# Supplementary material for: MetClo: methylase-assisted hierarchical DNA assembly using a single type IIS restriction enzyme
Source: Nucleic Acids Res. 2018 Jul 9;46(19):e113. doi: 10.1093/nar/gky596 (PMC6212791; doi:10.1093/nar/gky596)
Supplement: Supplementary Data [file gky596_supplemental_files.zip]

Archive with 2 entries (2 files):
- 20180619 supplementary.pdf
- sequences.gb
