# Supplementary material for: MetClo: methylase-assisted hierarchical DNA assembly using a single type IIS restriction enzyme
Source: Nucleic Acids Res. 2018 Jul 9;46(19):e113. doi: 10.1093/nar/gky596 (PMC6212791; doi:10.1093/nar/gky596)
Supplement: Supplementary Data [file gky596_supplemental_files.zip › sequences.gb]

LOCUS       M2NmeMC58II-zeo-arsb    3465 bp    DNA     linear       29-APR-2018
DEFINITION  Synthetic construct.
ACCESSION   
COMMENT     
FEATURES             Location/Qualifiers
     promoter        1089..1123
                     /label="J23100"
     CDS             1149..1799
                     /label="M2.NmeMC58II"
     CDS             1992..2366
                     /label="ZeoR"
ORIGIN      
        1 TTCTGTTACC CATCCAATTG TTCAAAATTC TTGCTGATGA AACCCGTCTG GGCATCGTTT
       61 TACTGCTCAG CGAACTGGGA GAGTTATGCG TCTGCGATCT CTGCACTGCT CTCGACCAGT
      121 CGCAGCCCAA GATCTCCCGC CACCTGGCAT TGCTGCGTGA AAGCGGGCTA TTGCTGGACC
      181 GCAAGCAAGG TAAGTGGGTT CATTACCGCT TATCACCGCA TATTCCAGCA TGGGCGGCGA
      241 AAATTATTGA TGAGGCCTGG CGATGTGAAC AGGAAAAGGT TCAGGCGATT GTCCGCAACC
      301 TGGCTCGACA AAACTGTTCC GGGGACAGTA AGAACATTTG CAGTTAAAAA TTTAGCTAAA
      361 CACATATGAA TTTTCAGATG TGTTTTATCC GGGAGGCATT ATGTTACTGG CAGGCGCTAT
      421 CTTTGTCCTG ACCATCGTAT TGGTTATCTG GCAGCCGAAA GGTTTAGGCA TCGGCTGGAG
      481 TGCAACGCTC GGCGCAGTAC TGGCGTTAGT TACGGGCGTG GTCCATCCGG GTGATATTCC
      541 GGTGGTGTGG AATATCGTCT GGAACGCGAC GGCTGCGTTT ATCGCCGTCA TTATCATCAG
      601 CCTGCTGCTG GATGAGTCCG GCTTTTTTGA ATGGGCGGCG CTGCACGTCT CACGCTGGGG
      661 TAATGGTCGT GGTCGCTTGC TGTTTACCTG GATTGTCCTG CTCGGTGCTG CCGTTGCCGC
      721 CCTGTTTGCC AATGATGGCG CGGCGCTTAT TTTGACACCG ATTGTCATCG CCATGCTGCT
      781 GGCTTTAGGG TTCAGTAAAG GCACTACGCT GGCGTTCGTG ATGGCGGCCG GATTCATTGC
      841 CGATACCGCC AGCCTGCCGC TTATTGTCTC CAACCTGGTG AATATCGTTT CCGCTGATTT
      901 CTTTGGCCTC GGCTTTCGCG AATACGCCTC GGTGATGGTG CCGGTGGATA TCGCCGCGAT
      961 TGTTGCCACG CTGGTGATGT TACATCTCTA TTTTCGCAAA GATATTCCGC AGAACTACGA
     1021 TATGGCGCTG CTGAAATCTC CCGCAGAAGC GATCAAAGAT CCTGCTACGT TCAAAACTGG
     1081 GCAAGGAGTT GACGGCTAGC TCAGTCCTAG GTACAGTGCT AGCTACTAGA GAAAGAGGAG
     1141 AAATACATAT GATCACAATC TCAAACGAAG ATAATATGAT CCTGATGAGT CGCTATCCAG
     1201 ACAAGTACTT TGACCTGGCC ATTGTTGACC CCCCTTATGG AATCTTGAAC AAAACTAAAC
     1261 GCGGTGGAGA TTATAAATTC AACATGAACG AATACAGCCA GTGGGATATT AAACCTGACC
     1321 AGACCTACTT CAACGAGTTA TTTCGCGTTA GCAAGAATCA GATTATTTGG GGGGGCAACT
     1381 ATTTTGGAGA ATTGTGGTTA CGTAGCGAAT ATAATAAGGG CTTCATTATC TGGGACAAGA
     1441 ACCAACCGGA AACCTTAAAC AATTTTTCGA TGGCAGAAAT GGCCTGGTCA AGTTTCGATC
     1501 GCCCATCGAA GATTTTTCGC TTCAGTGTTC GTAAAAACCG CAACAAGACA CATCCGACGC
     1561 AGAAGCCAGT AGAGCTTTAC CAATGGTTAT TGAAGATGTA CGCAAAACAG GGTGATAAAA
     1621 TTTTGGATAC ACACCTGGGA TCTGGGACTT TAGCGATTGC ATGTTGTATT GCCCAATTTG
     1681 ATTTAACAGC GTGTGAGATT AACTCTGATT ATTACCAGCA GTCCATCGAG AAGATTAAGA
     1741 ACAACTTGCC CGAAGCACGC ATTTCCTTTG GCCACCCTGG CTACTGTATC ATCGAATAAC
     1801 GCTACTAACT GTCTATGCCT GGGAAAGGGT GGGCAGGAGA TGGGGCAGTG CAGGAAAAGT
     1861 GGCACTATGA ACCCTGCAGC CCTAGTTTGA CAATTAATCA TTGGCATAGT ATATCTGCAT
     1921 AGTATAATAC AACTCACTAT AGCAATTGTA CTAACCTTCT TCTCTTTCCT CTCCTGACAG
     1981 GAGGAGCCAT CATGGCCAAG TTGACCAGTG CCGTTCCGGT GCTCACCGCG CGCGACGTCG
     2041 CCGGAGCGGT CGAGTTCTGG ACCGACCGGC TCGGGTTCTC CCGGGACTTC GTGGAGGACG
     2101 ACTTCGCCGG TGTGGTCCGG GACGACGTGA CCCTGTTCAT CAGCGCGGTC CAGGACCAGG
     2161 TGGTGCCGGA CAACACCCTG GCCTGGGTGT GGGTGCGCGG CCTGGACGAG CTGTACGCCG
     2221 AGTGGTCGGA GGTCGTGTCC ACGAACTTCC GGGACGCCTC CGGGCCGGCC ATGACCGAGA
     2281 TCGGCGAGCA GCCGTGGGGG CGGGAGTTCG CCCTGCGCGA CCCGGCCGGC AACTGCGTGC
     2341 ACTTTGTGGC AGAGGAGCAG GACTGATTAC CTGTAACAGA GCATTAGCGC AAGGTGATTT
     2401 TTGTCTTCTT GCGCTAATTT TTTCTGGGTT GTTTTACTGC TTCTGCTGGT GGGATTTTTC
     2461 GTCCTGGAAC CGCTCGGCAT TCCGGTGAGC GCCATTGCAG CTGTGGGCGC GCTGATATTA
     2521 TTTGTCGTCG CTAAACGCGG TCATGCGATT AATACGGGTA AAGTCCTGCG CGGTGCCCCC
     2581 TGGCAGATTG TCATCTTCTC GCTCGGCATG TATCTGGTGG TTTATGGCCT GCGCAATGCC
     2641 GGATTAACGG AATATCTTTC TGGCGTACTC AACGTGCTGG CGGATAACGG CCTGTGGGCC
     2701 GCGACGCTCG GCACCGGATT CCTCACCGCC TTCCTCTCTT CTATTATGAA CAATATGCCG
     2761 ACGGTACTGG TTGGCGCGTT GTCCATTGAT GGCAGCACGG CATCTGGCGT TATCAAAGAA
     2821 GCGATGGTTT ATGCCAATGT GATTGGCTGC GATTTGGGAC CGAAAATTAC CCCAATTGGT
     2881 AGCCTGGCTA CGCTACTCTG GCTGCACGTA CTTTCGCAGA AGAATATGAC TATCAGCTGG
     2941 GGATATTACT TCCGTACAGG GATTATCATG ACCCTGCCTG TGCTGTTTGT GACGCTGGCT
     3001 GCGCTGGCGC TACGTCTCTC TTTCACTTTG TAATGAGATA CTGATATGAG CAACATTACC
     3061 ATTTATCACA ACCCGGCCTG CGGCACGTCG CGTAATACGC TGGAGATGAT CCGCAACAGC
     3121 GGCACAGAAC CGACTATTAT CCATTATCTG GAAACTCCGC CAACGCGCGA TGAACTGGTC
     3181 AAACTCATTG CCGATATGGG GATTTCCGTA CGCGCGCTGC TGCGTAAAAA CGTCGAACCG
     3241 TATGAGGAGC TGGGCCTTGC GGAAGATAAA TTTACTGACG ATCGGTTAAT CGACTTTATG
     3301 CTTCAGCACC CGATTCTGAT TAATCGCCCG ATTGTGGTGA CGCCGCTGGG AACTCGCCTG
     3361 TGCCGCCCTT CAGAAGTGGT GCTGGAAATT CTGCCAGATG CGCAAAAAGG CGCATTCTCC
     3421 AAGGAAGATG GCGAGAAAGT GGTTGATGAA GCGGGTAAGC GCCTG 
//

LOCUS       MOsp807II-zeo-arsb      3882 bp    DNA     linear       29-APR-2018
DEFINITION  Synthetic construct.
ACCESSION   
COMMENT     
FEATURES             Location/Qualifiers
     promoter        1089..1123
                     /label="J23100"
     CDS             1149..2216
                     /label="M.Osp807II"
     CDS             2409..2783
                     /label="ZeoR"
ORIGIN      
        1 TTCTGTTACC CATCCAATTG TTCAAAATTC TTGCTGATGA AACCCGTCTG GGCATCGTTT
       61 TACTGCTCAG CGAACTGGGA GAGTTATGCG TCTGCGATCT CTGCACTGCT CTCGACCAGT
      121 CGCAGCCCAA GATCTCCCGC CACCTGGCAT TGCTGCGTGA AAGCGGGCTA TTGCTGGACC
      181 GCAAGCAAGG TAAGTGGGTT CATTACCGCT TATCACCGCA TATTCCAGCA TGGGCGGCGA
      241 AAATTATTGA TGAGGCCTGG CGATGTGAAC AGGAAAAGGT TCAGGCGATT GTCCGCAACC
      301 TGGCTCGACA AAACTGTTCC GGGGACAGTA AGAACATTTG CAGTTAAAAA TTTAGCTAAA
      361 CACATATGAA TTTTCAGATG TGTTTTATCC GGGAGGCATT ATGTTACTGG CAGGCGCTAT
      421 CTTTGTCCTG ACCATCGTAT TGGTTATCTG GCAGCCGAAA GGTTTAGGCA TCGGCTGGAG
      481 TGCAACGCTC GGCGCAGTAC TGGCGTTAGT TACGGGCGTG GTCCATCCGG GTGATATTCC
      541 GGTGGTGTGG AATATCGTCT GGAACGCGAC GGCTGCGTTT ATCGCCGTCA TTATCATCAG
      601 CCTGCTGCTG GATGAGTCCG GCTTTTTTGA ATGGGCGGCG CTGCACGTCT CACGCTGGGG
      661 TAATGGTCGT GGTCGCTTGC TGTTTACCTG GATTGTCCTG CTCGGTGCTG CCGTTGCCGC
      721 CCTGTTTGCC AATGATGGCG CGGCGCTTAT TTTGACACCG ATTGTCATCG CCATGCTGCT
      781 GGCTTTAGGG TTCAGTAAAG GCACTACGCT GGCGTTCGTG ATGGCGGCCG GATTCATTGC
      841 CGATACCGCC AGCCTGCCGC TTATTGTCTC CAACCTGGTG AATATCGTTT CCGCTGATTT
      901 CTTTGGCCTC GGCTTTCGCG AATACGCCTC GGTGATGGTG CCGGTGGATA TCGCCGCGAT
      961 TGTTGCCACG CTGGTGATGT TACATCTCTA TTTTCGCAAA GATATTCCGC AGAACTACGA
     1021 TATGGCGCTG CTGAAATCTC CCGCAGAAGC GATCAAAGAT CCTGCTACGT TCAAAACTGG
     1081 GCAAGGAGTT GACGGCTAGC TCAGTCCTAG GTACAGTGCT AGCTACTAGA GAAAGAGGAG
     1141 AAATACATAT GGCAAAGAAG GACACAAACC TTAAGCTTTC CCACCTTTAT AAGGGTAACG
     1201 TATCGGAAGT CTACGGGCGC TGGCCTAGTC CGGACTTAAT TGTATCGGAT GGGGCATACG
     1261 GTGTTCGTGG ATTTCGCGGG GACACCGTTG ACGCTGCCGG GTTGACGGAC TGGTATAAGC
     1321 CACACGTGCT GGCGTGGGCC AAAGCGGCCA AGCCTTCCAC TTCTTTGTGG TTTTGGAACA
     1381 CAGAAGTAGG CTGGGCCACG GTCCACCCTT TATTATTGTC CACCGGATGG GAATACGTGC
     1441 AGTTAGCTGT CTGGGATAAA GGACTGGCGC ACATTGCCGG CAATGTTAAC GGGAAAACAA
     1501 TCCGTCAATT GCCCGTGGTA ACAGAGGTGG CGGCCCTTTA TCGCCGTACG GTGTACCTGG
     1561 AAACTGGAGA CGGACTTACA TTAAACGCAA AGTCATGGTT GCGCGCAGAG TGGCGTCGCT
     1621 CGGGCCTGTC CCTTTCAAAG TCGAATGAAG CGTGTGGTGT GAAGAACGCT GCGACCCGTA
     1681 AATATTTGAC AGCAGACTGG CTGTGGTACT GGCCGCCTGG TGACGCGGTC CAAAAGATGG
     1741 CGGAGTACTG CATGCAATAT GGTAAAAAAA CTTCTTGGCC CTATTTCAGT CTGGATGGCA
     1801 AAACTATGAT TTCAGCTCAT GATTGGGATA GTTTACGCAC TACATGGAAT CACCGCAATG
     1861 GAGTCACAAA CGTGTGGAGC CGTCCGCCGT TGGCCGATAG TGAGCGTTTG AAAGGGACAA
     1921 TGGAACGCTC CGCACCTCGC ACGTATAAAC CCACCAAACA GTCAGCAGCA CATCTGAACC
     1981 AAAAGCCCCT GGACCTGATG CTTACTCAGG TAGCAGCAGC CAGTAATGTC GGCGATACAG
     2041 TCTGGGAACC ATTTGGAGGT CTGTGCTCGG CTAGTGTGGC ATCGTCATTA CTTGGTCGCC
     2101 GCAGTTACGC TGCAGAAATT GACGACACAT TTTACAAGTT AGCAGCGGCC CGCCTGAATG
     2161 AGGCAAATGC CTATTTTGAA TCGAACGGTG TTTACGAGTT TAAAGAAGGG GAATAACGCT
     2221 ACTAACTGTC TATGCCTGGG AAAGGGTGGG CAGGAGATGG GGCAGTGCAG GAAAAGTGGC
     2281 ACTATGAACC CTGCAGCCCT AGTTTGACAA TTAATCATTG GCATAGTATA TCTGCATAGT
     2341 ATAATACAAC TCACTATAGC AATTGTACTA ACCTTCTTCT CTTTCCTCTC CTGACAGGAG
     2401 GAGCCATCAT GGCCAAGTTG ACCAGTGCCG TTCCGGTGCT CACCGCGCGC GACGTCGCCG
     2461 GAGCGGTCGA GTTCTGGACC GACCGGCTCG GGTTCTCCCG GGACTTCGTG GAGGACGACT
     2521 TCGCCGGTGT GGTCCGGGAC GACGTGACCC TGTTCATCAG CGCGGTCCAG GACCAGGTGG
     2581 TGCCGGACAA CACCCTGGCC TGGGTGTGGG TGCGCGGCCT GGACGAGCTG TACGCCGAGT
     2641 GGTCGGAGGT CGTGTCCACG AACTTCCGGG ACGCCTCCGG GCCGGCCATG ACCGAGATCG
     2701 GCGAGCAGCC GTGGGGGCGG GAGTTCGCCC TGCGCGACCC GGCCGGCAAC TGCGTGCACT
     2761 TTGTGGCAGA GGAGCAGGAC TGATTACCTG TAACAGAGCA TTAGCGCAAG GTGATTTTTG
     2821 TCTTCTTGCG CTAATTTTTT CTGGGTTGTT TTACTGCTTC TGCTGGTGGG ATTTTTCGTC
     2881 CTGGAACCGC TCGGCATTCC GGTGAGCGCC ATTGCAGCTG TGGGCGCGCT GATATTATTT
     2941 GTCGTCGCTA AACGCGGTCA TGCGATTAAT ACGGGTAAAG TCCTGCGCGG TGCCCCCTGG
     3001 CAGATTGTCA TCTTCTCGCT CGGCATGTAT CTGGTGGTTT ATGGCCTGCG CAATGCCGGA
     3061 TTAACGGAAT ATCTTTCTGG CGTACTCAAC GTGCTGGCGG ATAACGGCCT GTGGGCCGCG
     3121 ACGCTCGGCA CCGGATTCCT CACCGCCTTC CTCTCTTCTA TTATGAACAA TATGCCGACG
     3181 GTACTGGTTG GCGCGTTGTC CATTGATGGC AGCACGGCAT CTGGCGTTAT CAAAGAAGCG
     3241 ATGGTTTATG CCAATGTGAT TGGCTGCGAT TTGGGACCGA AAATTACCCC AATTGGTAGC
     3301 CTGGCTACGC TACTCTGGCT GCACGTACTT TCGCAGAAGA ATATGACTAT CAGCTGGGGA
     3361 TATTACTTCC GTACAGGGAT TATCATGACC CTGCCTGTGC TGTTTGTGAC GCTGGCTGCG
     3421 CTGGCGCTAC GTCTCTCTTT CACTTTGTAA TGAGATACTG ATATGAGCAA CATTACCATT
     3481 TATCACAACC CGGCCTGCGG CACGTCGCGT AATACGCTGG AGATGATCCG CAACAGCGGC
     3541 ACAGAACCGA CTATTATCCA TTATCTGGAA ACTCCGCCAA CGCGCGATGA ACTGGTCAAA
     3601 CTCATTGCCG ATATGGGGAT TTCCGTACGC GCGCTGCTGC GTAAAAACGT CGAACCGTAT
     3661 GAGGAGCTGG GCCTTGCGGA AGATAAATTT ACTGACGATC GGTTAATCGA CTTTATGCTT
     3721 CAGCACCCGA TTCTGATTAA TCGCCCGATT GTGGTGACGC CGCTGGGAAC TCGCCTGTGC
     3781 CGCCCTTCAG AAGTGGTGCT GGAAATTCTG CCAGATGCGC AAAAAGGCGC ATTCTCCAAG
     3841 GAAGATGGCG AGAAAGTGGT TGATGAAGCG GGTAAGCGCC TG 
//

LOCUS       MXmnI-zeo-arsb          4677 bp    DNA     linear       29-APR-2018
DEFINITION  Synthetic construct.
ACCESSION   
COMMENT     
FEATURES             Location/Qualifiers
     promoter        1089..1123
                     /label="J23100"
     CDS             1149..3011
                     /label="M.XmnI"
     CDS             3204..3578
                     /label="ZeoR"
ORIGIN      
        1 TTCTGTTACC CATCCAATTG TTCAAAATTC TTGCTGATGA AACCCGTCTG GGCATCGTTT
       61 TACTGCTCAG CGAACTGGGA GAGTTATGCG TCTGCGATCT CTGCACTGCT CTCGACCAGT
      121 CGCAGCCCAA GATCTCCCGC CACCTGGCAT TGCTGCGTGA AAGCGGGCTA TTGCTGGACC
      181 GCAAGCAAGG TAAGTGGGTT CATTACCGCT TATCACCGCA TATTCCAGCA TGGGCGGCGA
      241 AAATTATTGA TGAGGCCTGG CGATGTGAAC AGGAAAAGGT TCAGGCGATT GTCCGCAACC
      301 TGGCTCGACA AAACTGTTCC GGGGACAGTA AGAACATTTG CAGTTAAAAA TTTAGCTAAA
      361 CACATATGAA TTTTCAGATG TGTTTTATCC GGGAGGCATT ATGTTACTGG CAGGCGCTAT
      421 CTTTGTCCTG ACCATCGTAT TGGTTATCTG GCAGCCGAAA GGTTTAGGCA TCGGCTGGAG
      481 TGCAACGCTC GGCGCAGTAC TGGCGTTAGT TACGGGCGTG GTCCATCCGG GTGATATTCC
      541 GGTGGTGTGG AATATCGTCT GGAACGCGAC GGCTGCGTTT ATCGCCGTCA TTATCATCAG
      601 CCTGCTGCTG GATGAGTCCG GCTTTTTTGA ATGGGCGGCG CTGCACGTCT CACGCTGGGG
      661 TAATGGTCGT GGTCGCTTGC TGTTTACCTG GATTGTCCTG CTCGGTGCTG CCGTTGCCGC
      721 CCTGTTTGCC AATGATGGCG CGGCGCTTAT TTTGACACCG ATTGTCATCG CCATGCTGCT
      781 GGCTTTAGGG TTCAGTAAAG GCACTACGCT GGCGTTCGTG ATGGCGGCCG GATTCATTGC
      841 CGATACCGCC AGCCTGCCGC TTATTGTCTC CAACCTGGTG AATATCGTTT CCGCTGATTT
      901 CTTTGGCCTC GGCTTTCGCG AATACGCCTC GGTGATGGTG CCGGTGGATA TCGCCGCGAT
      961 TGTTGCCACG CTGGTGATGT TACATCTCTA TTTTCGCAAA GATATTCCGC AGAACTACGA
     1021 TATGGCGCTG CTGAAATCTC CCGCAGAAGC GATCAAAGAT CCTGCTACGT TCAAAACTGG
     1081 GCAAGGAGTT GACGGCTAGC TCAGTCCTAG GTACAGTGCT AGCTACTAGA GAAAGAGGAG
     1141 AAATACATAT GCGTGATCTT GCTAGTACTT ATCGTCGTGC CCACAATACC ATGCGCAATT
     1201 TAGATGGACT TCAACCGCAA GAGGCGTTTG AGGAACTGCT GAAGTTCTTA TTCTTAAAGC
     1261 AAATGTCCGA GGAAGATGGT ATCGCCCCTA CAACGGGAAG CGCGATTCGC AAACGCTTTG
     1321 CATTCCACCT GTCCCGCCAC AGTAGTTGGA GCACGAGTTT ATGGCGCGAT CGTGACTTTC
     1381 ACCTTTCAGA CCAGTGCTTA GAACAATTGA ACGCTCTGTT CAGCGGGATT AATTTCACAC
     1441 AGATCGATTA TGATATTCGT TCGGCGGCTC TTCGTGAGTT TTTGACACCA GAAGTACGCA
     1501 AGGGACTTGG GATCTTTCTG ACTCCTGATG AAGTCGTACG TGAGGTAGTC TCGTTTGTAG
     1561 ACCCGCCCAG CTCTGCTAAA TGCCTGGATC CTGCGTGCGG ATCGGGGACC TTTTTAATTG
     1621 AAGTGATCAA GAAGTGGCGT AAGGAAAATG CGCAGAAGAT CAGTGTCTGG GGGGCGGATA
     1681 AGAACCCTCG TATGCTTTTA ATTGGAGAAC TTAACCTTGG TCACTTCCCT GGCTTAACGT
     1741 TTAATCGCGC CCTGATGGAC TCGCTTGTCG AACCGGGCAA ACGCCATTCT AAACCCTGGT
     1801 GTCGCTACGG CTACTTCGAT TTTATTCTTA CCAATCCTCC ATTCGGCGTA ACAGTCGAAG
     1861 CCTCGGGTGC GGCTTACTCG GGGTACGATA TCGCGTTTAC AGCAAATGGA GAGCCACGCG
     1921 CCCGCCAAAG CTCAGAATGG TTATTTGTTG AACAATCGCT TCGCTGGCTG AAGCCTGGCG
     1981 GAACTTTGGC TGTAGTGTTG CCTCGCAGCG TTCTGACGAA CCCATCGTCA GCGTACGAAC
     2041 GTAGCTTGTT GGCGAAACTT GGCTACCTGA AGGCTGTCAT TCAATTGCCA CCGGAAACGT
     2101 TCTTGGTGAC CGGGGCGCAG ACAAACACAG TGGTAGCCTT CATTGAGAAA TACGCTTCTG
     2161 ATAAGGACCG TGAAAAGAAA GTAGGAGTAG TCCAGGCGAC CTTATCGAAT GTCGGATACG
     2221 ACAGCACAGG ACGCCCGCGT CAAGGGTCGC AACTTGATGG TTTAGCCAAG CATATGCGCG
     2281 ACCCAAAAGG TTCACCCTGT GATTATGTTT CTGTCCTGGC TCCCCAGAAG GCTGACCGCA
     2341 CCTTCGAGGC ACTGTCTGCG AAGTCCGCGT CAAAACGTCG CTCGAACCTT GGTGTTCCTT
     2401 TAGGTGATTT GGCCAGCGAG ATTCGCACCG GACGTACGCC ACCTCGTGCA GCATATAGTG
     2461 AGAATGGCGG TCTTTTTCTT ATCAAGGTAG GCAACTTGAC TGGGAGTGGA ATTAACTGGA
     2521 TTGCTCGCGA CCGTAACTTT ATTGATACGT CAACGATGAC TAGTCGCAAA CTTGGGGGCA
     2581 TTCAATTGGT CAAAAACGGC GACATCGTCT TAACTAGTAG CGCACACAGT CCAGTCTATA
     2641 TTGCAAAGAA AGTTGACATT ATCACCAAAG TTCCAGAATG GGTAGGCGGC CGTGCATCAT
     2701 TTGTGGGAGA AGTAATGTTG GTGCGCCCAA AGCAAGAACG CATTGCACCT ATGTTACTGC
     2761 TGGCCTACTT ACGCCAACCG ACAGTGGCCT CTCAGATCCA GGAAATGGTG CGCGGTCAGA
     2821 CGGCGCACTT ACACGCAGAT GATCTTGCGG CTCTGATGGT CCCTACATCA GTGCTGGATG
     2881 CTTCCGATGA CTGGCGTGAG GTGCAGGAAT TGCTGGTCGA AGAGGTAGCC TTAAATGACC
     2941 GCCTGAACGA GATCGCACGT TTACAACAGA GTATCGCGAA CAAGTTAAGC GATGGTTTGC
     3001 GCGCCGGGTA ACGCTACTAA CTGTCTATGC CTGGGAAAGG GTGGGCAGGA GATGGGGCAG
     3061 TGCAGGAAAA GTGGCACTAT GAACCCTGCA GCCCTAGTTT GACAATTAAT CATTGGCATA
     3121 GTATATCTGC ATAGTATAAT ACAACTCACT ATAGCAATTG TACTAACCTT CTTCTCTTTC
     3181 CTCTCCTGAC AGGAGGAGCC ATCATGGCCA AGTTGACCAG TGCCGTTCCG GTGCTCACCG
     3241 CGCGCGACGT CGCCGGAGCG GTCGAGTTCT GGACCGACCG GCTCGGGTTC TCCCGGGACT
     3301 TCGTGGAGGA CGACTTCGCC GGTGTGGTCC GGGACGACGT GACCCTGTTC ATCAGCGCGG
     3361 TCCAGGACCA GGTGGTGCCG GACAACACCC TGGCCTGGGT GTGGGTGCGC GGCCTGGACG
     3421 AGCTGTACGC CGAGTGGTCG GAGGTCGTGT CCACGAACTT CCGGGACGCC TCCGGGCCGG
     3481 CCATGACCGA GATCGGCGAG CAGCCGTGGG GGCGGGAGTT CGCCCTGCGC GACCCGGCCG
     3541 GCAACTGCGT GCACTTTGTG GCAGAGGAGC AGGACTGATT ACCTGTAACA GAGCATTAGC
     3601 GCAAGGTGAT TTTTGTCTTC TTGCGCTAAT TTTTTCTGGG TTGTTTTACT GCTTCTGCTG
     3661 GTGGGATTTT TCGTCCTGGA ACCGCTCGGC ATTCCGGTGA GCGCCATTGC AGCTGTGGGC
     3721 GCGCTGATAT TATTTGTCGT CGCTAAACGC GGTCATGCGA TTAATACGGG TAAAGTCCTG
     3781 CGCGGTGCCC CCTGGCAGAT TGTCATCTTC TCGCTCGGCA TGTATCTGGT GGTTTATGGC
     3841 CTGCGCAATG CCGGATTAAC GGAATATCTT TCTGGCGTAC TCAACGTGCT GGCGGATAAC
     3901 GGCCTGTGGG CCGCGACGCT CGGCACCGGA TTCCTCACCG CCTTCCTCTC TTCTATTATG
     3961 AACAATATGC CGACGGTACT GGTTGGCGCG TTGTCCATTG ATGGCAGCAC GGCATCTGGC
     4021 GTTATCAAAG AAGCGATGGT TTATGCCAAT GTGATTGGCT GCGATTTGGG ACCGAAAATT
     4081 ACCCCAATTG GTAGCCTGGC TACGCTACTC TGGCTGCACG TACTTTCGCA GAAGAATATG
     4141 ACTATCAGCT GGGGATATTA CTTCCGTACA GGGATTATCA TGACCCTGCC TGTGCTGTTT
     4201 GTGACGCTGG CTGCGCTGGC GCTACGTCTC TCTTTCACTT TGTAATGAGA TACTGATATG
     4261 AGCAACATTA CCATTTATCA CAACCCGGCC TGCGGCACGT CGCGTAATAC GCTGGAGATG
     4321 ATCCGCAACA GCGGCACAGA ACCGACTATT ATCCATTATC TGGAAACTCC GCCAACGCGC
     4381 GATGAACTGG TCAAACTCAT TGCCGATATG GGGATTTCCG TACGCGCGCT GCTGCGTAAA
     4441 AACGTCGAAC CGTATGAGGA GCTGGGCCTT GCGGAAGATA AATTTACTGA CGATCGGTTA
     4501 ATCGACTTTA TGCTTCAGCA CCCGATTCTG ATTAATCGCC CGATTGTGGT GACGCCGCTG
     4561 GGAACTCGCC TGTGCCGCCC TTCAGAAGTG GTGCTGGAAA TTCTGCCAGA TGCGCAAAAA
     4621 GGCGCATTCT CCAAGGAAGA TGGCGAGAAA GTGGTTGATG AAGCGGGTAA GCGCCTG
//

LOCUS       pMOBG_3A1              60293 bp    DNA     circular     29-APR-2018
DEFINITION  Synthetic construct.
ACCESSION   POC1415
COMMENT     
FEATURES             Location/Qualifiers
     CDS             54352..54885
                     /label="GentR"
     rep_origin      54890..60280
                     /label="oriF"
ORIGIN      
        1 CACTCTGTGA AGACAATGCC ATTCCTGCCC TGGCTAATTA GCTAACCCTC GGAACGGTAG
       61 GGAGTCTGTT CCGCTTTAAG TTCGTTAATT GTTGTGTGTG GACCCGTGAT TTTAAAATCT
      121 GCAAAGCCAA TACGTTCGCA TTGATTCGGG CTCGCGCAGT CGTGGGGGGT CGGAGCGCAT
      181 GCAAGTAATA TTACTTTTCA TTATGTGTTG AGTATGTCAC GAGCTAGACT CTGGAAAACG
      241 AACTGGCTGT AAATTGTTTT ATCACGTATC TCGGCTTACA GGGAATTTAC TTGTGGGCGG
      301 CTGTCGGTGC TCTGAGGGGG TAGACACTTA TTAAGCTTGG GTGACTATCT TGAGAGTCCA
      361 TTGGAGTATG TCTCTCTCAA CTCATCTACT ATCGCGTGTT TCCGCGGTCG GTAGCTGGTG
      421 GTTCCGTGCT GCTCCATGGG GTAGGGCATT GGGAGAGTCT ACTTTGCCGT ATGAGCAAGG
      481 GTGAAGTTCT TAATACAGTG ATTTAATTTA CACACCCTCC AATCTATATA ACGCATAGTC
      541 TGATGACCAT TCGAGGTGGG AAGGCTGGCG GGTGTTTCTG TTTCTAGTTT TAAGTTTATC
      601 ACGTGGCTGG TGGCGAACTT CGTTTGAGGT GTATCGTTAT TCGGAGTGAG TCGCCCATGG
      661 GAACGGGAAC CCAGATCCGT GGGCAAAGAG CGCACGGGTT GAACGGAGAT ATTACTGGGC
      721 TCCTCGATTG ATTGGTTGGA GGTCGTAGGG TATAAATGTC TTAGGTCCTG TGAAGCTAAG
      781 GTGTGGTGAG ACACCGACTT CATAAGTCGT TGGTACAAAT TGCATGGATC GTACGTGTGG
      841 TCAGATTAGT ATTCTTTTCT AGCATATGGG GTCTTAGCTT TTTTGGGTTC AGCACGGGTG
      901 CGTCTATCTG CGGCAATGCC TGTAGGTTAG TTGTCTTGCT TGGGATACCC CCTGCTCATG
      961 TATAAATAGG CGTGGGATTG GAACGGAGTG CAGGGACGAG AGCACGCTAA GCTGGTATGG
     1021 ACTACGTCTT ACACGAAAGA AGGACGTTTT CACTAGCAGG GAGGGGGGAG TTAATAGTCA
     1081 TGCAGTTACG ATTGGCAGAG AGGTTGCTTA CAGAATGGGT ACGGTGCAGC CTGATTAAAA
     1141 TTACAGCCCT CCTCGGGGCG TACCTTCGAG CTTGCGAATA TGTCGTACTG TTTCCCGTGT
     1201 TGGGTTAGCG TGATTGTATT TGACTACCGA AATTCTGAGG TAAGAAAGTA ACACCTTTCG
     1261 TGGGTGTGAC TTCTAAAATG CATCACTCTA CGCTCGGGAG GAGCGTGAAT AAGGCGCTAG
     1321 ATTGGTGCCC ACTAGCGTAC ATGGTAGGTA GATTGTAGGT GCGCATGCGT ATCCGTAATC
     1381 CATGCGTCAG TCACTATTGA GTATAGCTTT TGGCTGTCTC CGTTGGGTGA TGATGGACGA
     1441 TCATTGCCGG TGTATTCCAC TCCTTTCGTA TTTTGTCATC TGTGTTTGGC AATTCACGTT
     1501 ACCTGAGCGA CTTGGCTTCG CCATCTGAAG GACAATTTAG TGTTTCTCAT TTGCATTAGG
     1561 TGAGGGGCAG ATTTAGCGCT GCTATGGACG TAGCACGTCC ACTTGAGGTG TTCGTGAGTT
     1621 TGGCGTCATC ACGCAGACTA GGGCACTACA TTGACGGGTC GAGTCAATGA GTTCCATACG
     1681 GTGATTTCTA ATACGTAGGC CGCAGGTTTT GGGTACTGGT AAACGGGTGC TGGTACTCGC
     1741 CGTGAAGAGG GTCTTTATAC TTAGTAGCGC TCGTAGCTTT GTCTCATGTC CTGGGGGTGG
     1801 ATAGGACGTT ACGGAAACAA ATCAGCAGGG CGCCCCTTCG TATAGCCACA TTGCACGACA
     1861 ACGCCTATTT GAATGGTGTC CGCTCGTCAA TATGGCCGCG TGTTGAATGT TTTCACGAGT
     1921 CACGCGGCGA GGAACGCCGT GATCGAGGGG GATATAGGGT GTTTCGTGGG GGCAGACTTG
     1981 CTTTGGCTCG TAGCGCGGCT TGGGGAGGGT AGTCGTGGTT TTTAGTTTTT TTTGCGCGAT
     2041 CGAGGAGTTC TATGAGTTCG TATCTAACTC GGCATATATG CCCGGATCAT TTGAGTGTCT
     2101 GTGATATACA ATGCTTGCTT AAGTGTATTG CTGTGTGAAA CCTTTCGTTT GAATTTAACA
     2161 CGGCACTGGT CGATATGGAT GTGTTATATC ATGTTGAACG GCCATAATAT TGTTGAAGGG
     2221 AGTTTAGGAA ATTTAAGTTA GGGTCGGTTG TAACAAAGCA CACTACGTAA CTCTGGGTGT
     2281 TTGGAGTGAA TCGCGAGCAA AAAAGGGTCG GCACCGACCG GGATGAATGC CACCATACGG
     2341 TGGTCGACTA TGAAGGTCTG GTTTTATAGG GGCCTTGAGG TCGTATGTAG GATTTAGCAA
     2401 GTCTGCGCAG AATGAGCTCT GATGGGCTGT AGAGTTTAAT GGAAGTTCTC GCACCCGCTT
     2461 CGCTGGATTG CCGTAGCCTG TAGGTCTGCA TGCGTCAAGT ATGGAGGGTG AGTTGCTGTG
     2521 AGCGAGCATG CCATCCTTTA CGTCATTAGT GTAGAATTAG ACTTGTCCTA CTTTAACGGT
     2581 GTTGTCGTGT ATTTGGTTCA GTTAACTGTA ACAGCCGCTG GGGAGTGCGT CGGGCAGGTG
     2641 TGTACCGCTG ATATAATCCA TGCTTTTTTG GTCATAACTG AAGAAGGTCA CGCAACAGTT
     2701 ACGAATGTTG TCCGATCCGG ATTAACTATA TGTGGCACTT TATATATGCT AGGCGTTGTT
     2761 GTGTGATTGA TTGGTGTATG AATGGGTGTT TTTATTTGGT CTGGTTGGCT TACCTCGCGC
     2821 TATGACGTTT GCTCAGGGGT TGGCGGTCCG CATCCACTAT GGATTGCTCA CTTTCGGGCA
     2881 TAGACGACTA TTGTATAACT TTGTCCTTAC TCGCCGCTGG GTTTTGAACT ATGACCATTA
     2941 TTTGATCAGG AGGGGTTTTC GCTTCTTTCG TTGAGCTATC CCAGTTGATC ACCGCAGTCG
     3001 ATGGGGGCTG ATGCCGGGTT ACTTTATCCA ACGTGCGCCC CGATGTAGTA GTCGTTTTTG
     3061 TGTATTGGAG ACGTCGGCAT AGGAGAACTA CATTTTTAGG TGCGTAACAG AGAAGGGTCA
     3121 TATTCCTTGG GTCGTTTCGT ATCCTTACGG TCAAACCCTA ACCGCTTATG GCCTGGTTTT
     3181 CTCAGAAGGA ACGGCTAGTG CAAGTGTGCT TTAGTAAGAG ATGATGTTTG TAGCCATAGT
     3241 CACTATCAAG GGTTCTGGTC ACGGTGTAGT GTAGGGGGTT GGTGCCCACG GTCCGAAGAT
     3301 ACGGCTGTGA GGGGTCAGGT TTGTGGGCTT CTGCATGTAC GCTGTCCTGG CTGCTCAGTG
     3361 TGTTACGTAA ACGGAAATAT TTGGGTAGGT TAATTGAGAT GGCCACGGTT TGATGGATAT
     3421 AGCGGTTTTA ATGAGGCGTA CAGTGTTGAT GGAGCATCTG TAGCGGTAGG AGCCAGTTTA
     3481 TTTAATAGCC TGGTTGCTCC GCCCATCTGG AGGAATGACT AAATGGACGA GTTTGCCGGT
     3541 CATCGTAGTA CGTGTTGGCA TCGAGGGGGG GTGAGCGTGG ATTTGGACGT GGTTTGAGGT
     3601 GCGGAAGGGG GCTGCGCGGT GTTGGAGGTT AAGCTTCTAG GAGTCGCCTG ATGCTCGAGG
     3661 ACATTCGGAC ATTCTTGGTG TAGAACGGAT GATGGCTTCA GTGAAATGCT GGTTACTAGT
     3721 GTACCAGGTT ACGGCATATT GAGGTGCCCT CTGCAGTTGG AAACGGTGTG AAATGGGTTC
     3781 TCGTGGGGGT CCTGTGCTGC CGGTTATAAA GTATAAACTC ATTTTAATAC ACTGGCGTCA
     3841 AGAACTTCTT AAGACTAGTC AAAGGAAATG TAGGGCCTGT GTGTCGAACA TCCAGTGCCT
     3901 TGAATATGAT GTGCGGCTAA TTAATCTAGG ACCGTCATAT TCAGTCTGCT TTAGAGGTGG
     3961 CAATAAGCGC GACACAGAAT CATGGTTGTA ATCGCGATTT GGAGAAATCA GCTGGAGAGG
     4021 TGGTACAGAA GATTATTTTA AATGTATCGA AACCAATGAG TGTGCCTGGG GTTTTATTAT
     4081 GGCCCCTGCT TATGGGGGTA TATGAGATCT GTATTCTTGT ATTAACTATA ACGACAGTGT
     4141 ATGGGAAGGT CCTTGTGGGT CTGTGGTGTT CGAAAGGCGT ATATTGATAT TTGTTGCGGG
     4201 CACTGGTGCG TCCTTCAAGT GGGGTCGGTA TTGAATTCAC GACACTGCTT ATGGGGGGTC
     4261 TTTGAGTATG GGAAGGCATT TGGGCGTGTT ACTCTAGCCA ATAGGAATGA TGGTATGAAT
     4321 ATAATTTTGG CCGCGTAGTA TTGTATGTTC TCTCAGCGGG CAAATTGTAA TAGGCTCGAG
     4381 ATGTTGGCGG TTAAAGTGCA CTTCTGGTGT GTAGACTGTA TGCGGAACTG TAACGGTTAG
     4441 TTCTCGGGTG CGCAGACCGC ATCTTAGTGC ACTCTTTCTC TCAGTTGCTT GTGGTTTATC
     4501 AGAGCAACAC ACCATTGTCA GCCAGTGGTG TGGGTAATTT TCTAACGGAC AGAGATTTAA
     4561 TGTTAATTAA GTTGTCGTTT TTATGGGTAT TAGAAGTAGT GGGCCCTGCC TGTCTGTGAG
     4621 GTCCGGTTAT CGCCTTCTCG GCCAGTCTAA TACCTGATTC TTGTGCGTTT GATGTTGAGT
     4681 ATTATTTGAG CGGGTTTATT TCTCCGTGCC ATTTTGTCTT TTTAGCGATG ATGCTGCTTG
     4741 ATCCTAAGTC TTACGAGCTT GTGGCGTACG GGCTGGAGAG CCGTGGAAGT TGGTCAATTA
     4801 CACGGATCTA GTTTGATATG AATAGCCTAC GATGACTTTG GTGTGCGCAC CTCGCGGGCG
     4861 GCTGAGTGAT ATATCTGTGG TTATTGTAGG TGGCCATTCC TCAAATAAAC CCGTGAGTAA
     4921 CGCCTGGCTT ATCCTTAGCT CTTCGCTTAT GGTGTATAAG TTTGGCTAGT GACGTATGCC
     4981 ATGACCTACA ACAAGAGCCG GTCACCTACG TCTTGTAGGA GTCGCCGGAG TGTGGAGGGG
     5041 CGCTGATTGC TGAAGAGGCG TCCATGCTGT TGGATTCGAA TCATGGGGTA GCGGCTAATA
     5101 AGCGCACAAT GTGAGCATCC GCTTTAATAT TTGAGGCCTG TCCATTGCTT GTGTCTAGTT
     5161 GTATATGTCT ATGCCGGTGA GAACTGCGTT CGGAAACCTA TTGCCATACG TGAAGTATTT
     5221 GATATAGAGA GGCTCCATCC CGGAGTTTAG AGTATACGAG CTCACGTGGG GGAGGCCGGT
     5281 ACGGCGGACG GGGTGGCGAG TTTGCAGGGT GGGGGTCGTC TAACCATTGC AGATGCAATA
     5341 TTATGTGTGT ACGCCAATTC TCGGGCAGAG TAATTATGCG GGTACAGACG GGGGGGGTAA
     5401 AACGTAGTGC TATTGGGAAG GCTCACTAGA CAGTTTTTGC GAGTGATTAA ACGGCGGTGG
     5461 AGATTTTTAT TGGTCGAGAC ATGGAAGGGT GTAGCTTTCG GCCTATGGGA TTTATGTTGG
     5521 TACACAGGCA ACCTGTGGTG TACAGGTTGC TCTGAGTGAG GCACGGAGGG TAGCAAATTT
     5581 GGCCGCGATT TACCGGAGGC ATTTACAACT TTCAAATTTG TCGTCATCTA AAACTGAGTT
     5641 AAGTAAGCTC ACTTCCGGAC CATCGTTCCA GAGGTACACC ACCTAAGAAT AACTTAGGGT
     5701 ACGTCTCGCA GCGGGACTGT GCTAATGCAT AGGCATACCG ATAGTGTGGT GCCCAGAGGT
     5761 TGGGTCGTTT CTGGTTTCTC GATGATGGGT CTAACATTGA TAGACTGGAC AGTATTCTCA
     5821 GTTTAAAAGG TAATCGGACG ACAATGAGTG GAGTAGGTGA TTGCGATTCG TTTACATGTT
     5881 GAATGGGCGA ATTATGCGAC AGGCGTAGTG ACATAGCTGT GGTGGATCTT GTTACTTCGG
     5941 CGGTACATTT TCGGATGGTA TACTGGTCAA GTTATACATC GCGTAGGTGT ATTATGGGCT
     6001 TGCCAGAGGG TTTAGAAGTC CGAACATGGA TGTGGTTAGG AGGGACGTTT AACAGCCCCG
     6061 CAAACAGGCG AAGTGGCGCA CGAGCTTGTG CCACCTAAGT TATGGTGGGC ACGTGGAAGA
     6121 TTGCAAAGAG AGGGTACTGG TACGGTGGGG CCCGTCGACG AGGAATAGTG GCCGAGTCTT
     6181 GCGGCTTTAG AGGTTTTTTT GGGAAGCGCT CCTCACTCAT GAGTAACAGC GCCTTGGTGC
     6241 TGTCGCTTCT TTATTTTCCC ACAGAGGTGA ACGTACGACT TACTGGTCGG TATTATTGGT
     6301 ATAACGATAA TGCCAGTGGC TCATGATACT ACTTAGTTGA TTATGGTGAT ACTGACGCCT
     6361 GTCTATCGGG AATCCGGGTA TCTAACAACA AGCAGAGTAA GACCGCCGAT GCCAAAATCA
     6421 TATAGGTCTG ACCTTATCGG CATATATACC TCTTGTCGAT GCCATAAGAC AGATTTTCTT
     6481 ATCAGTCTAT TTGTCAGTTT ATTTTTTGGT GAGAGATACG TTCATACTCG TTACATATAG
     6541 TGCTAGGTGC GGTCAGGTAT GGAACCTCAA GATGCAAAAA AGTTCGATTC GGTACATAGC
     6601 GTTGCCGTCT GTTTATGGTG GCGTCGGTTC TATGGGGTTA CATGTGCCGG CTGAAATTGT
     6661 CTAGTGCTTA AGAGCATCAT TGATGCCTTA CGAATATGTT ATGTGTGGTT GCAGATTCGG
     6721 TATACTACGG TTACCACTAG TAACTTGCAT CACCAGTGCC GTAGGAGACT GAAGAGTCTG
     6781 GCGAGAGCCA TAAGTCGTCG TCTCCGGATG GGTTACGCGT TGGTGGTCAC TACAAACCGG
     6841 GGCACAGGGT AAACGGTTAG ATGGGCGGTT TTGACGCCGG AGCCTCTAAT TTTGGGTCTT
     6901 TACAAGGAAC GTTCGTAGTC TGTTATGGAT ATTTATCGGG GTATGGATCA GAATTTCCAC
     6961 TGATGAATTT TGAGTGGTGT TGAGATGGTT ACTGGTTCCA AAAGGTATGT GATTGGAGGC
     7021 GGTTTGAGCC GGGGGTACCC TAGGATCTCC GGCGTCCCGA TTACAGACTT TGTTCTAGGA
     7081 AATCCTTGAG ACTAGAGGGA TAAAGCCTGA AGGATTTGCG TGACTTTGTG GCCGACTTAT
     7141 TTTGAACAGT CAATCGACGA TACTACATTG GTGTCGATTA ACCTGCGTCT GTTCGTATGT
     7201 CATGGGTGGT TTGTGGTTCC AGAGGAGACA TCCTCGTTTG CTTTATATAT GGGATCGTAC
     7261 GCTGTTCGGT ATTTCGTTTC TTGGGGGGAG AGCTATCGTT TTCGTGTATC TAGGTGGGAG
     7321 TCTCTTCTCG GTCTAGGAGG AGATGTAAGG TGTCTACGAT TAGGACGGAT ATGAATCGGG
     7381 TCAGGTGATC GTGGAACGTA CCGGAATTTG GAAGTTATGA GTCATTGGGC GTTTGCGCTT
     7441 GTTAACTCGT GAACTTCGCC ATGCTGGGCG CTAATTGGGT ATTCAGTATG GTTAACTCTA
     7501 AGTAGGTATC TTCTGTATTG AATTATCGTT AAAGGGTCTG AGTTTATACT ACAAACTAGC
     7561 CGACAACGCA TTTCTGCAGA GGTATGTGCT GCTAGGCCCA TAATCAATAA ACAGTACTGC
     7621 CAAAAACTTG AGAAGAGATT CGGTTACCAG ACTAAGTGCT TTAGGTTCGA AATCTAGAGC
     7681 GACTCTGGGG AATATCCGCC CATCTGGTTG ACATAGTGTG TCGTGTGTTA GCTCGGATAG
     7741 TACTTACCGT GAGTGTAGGA ACGACGTATA ACGCAAAATG GGCAATTCCT CCTTTATTGC
     7801 GAGAAAATCG CGTCGGGTCA GATTTCTGAT CCGGGGGTGT GAGACGTGTG TGCTAGGCTG
     7861 ACTTGATGGT TATAAACTGG GCTACAGTGG GCGCCGCGTG TTGGGTTGGC GTTAGTCTCT
     7921 ATGTTACGTA ATCAGCGTCT GCGATATCAA CTAGCGGTTA AATTTACGGA GTAAAGTAGA
     7981 ATCGTATCAC TCGCAAATTA GGGGTTCAGG TAGATTTTGG CGGGTTTAAT CGGCTCCTAA
     8041 TTGGAAGCTT AATAGCTGAC TGTAAGTAGC GTGTTCTTTT GAATAGGGTT TAAATCTGGT
     8101 TTAAAAGTAT GTGTTACATT CTAAGGTGGT CTTGGCAGCC GGGGGCACGG TTAGGTCATT
     8161 GGATAACGCT AAGGGTTCTC ACACTCGCTA TTTTTTGTGG TGGAAGGATT AGCGTTGTAG
     8221 GGATTGCAAT TCTGGATAGT CGATATGATG TTTGAAACCG TGGGGGTGCC ACTACCTCAG
     8281 AATTCACTAC TGTAATCAAG GTTACCTTGC CGGGTAAGTC TCCGGGATGA AGATCTGGGG
     8341 ATTCTAGTGT GATTGACTTT CGTACTAATA GGTTTGGATG GAGTATTGGA GAATTCCTGG
     8401 TACTTTTGGC ATTTTAGGGA GATAATCGTT GGATTGTAGG TTGTGGGTTT AAGTCCAGGT
     8461 AGGGTTTCGG TTGTCAAGTT CTCGCGGAGG CTAGTTTATA TTCGCGTAGC GCTGGGCAAG
     8521 AGGTTCTACT CGAATTGTTT ACTTGTTCTA CTTCAGCTGG TGCAACTGGG AAGGGTAAAT
     8581 CGTAAGTCCG GTGCTGTGAG AATCGAGCGT GTGCTTAGAG TACGGTTCAT ATCCGTAATA
     8641 ACCGTGCATG TTATTTTAGG TCGGAATTGG GGGTACTGGT TGGTATTAGA TGGGTACTTG
     8701 CTTGTCACAA GTATAAACGA GTTGTCGGGT GAACTCGTTC TGAATATGAT GTCAAATGGC
     8761 GCAGTCTGCT TCAACACAAG TAAAGGCCTT GCTGTTTATA TCCTTTGTGC GAAATTAAAT
     8821 GATGCAATCG GGTCAAGAAA ATAGTGGGGA AAGTTAGCGT GCATATGCAA GTTTACTTAG
     8881 ACTCTAATTT ATGAGCAAAA TGTTTGGGCT GCCTCATAGC GAAGTGATCT CGTGCCGGGC
     8941 GTTTAAATGA TTAGATGGCC TGGTGGTATT CTGGATTACC CTTCGATGTA TTGGGCGCAG
     9001 ATGTGTATCC AGCCGCGACA GATGCGAACT GTTGAGTGTA AGATCAGGGG GTTGCTGTGA
     9061 GGGAGCCAGG CGGTAATTTG GTACGTGGGT ATTGGGCAAG AGTTTCGCGG CCTAAAGACC
     9121 TGTGCTCATT GCTGACACGT AGTTTCATTC CTCAGAGTTC ATTGAGTGGG CCCGGGTCGG
     9181 ACTAACGTAT TTACTAGCCT AATCCTTGAT CGGCTGCTCA TAGGAATTCG GGGGGCGGTA
     9241 CGGGAATACT GTCACGTACT AAGTAGTCAA GTGTAGTCTA GTCTCCCATG TGGTGGTTGG
     9301 CGTTATGTTT TATTATACTG GATGGTTTTG CTAAGGATGG TGCATTAATG AATTGGGAGA
     9361 CTTTGCGGGC GGGAAATCGT GCCGGGGTTC GTAATTGACC ATTGGACTGG GGTGAGTGGG
     9421 ATTACGAACG GAAGTCAGCT CAGGACTCAT TTCCATGGGG TTCGTATGTC TCACCCTCCT
     9481 TAATGGCTTA GGTGTAAGTA TAACAATGAG ATAACATGTC AGCAGTTGGA AAACTAATTG
     9541 TGATTTCACG GGGGGCCGAT GATGGGGTAA GTCTCAGTTG CCCAGATGAA CAGATGCGAA
     9601 CTGGCTATTC GTTCCAATTC GGTGTATAGT TAACATTACT ATGCTGTGCC TAAATTAGGG
     9661 ATGTGCTAGG TGCCTGTACA ATTGGAGTGC GCGAGTAGGG AATGTGTGAC GAAGTAACGG
     9721 GGTTCTTTCA GGCAAAACAA GCAGCTTGTG CGGTGGGCAG CAGAGGCTTG GTTCTAGGAC
     9781 GTTCCTCGTT AGAAGGGCAT TACGCTAGCG AAAAGTACTA TTAGGGGAGG CTGTATTTCC
     9841 ATTATTAACC CGGGGTGGTA GACGTCGTTG GACGCCGTGT GTGGGTTTCG CCGGTTCCTT
     9901 ATATTCGCAG AGCTTTCGTT TATAATATGG ACATTTCCAC ATTAAATTTA GTGATGTCCA
     9961 TTGTGTTAGC TCGACCTTTG TATTGTGGAG TGGTGTGTCG AGTCAGGGGA TTTGAGCATT
    10021 GACAGTGGAT TCGAGATATT ATCGAGGTTG GGGCGACGTT GGATCAGTGA TCTCTTCCTT
    10081 GCAATACATT GGTGTTATGA GTATATAGCC TGCTCGGATC ACGGCATGTG TAGCTCTGAC
    10141 CTGGTCGTCA ATCTGTAGCG CTAACGTAAT AGAAATGGGC GTGCGTGGGT GAGGGTGGGG
    10201 AACTGACCGT GCAATACCGG CTGGGCGGAT CGGGGGTTTG CCATGACATC CCGGTTGTTC
    10261 TGCATAGGCG TTTAAGTTAA AGTAGTTATG TATCAGGTGT CCCCGGAGTA TCCTAGTGGA
    10321 TGATTATAGG AATGGTTGGC AAACCTCTCC GTGTGTTATA TCGTTTTGTA CTGTCTAGAT
    10381 GGATGCGGGT ACATGAAAAT GCAACAACTT GTTTGTCTCA CAGTCCTAGA AGGGCTCAGG
    10441 CACTTAGAGG GTCGCCGCGG CACTGATTTG GCGGTAGCCT ATTGATCTCT CACTAGTCTC
    10501 ATGTAGTTGC TATCAGTGAC GTGCACTGGC GTCTTGGTGA GTCAACTCCG TTTACTAAAC
    10561 CTGCACTATT AACCTTCCTT CTCGGAAGTT ACGCACATGT TATTTGTTGA CTCTCACCAT
    10621 ACCCTGTTAA CTGCAATGAC TGGAGGTGGT TAATGTTGGA CCGTTCTACT CTTGTAGGTA
    10681 CCTTGTCTGT GGAGTGGTGC CTTTCCTCAC TAGTACGACG CGGACAGCTT ACGCAAACGA
    10741 GGTGCAATAC AGCTGGATAT GGCGATTTGT TGCATAGTGG AGGTGGAATT ACAGTAGGAA
    10801 TTATAAGGGG GACTGGAAGA ATGAGACGTG TTTGGGTCGG ATCGGTGTGA GAGAGGCTGG
    10861 CGGAACTTGC TTGGACGTCG AGTCCGGAGG GTCAGAGAGG AGCATTCGGT TTAAGTCCGT
    10921 TGTGGTGTTA CTGGTGTCAA CCGCGTAATG TCTGTCTTTC GCTTTTAGTG CTTGGTTAAA
    10981 ACGTGTTAGT GAGTGTCCAG TAAGGATATT TCGGGCTCAT AAGACGCCCA TGCAGGAAAT
    11041 GGATTCAACG CTACATGTGG AGAAGATCAC ATATATGATG TATGGCATCC GTCACACCTG
    11101 TTTATAACTT GGAAGCATGG CGTGCAACAG GGTAAGGTAT CAGCCTTTTC TTGAGCGGTG
    11161 AGATCGGTAA ATCGCCCTTC TACGGCATCT ACCAAGTCAG TACACCTTAG TCTCCAGGAG
    11221 CTTTTATGAT TAAATATCGC AGCGGGAAGT CTTTAAAGGG GGCAGCTGGG GGTAATTAAA
    11281 TGCGCGGACC TTTTCTTGCC CGGAGCCGAT ATGTGGATTA TCTGGCGACA GTTCTTGCCC
    11341 CGTTTGTTTG AGTAGTTCAT GTTTTTATCA CTCGATCGCA GCTTCATACA GCATCTTTGA
    11401 GCCGGATGAC CTGCACGTCT TGTGTTTTGC GTACTCAGTG AGGGAGTTTG TCGTCGATTC
    11461 GCAATATTTG ACTGGAGACG TACTTCAACT GGATCTGTCT GAAAACTTTA CAGGGATCTC
    11521 AGCCAGATTT GGATGTGGAG TCAAGTGCCC TGTTGAAAGG TTCCGCTTGC CCCGATAGTG
    11581 TAGCAAGCTG GCGGACTTTG GGAATCGATT GTGGACCGGG TAGCATCAAA GGGTTTTGAG
    11641 GTACGTTGGA CTGTATTGAT TCATAGACCA ATAATTAGGA TCTATTCAGA CGAGGAATCA
    11701 GGTCGGCACG CAAGGGTATG GGATGAGTAC GTTTTTTTCA TGGCGCCGGC TTGAAGCGTG
    11761 TGAAGATCAG TAAGGATTGC TTTGATGCTG TTAGAAGCAG TAATCATCCA GCGATTTTTA
    11821 AGTTATGAGC AGGGCCGTAG TCTGATTTCT CCTCCGCGGC GGGCAGAAAC TAGATGTCAT
    11881 TTGTTTGTGC CTATCAAATA CAATTTGACT GGGGGTTTTT CAACTGTGCA GATCACTTAT
    11941 CATGTTGGAC CGTCGGTCGG TCATTGATCA TGTAGGTGCA GATTCTGTAG GAGAGATCAT
    12001 TACTCACCTT ATGGAGGTAA ATCAGCTCCG CGTTACGATT GGTCAAATTT ATGGATTTCG
    12061 TAAATTTGCT ATTACATTCG TTGGTACGGT CCTAATTCGA ATGTCCAGAC TTTTCTTGTG
    12121 TGCTATATTG AGCTGTAAAC GATATTGCTA CAGGCCAAAC GGGGCCTGTC CTGTCCTTAT
    12181 TCATGTGACC TGTGCCAGAG TTTAAACATC ACCGGTGGAG CTAGTTTGTC TGTTTTTGGC
    12241 TGTCGATTGG AGTTGCTAGG ATTACGAATA TTGCCGAGGA GTTAATTTCT CTCGATATCG
    12301 GGTTCACGGG GTTCCGGTGT ATGTGCTTCA GTATGTTAGG TGAGGAATAC ATATAGAACA
    12361 CAAGGGATGT TGGCAGCATA TTGTAGTAGT GGTTTCGCCA TTGATCGTGG TTGTGGAGAT
    12421 GGTTTGCGTA TACGGCGGTA CGGCGTGACT GCGTTCCGCC AACGGGCCGG AATTAAAGAT
    12481 ACCGGGAGCG AAGAATACTC TGTATTGCGT CTGGTATGTT TCGGTTAGAG TAGTGCTCGT
    12541 GGTCATATAG ATGGTAGGAC TGCTTCGTGT TGTTATTGTC AAACAATTTG TAGGTTTGTG
    12601 ATCTTTGTTA CCTCCGGGTT GGTTGTGAGA GGGCCGGTTT GTCGCGGACT TCTGGCCATG
    12661 TTCCTGTAGA GAAGTGCGTA AGCAAGGGAA GTCTTACCTT CTTGTTGTCC ATGAAGAACG
    12721 GTTTCGATGT ATTGGGTTTC GGCTAGATTC TTTGATGTCA TCGTAGGGCG TAGGGTATCT
    12781 CCTCCTAGCT ATAATTGATG CGCTAGTGTG TGCCGGTTGC AAGTTGTTTT GTCCTTAGTG
    12841 TCTAGTTGAG GATGCAAGTA CGCAACTGAA GGTAGCGTTC CTCCTCTGCA CTCTGCATCG
    12901 GGTAGCACTC GGCTAGTTCA GATCCTTTGT CGCTTAGAGT CTCCGTCAGA TGGTTCATGA
    12961 GGTGCGTACT ATGCTGTTAG GGTGCCGGCC TAGGCGAGTC TTTATGATGT CTCTTTATGG
    13021 AACGCACTAC ATCAAATTCA GGACATTTGA TAAGCAGTGG GGGGCTCGTT ATACTGATGA
    13081 GGAAAATTTC CGTTGGATTG GTTTCCTATT AAAGTTTACG TTTGTTCAGG CCTTATGGGG
    13141 GGGCAGGATG TGCGTTCGAG TGAGAGGTGT GAATGGTGCC CGACCGCTTA CGGCACTGGC
    13201 AATGACTCGG ACTTATTCGT ATGAGACTAG AAACGTTTGT GAAACTAGGT TCAGGGTTTG
    13261 TAGCGGTTAT CCAAATGTTT AGAGTCGAGT GAAGGTTGAT ATCACCTGCG AGTCTGGTTG
    13321 AGCTTGGTTT TCAACTTTTT GATAAAGTTT GCAGAGCGAG TATAGTGGAA TCTATGAAAT
    13381 TGGTATAATG TTCGGACTTC TCAGTGCATT ATGTTTACGG ATTTTTAGGT TATCACGGGG
    13441 GTTAGTGCGG GTTCAGCTAC GACCGACGGT CAGTTTAGAG ACGGCCGGGT TGGCAAAGTA
    13501 TGGGAGTTCG GAGTGTGGAG ACTAGTTTTG TTGGGATTAC GCACATTGTA GGTATTGTTT
    13561 GTCCTGTTTT TTGCTACCGT TGGTATACTA ATGGCATTCT CCTAGGCAGG TGGTGTGATG
    13621 GATTCGAACG GATTTTTTAT CCAGAGTTTA GTCGTAGGTT GTGCGAAAGG TTTGCGGGAG
    13681 CCGCCCTCAG GGGTGCTCTG AATCCCAAGT GTAGTTGGAG GATGCTTCAG TTTTTCGCAT
    13741 GATCTTTAGT AGCTGTTAAC TGACAATATT AAATTTTGTG CATGACACGA GTGACGTGCA
    13801 TTTATCTGTC TAGAGGGTTC GCACCGGTGA TGTGGGGCTC CATCTCATAG GTCGGCGAGT
    13861 CTGTAACGGT CTACACCACT GCCCAGAGGC GTTTGTATTT TGTGGATTGA AAATCAACGT
    13921 CTAGTCTTAG GGGTCGATGG GGCTCAGACA AAATCGCATG TCGCGGGGGG TCGTGGTCTT
    13981 AATACCTGAT GCCCCAGTCA ACTCAAATCT TCGGCCGGTC AGATTGTTCA GTACGGGTAT
    14041 CCTGCAAGTA GTGAGATAAA GATAACAATT GCGCTCCGGG TAAATAGGCG AGGTTCTGAG
    14101 CCTGAATTAT TGGACCTTCA TTAGTTTAAC TTTTCACAAA GGTTAAACTC TGTATGACAG
    14161 GGTTCGGGGA TGTGTCGGGA GTGGATTGAT ATACGTTTAT CAGGCTGACT AGTAAGAGGC
    14221 GTTGAAATAG GTGATGTGAC TGGAAAGGCT TGGGAAGCAA AGGAAGTGTC TTAGGCGGCC
    14281 TCACACTCGG CGAGTGTTAG CGAAATATAA TGATGAAATC ATCAGTCAGT ACCGGGCATT
    14341 CCGCGACTAA TCACAGTTGT GGGAGTCCAT GTTACAACCG GGCCGTTCCG CATGGTAAGG
    14401 GGGTGAGTGG GAGCTCATAT AATCTCGGTA GGAACTGTAT TGGTTAGTTC GGGTTACTGC
    14461 CGCTGATGGA GTAGCAGCGC TCAGCCCCTA TATGTGGCTT AGGAGGGAGT ACTGTCTCCG
    14521 GCTCTCTCCG AGAGCCAGAC CCTGGATATT CCTACAATCT TTGCGTCCGT TGGCTCGGAC
    14581 CTTAGATGGC GTTTTAGGTT GGGTCTGTTT TGTGTCCGGT TCGGTGTCAC TGCTCTATTT
    14641 CACGCTGCTA GTTCGGCCTG TAGTCATTGC CTTGTCCGGA CCGAAGTGTT GCGTTTTGTG
    14701 TGCATTTTAT GAGAGGGTAC TATTGTTTAA TCAGTAATCA GTACGAGAGC TTATTCTTTG
    14761 ATGGTTGATT AGTGTGGTTT CATTGGTGCG GTGATTCATT ATCATAAATT GCGTGCGGCT
    14821 CTTGGGAGAC GTTAGCGGCA CATCAAGGAG GGCCGTGGTT AAGAGCGGTT CTTAAGTATT
    14881 GAGTAGAATG AGGCGTTCTT CTTAGCATTG ACATGTTTAA TAGGGGGCTA CTAGTGGCTC
    14941 TACGTTGTTG TGTATAAACT GGTTTGCGCT GTCGAGGCAA TCACAGAGGA GCAGGGTATA
    15001 TTTGCTGCAA TACGGTCGTT GGCATACTTC GTGTAGGCTG TTTGATGACT CTTGTAGAGC
    15061 AAGCTACGGG GCGCCATGAT TAGCCTTTTG CTTGGTTAGA TTAGGTAATT GCCAAGTGAG
    15121 CTACAGTTCG GTTGTGAACA TGGCTTAAGC TGATTCATAT AGGCGTTAGC GTTTACTTGT
    15181 TGGGGTTTCC TGCCATCAAA AACCTCATGC CTCGACTTGC AGCGGTGGCT TCTCCTTTTT
    15241 GTATATGCGA GATTTGGAAC TAAATCTTAG GTACACTTTT GACTTGAATT TCGTTGTTAC
    15301 TTTGTCTTGG GTACCAAATC CGTTGCGATG AACCTGGTCA CACTCGGGAT TAAGCAATCC
    15361 CCATACAGTA TCATACGGGA TTAGTACTTT GCTTGCCGGT CGTCGGACTG GGCGTTCCCG
    15421 AGTTAGTGGA GTGAGAGCCC GCTGCACAAT CAGCGAGTTA TCGTGGTATG TGAGGAGATT
    15481 CTGCTCGGGA ATATGTTCAT TGTTTCGAGG GGTACGAACT AGGTTGAGTT ATCATAGGAA
    15541 CTAGGAATTG TGTATAGTAC ATGTCCTGCT TGTGGTAGTT CGGTCGCGGT GGAGCTTGAG
    15601 GCCCTGCCAA TCACTTCTAC TCTTCTAATT GTGTTGAGTG TCTAGTTAGG CAGAACGAGG
    15661 GCTTTATGTT CACACAGTGG TTACAGTACC GGAAAATACC CGTCGTGTAG CAGATGACTC
    15721 ATGTCTTTAC GCTCTACGCT TAAGGGCGTT GTTTATATAC CGGGCTGGCG ACAATGATTG
    15781 GTTATAAGAA ATCACTTATG TGGGGATCGG ATAAAGTCGA ATAGGCACGA GAATAAATTG
    15841 ACGCAGATAG TGACACCCGT GCCTACTAGC GTTTGAGTAG CCGCGGGGAG CTTTGTAGTG
    15901 CGTCATGCTG ACGGTACTGT GGTAGATACT GAGATAGAGA GGCGATAGTG TCAAAGTCAC
    15961 AAGGTTGGCG GGGGGGCCTT GGGCGTGGGG AGTGATACAT CGCGGGCTGT GCCAGTTGCT
    16021 GACCAGTGCA AAGGAGGTAC GTGTCACCGC ATTTTCTTGG TAATAGCTGC TAGGGTAGCG
    16081 TTGGGGAGCG TACATGCGGG GTCATGGGAC GTGCTGGTTC ATTTATGCGC GAGCCGTTCT
    16141 TGTAGTTTGA AGCATAGGTG TGTTTGTGTG TGAGCATCTG ATACTAGTCG ATTGACTAAT
    16201 TTTTTACCCG TGTTTTAACC TTATTTAATG GTGGAATTGG CTCCGATTGT TATCAGTTGT
    16261 ATCGCTACTC CCAGTGTGAC TTTTCATTTC TTTGTTAGGC TTTGTATATG AGGGGGCATG
    16321 CTGCTGGAAG GAATTCTTCG GCCGGGTAGA GTGGTTTGGT TGACTAGGCC GTGCGATAGC
    16381 TAGGGGACTT CCCACAGTCA GGAGGTTATG AGGCAGGGAG GTTGATCGTC CTGATCAAAG
    16441 GAACGGGAAG AGTCGCGTAG GCGAGGCGGA GGGGCTGGAC ATAGCTCAGT CAGGAGCTCT
    16501 GCCGTATAGC ATTAACCCTG TTTTAATTGG TTGGACTGGG ATCCGGGTTC TGTGTTGACG
    16561 GGAGGTCTTA GGTGTGAGAA TTATTGGCAA TATTTCAAAT ACGCGCTGTT ATAGCGTGTC
    16621 GGGCCTAGCG GTGATCGCTA ATATTTTGGA TTGTTGGTTC AAGCTGGTAT AGTGCGAAGG
    16681 TAGTGTAGTA GAGTCGGTGA CGGGGTGTGC CAACGGTTTT TGGTGAACCA GGGTATAGTG
    16741 TTATCTGAAC TACACCGTGC AACGATGTGT TGTATGTGAG GTGACTAGCC TTGTCCAGAT
    16801 CTTAGGTTCT TCATCTGATG ACGGCAGTAG AATGAAAAGT CCTTAGTTAT TGGGTGATAG
    16861 TAGATCCAGG GACTTGCAGC GGTGTGACGC CCGGTGTGAA CCTGGATCGC GTTACATCCC
    16921 CACGTTGTCT GGGAGCATAT CGTGTTTTAG TGGCGTTCTA GGCCGAGAAA ATATGGTTGA
    16981 CTACTTCATA GAAGTTGGCA TTGCAAGCTG TGTGATGGTA GGGTGCACGG CCGCGAGCGT
    17041 ATGTCACGTA GGTACTGGGC TGCATCTAGA TAGTACCAGA CGGGTGTTGT CCGCCTCGGA
    17101 AACAATGAAT GCACAGTGAT TGTTAGCGGG CGTATGGGTG ATTGTCCCGT ACCCTAAACA
    17161 AGCTTAGCGC TTAGTTAGGA ATGACAACTG TTGGATGTAT GAGCAGCCCC CGCTCGTCAT
    17221 AACGTCACCG GCGTCGGTAG TGTGGAGTTG AGAATGTGCA TTGGATCAAT AATTGTAGAA
    17281 ATTAGTTATT TCCCCTCATC TTTCCCGCAC TCGTGAGTCT TTAGTTAACG TGTAAGGCAC
    17341 AAGAGCTTAA TATTGTACCT CCGTGTTATT GGTTGAGAAG ATGCGATCTT TTGTCCTATA
    17401 CGAGCCAAGT AGAAAGAAAG CGTCACATCG TTTGAGTGCG AGCTAATGGG TCTTTGTCAT
    17461 CTCCATTTCC TTGAGTAGAA ATTGCTATCG TGCTAGCGAG GTCATACAAG AGAACCTCCG
    17521 TGGTTGGTTC GAGTGGTACA TTAGGGTAAT GTAGATGGTG ATCGGCTTCG GTACGTTAGT
    17581 CCATAGTGTT ATCTTTCGTT GGACTCACAT ATAAGGGATT AGTGATGTGG TATACCGGGG
    17641 GGTAGTTTAG GTTGAAGTGT GTGGCCCGAA AGGTATCCCG GGGAGTTGCG AATGTCGGGA
    17701 GGCGAGCTAG TGTGCCGTTA ATGGTAGTAA GGGTTAAAAG TTCTCGTCAT GCTCATTTTT
    17761 TTCACCTTAA CGTCATGAGG TTTAAGGGCG CAGCATGGGC CTTACTTGGA ATCTAGTAAT
    17821 TCGGAACGCA GCACTGGATA TTAGCGGTGA CGCTTGTCGA GTAGACTAGC CCCGACGCAA
    17881 TATGAAGCGG CACAGAAAGG GAGGCGAATA GGTAGCCTGT TCAGTGGTCT AATATGATAA
    17941 TCGGTTGTGA GCTGGGCGTG TCAGATGTAA CAGCATTCGC CGGTTAAAGT TTAAGCTTGC
    18001 GACAAACGGT TACTTGGGCA CGGGAAACCG TCTGGAGGGT ACTATGGTGG TAAGACCTCG
    18061 TGGTAGTGGG ATTGATTGAG AATATCGGTC TAGATTTGAT GCAGTTACTT ATAGGATCTA
    18121 TCGGCGGAAC ATTGGAATGG ACTGCTTTCT GGTTCTGGAT GGCTGGGTGA GGGGGAATGC
    18181 AAGCCGAGAT GAAATGCAGG CGGCTTACCT TTGAAATTCG CTTTGTTCGG CTAGACCACG
    18241 ATTGAGGACT TGACCAAAAT ACACGTTGAG GGTAGCTCTA AAATTGCACG CCTTGACATG
    18301 TAGCTGTAGG CGTGCTAACT GTATGTTAGC CCAGTTGAAC CGTTGCGCAC TTGCCAGCAA
    18361 AGGTTCCAGA AGGTGAGTAA TGTGTAGGTA AGAGGGCGTT GGGATGTGCG GGACCAGAAC
    18421 CAGTTATTGT TGAACTATGT AACTGGAGGT AGACCACCTA CACCCAGTGT ACGGAGTAGA
    18481 GTGGTTTGGA CCTGGGCGCA GCGGGGGCAG TACTGGTGGC GTGGAGAGAA TGTGTCTGGG
    18541 GCAGTATTTG TCCGGTGGGC CAATTGATCT AAATCTGGGG TGCCCCCCAA ATCCCTATAG
    18601 GACATCTGGA GTTACGGGCT TAGGATCGGG CTAGGAATCC GGGCGGGAGC TGTGCAGTCT
    18661 TGTATTCATT TTAACAATGT GATATGATGA TGGAGAGGTC AGAACGATAC TGAGCGCGCC
    18721 CGCCATCCAG CCATGCTGCT TCGGTAACTT TTTGGTGTAC GGTGGACCAT TTTAGTGTGC
    18781 ATCAGCGCTC TGGGCATACC ACGTGTTGTA CCATAGCTTT TGGCTGGGTC CGGATATAGT
    18841 GATAAGCACG TAAGGATTCG GGTCATGCAC TAGGTAATGT TAGCTTGTGA ACTGCGCTGC
    18901 CGTTTTTCCA GGAGGTGCGG GACGCCGGCT GGGAGTATAG GACAGGGAGC CCTATCGTAG
    18961 TAAGCGATCG TCATTTGTAT TCTCGGTGCG CTTGAGTAAC TTTGGCGAGT TATGGGTCAC
    19021 GAGGGTCGTC CCACGCAGGT GTCATCGGCG TCGAGTCTAC ACGCAACTAG GGAGATGGGT
    19081 AGACCATTTT TTTTCCTGGT ATGGCCTAAA TAATCGTTGA GCGTACGGAA GTATGGATCG
    19141 TCCCGGGTCC TAGAATGTAC GGCCCGACGA AGGAGGAGAT GCCTGTCATT CTAATATCCA
    19201 AGTATATGTT GGTTGTCCTA GGAACAACTA GTCCTGACCT TTCGCGGTTT GTGAAGGATT
    19261 GATTCAGAGT GCTGGAACAC ACTCAAACCG TTGTGTTTTA CTTATTGGAC TCTCGTTCGC
    19321 CCATGGAGGG GGGTATCAAA CTTCGTCTAG GTATGTCGTG ATCTTGTGGA CCCGTGTTTT
    19381 CGGGGAGATT TACCAGGGGC TCTGGCCGGA GAAAGCAGGC TTGAAACTCT GTTAATCGCT
    19441 AGATTGAGTT TATATATGGT GATAGGAGCA GGGCTTTATT TTCATAGTTC GTGTACAGTA
    19501 CCGCAAAGCA CCAGGCTGGA GTAGGTGCTA GGCGTCTTTA TGTCACGATT ACGCAGAAGA
    19561 AAGCCCAGAA GTGGTTCTCT TATAGTTGTT GCAGTTAACC CGGGCGGGGT TGCTGTTTGC
    19621 GGGTGCACTC AGAATCATTT TTGGTTTGCA TAACTTTGCG TGGGCTTTGG GAGGCCGAAC
    19681 ACAAACTGTC GGTGACACCA CATACGATGT ACGTGAGTGT GGCGAGAGAA GTTTCGGCAA
    19741 TGTCTTTGTT GCGCCTAACT TGTATTGCTA AAATGAGATC ACTAGTCTAA TTACAGATGC
    19801 GTTAGTTCTT GAGAGGACGC GGCTATGTTT AACCGGCAGG TTCGATCATG TTCGTATTGT
    19861 TGTAGGCCAT GGGATGAGAG CGAGCCGATC AGTGTAGTGG TGGGAGTTTG GGCACTTCTG
    19921 TCGGTAGAGA ATGCGTAAGT AGCTTGTGAA TAACTGGGCC TACGGACTTT GGTTGGTGTC
    19981 TCGAATCGCG ATGTTTCTAA GAGACGCATG CTTGCTGTGT GGCAACACCA CTACAGGTGG
    20041 TTTACTTCGT CAAAAATTGT CGAAAATGCC AGAGACTGCG GGGATCCATT ACTGCCTACG
    20101 AGAGAGAGAG ACGGTCATAT TCGTTTTAAT CAATAAACAC TTGATTCGCA GGGAACTCTC
    20161 GCATTGGCTA TCCTGAGAGT TGGCAAGAAA AGGGTAAGGC GCAAAGGGTG AGCGGGCATC
    20221 GATTATCGGA AGATGACAAC GGCGCGCACT CTTCGCAAGT TGGTCGCCCA CAGGTGCAAC
    20281 GGTAAGGTCT ATGAATTGCG CTCACTGCGT TACAAAATCC AGTGAGGAGT CTAGCAATTT
    20341 GATTAATAGT AGATATGGAA TGTCAAGCGG CTGGGTGTGT TTCGTCGGAT TAACCGTTGC
    20401 AAAATTGGAA ACACATAGAC TATTCAAGCT GTATCTTGTG ATACAGGTGG CAATTTTCCA
    20461 CTTTGCATTC TGGTATTTGG GCGAGAAATT AACATAATGC TCGTATCTTT GTTTGTCACA
    20521 GTAAACGTTG GCTATCTTTT AGTATCGATG TAGGTTTTAT TACCAATGTT TTCTTAAGCC
    20581 GGACACGCGT TTCTATAATG CGGCCTTCCC ATTTTTGAGA GGGTGGTGTG AAAAGGGGCG
    20641 AGAGGTTCAC TGGGTGTTAT CTCATACTAT ACGCTCGAGA ATCAGGAGTA GTATGCTTAC
    20701 CTTCCGTAAG CCAGTTTCCG ATTCAGAGCG GGACCGGTAC TTGTAAAGTT GCTTATAACT
    20761 GTTTTCGCAT TTCCACACAT ACACTTTCGC GGCTGCAAAG GTTGAGAAAT ATATCGGATG
    20821 TATTTCATCT TGGTTACGTA GGGGGTGAGA CTTCGATAGG AGTCTTGTTT TTAAATAATT
    20881 TTTGCGATGT GCAAAGGTCT GTCGATAAAT CATCATCGGT GGGCGGGTGT TGTCAGACTC
    20941 GGCGGATTGC ACGCTTGTTA CAGATTGAGC TATGGTGCGG TAGCATCGTG CTCGGTGCAA
    21001 GGGGGGGTAG CGGGTCCTTT TGAAGGGTCG GGTAGAATGG GAGCGTACTT GCGCGGTATC
    21061 GGGTACCCGT TATCATTATT TCAAGGTAGC CGGCGCAACG GGACAAATCT TGTTTGTATC
    21121 AACGCACTTA ATTGTCGGCC ATCTGTGTTC TATTGGTGTC ATGAAGCAGT ATTAACTGGA
    21181 ATCATACCAT GAGAAACGCA GTTCTTCTGT AGCCAGTGTG GAGGAATTGC GTGCCCATCA
    21241 GCATGTTCTT CGTATTACAG GAGCTACTTG CGGATGCTTG GGACGATAGT GTCCTCGGGT
    21301 GCGGTGTCCT AGTGGACCAG GTGTCACGCT ACACTCTTGG GGAGAAGGTT GGCGTCGCGT
    21361 GCCAGGGTGG TAGTTATGTA GAGGAGGGAT AAGAGTTTTA GCTTCGATGC CGGCAGGGTT
    21421 TTGTCAGGTA GGCTTACGGA AGTTCAGCCG GTCGATATAT CATCGGATTT TCGCAGCGGT
    21481 TATACTCGAT GGTGCCTCTG TCTCTGGCGT CTAAGTAGTG GCAAGTGATG GGTTTGGGGC
    21541 CCACTAAACC CCATTTTCTA AACTGGTTCT GCCTGCGAAT ATGCGTTCGA CTGTCTACGA
    21601 TAGGCAACAA TAGTGGAGAT GGCTACGTCT ACCAGAATAC CGATGTGACG GAGATCTATA
    21661 ACTCCGGCTC CCTTCGGTGG GCCACTAAAT TTTACTGTCA TTAAACAACG TCAGTCCATG
    21721 AGTTGAACGC TTTATTTGTG TGTTCCAGCC GATTTTTGAC TTATTGACTC GTCGTGAGTC
    21781 AGTAACGAAT CAGGTTTCTG TAGGATTGGG GGTCATGGCG AATATTTCGA GTTATCTTGG
    21841 GGCAGGGTTA CATTAAGTTG TTCGAAAAGG TTGTTGGACC TAACTTGTAC AGAGACTGGT
    21901 GTTGGCAAGA ATGCGGAGTC CGTGGGTAGG CCGTGGTCTA ATGTCGTGGA GTTGTTGTGC
    21961 TCGTTGGACG AACACGTCAA GATAAATGGA GGCAGAGTAG CCGACGACTA GCAGACCGTT
    22021 TTATGCACGT GTTTTGTCAC CCTTGGGATA GTGTGGTGAA GTTGTTATAC ATCCTGTTAC
    22081 TTTCGGGCCA TAGAGTTCAG TTGCCATCTT CGAGGTCGGA GGTTAGTTGG CTTGTGTAAT
    22141 AGTTCTACAG CGATCAATTA CTATGGGACG AGCCTGTGTT GTGTCTTTTC TCGACAGTGC
    22201 TGTAGGTTCT AACGGTAGCC ATGGCTTGGA AAGGTTCGGT TCCCGTTTTA AAGACGATCA
    22261 CGACCTCCGG GTACTTGATC TTTCTTGGAT AGATCAATTT GTCTGCGAGG GCAGTTTACG
    22321 TTTCAGCGTG AGTCAGAGGA GCCGTACACA CGTGCGGTTG CATAGTCTGT TACATAGGTG
    22381 GATAAAGCGT TTGTCAGCTG CGATAATTTG ACGCCTTTAG GTTTGCGGTC AATAATTTGG
    22441 TGGAGGGTCC CGTCGGTATG AGTGTTTACC GTTTCAGATG TCTCTTTGAT GGCGTGGAAT
    22501 ACTTCGCTAC TTTATATTAA CTTATTTAAT TCGGTGGTGA CCTAGATTCG TAGATTCATC
    22561 TGCCTTTATA GGCAATTAAA GACAAACTCA CAACTGGAGT GGTTCGTCAG TTTTAGTCGA
    22621 CGTTTAAAAA CAGTAGGGCG GGAGCATGGG AATCGATCTG GGGGTTGCCT CCATTTGGAG
    22681 GGTTTTTACA TCTGTTAGTA AGGATTATGG CTGATAAGAC GGGTGGATGA GCTTATGCTT
    22741 GGTAAGAAAT TAGAGGTCCG CTGTAAACAT TAGCTAAATA TATCTACAAG CATCCCTTAC
    22801 GTATATTGGT AACGCCTGCG AAAGGCGGGG CAATCGGTAT TATGCTTTCT CTGGCTCTGG
    22861 ACGACATTAA TTGATACTCC GACCTAGATT TGACTATCTC TAGCACTTAT AGTCGATTTT
    22921 ATACTTCTTA TCGGCGGATT CGCAATCCAT GTGTTAGAGT TCATTCTTTT ATGCAGTTCC
    22981 GCCACTTCGT GTTGTGGGTT AGGGTGCTGG TCAGCCGCTT CTCTTCCGTG ATTGTTTCTT
    23041 GTGCCCATGT GGCGTTACTG ATCTGCATTT TTTGCTCAAC GAGCGTCACG CGATGCGTGA
    23101 ATGGCCATGG GGCCAAGCTT TACTATTTGG GGATCAGCGT GTTCGGCGCC TCGAATACCC
    23161 GGAGGGTTGA CAGCGAGTCG CATGTCGCGC TTAGGGAGGA GCGGTTGAAA GCAAAGTTTC
    23221 AGATTGGGGT CAAAATATTA AACAAGAGAC GGCCGTTTCA TCGATACTTA CAGTTTGGAA
    23281 GAGGCTCGTA GGATGACGGA GGGAACTTGT GGTAATACTG TAATCATGTA ACTCTAGCCG
    23341 GCTAGGGCTA GTACTGGGGC TGAGTAAGGA AGAGGGACTT TTGTGTGGAG GTTAATACAG
    23401 TAACGGCAGT TGGTCGCCCT TTGCTAGTGG GCACTATTTA GCCGTTGCAG GATTGTCATG
    23461 GGGACATTGG AGTTGGGTTG CCGTCGTAGG GTCGAGTTCA TTTTCAATGG TTGTAAGTTT
    23521 GTAGGAGATC AGAGAGTTTT GGCATGAGCA ATTGTTAGGC GTGCATAAGT GGACTGTGAC
    23581 GGTGATATAT GACATGAATT CTGTTCACAT CATAGGGATC TAATACGTGC TATATTCTGG
    23641 TCAGTCTTGG CGCTCAAGGT AGGAAATGCG GGTTTGTTTG TGTGGGTGGT TATGTGTAAT
    23701 GGGCCTAGCT TCCAAATGGC AGCTTAGAAT ATACTTAATA ATTGGTGTAT CACTATTGGG
    23761 TGAAGCTTAT TCATTTGGTA GCGGACTGGC CACATTCTTT TCTATAGTGT AATTCTTATA
    23821 CGTCTTAGGC TTCTTGACGG GCCTAGCTAA TAACGCTTTG GATGACCTGG GATGCCCTGG
    23881 ACTTGCTTAA CTTGGGTGTA TGTCTTTGGC CACGCGGCGA AGTGATTTTC AATGGTTGGT
    23941 TGAAGAAAGT TGGGGTTTAG CAATGCGGGG CCAGGGATTT TCGTAGTGGT AAAGCCAGTA
    24001 GTATTAGCAA TCGGGAAGGC GGGTACGACT CGTTGGGCAA TAAGGCTCCG TTTGTTTGTC
    24061 TACCTGTAAT AAACCCTTCT AGGTATACGC GAATTGGGTG CTGGCACCGA AACCAGCGAA
    24121 TAAATTATTC CATGCCGATA AATAATAGGA TCCGAGCCAT TCAAGTGTGT TAGGAATATT
    24181 TCAGATAAAA TAGCTTTACG ACTAGAATCC ATGCGCACCA TAGAATCCTC GTGCTACTTA
    24241 GATTATTGTC GTCGCTCGAG TGAAGTTTCT ACGGGAGTGT TCATAACTTG CATCCGTCGG
    24301 TAAGAGATTA TTGGAACAGC ACTGGCTTGA AAAAACTTTC GATTGTACTG CAACGGTATG
    24361 TTCATTACAG TCGGTATAGA ATGGGGTTGA TACGATGCCT ATGTGATAAT GGATGATAGT
    24421 ACTTGGATTT AAAACAGTCT TGGTAAGACC GTCTTGGGGG AGGGAAGGTC CCTTGGGGAC
    24481 AGAGAACTAC GAGGTCATTC GGGCGTCTTT GTGGGGGATT ATTGGGGCCA GACAATAGTA
    24541 GTTATGCGAT GATTTTATAG TTGGAGCTGT GCGCATGTGG TGGTTCGGGG GACTATGGAG
    24601 AAGATATACG GCGAAATTTG GGAGGAGGGG GTTCATTCTT GTACGCATAG GTAGGGAGTA
    24661 TGAGGATTCC GCCTGCGAGT ATCGAGTGTG GCTTGCGAGG ACCGGGGTTT GGGAGAGGGC
    24721 CGGTTAAATG GAGCGAGTCA ATATTGTGTT AGGGAAGCGA GATCTACAGG ACAGCGAGAC
    24781 AGACCTTCCT GTGGATGGAA TCGGGTTTTG AATTGGAGTC CGTTATGGGG TGTTTAACCC
    24841 ATAGTACTGG GAGCCCTGAC CGTATAGGTG TGGAAACAGG GTTTTAATCG ACCATTCGGG
    24901 CTAGTCACGT TTGCAAATAG TTTATTCGTT GCTTACGTTG AGGGTGGGGT GGGCTTTTAT
    24961 GATTTATGCA CCAGGCTGTC ATTATCGTGC AGCAAAGGGT TAACAAGTTG CTCTTCATTA
    25021 TATGCGCTTT TACATGCATC CGGCGTGAGT TTAATCCATC AACTATGCCT CTGGAGACTT
    25081 GTGCTCTCTT CAATGTTGGG AGGGGTACTT ATATAGGCAT AGGGGGGCCT ATCGTAAAAC
    25141 TATAGTGTAG TGTTTTTTGT AGGATTTCCG GTGTGCCCCG GTGTAACGGT CGAACGATAT
    25201 ACCCCGACGG GAGGGAGCTT AAGTATTATA CGAAGCATTA CTCCATGAGG TTACAGTGTT
    25261 TTGGGGCAGC TCATGATAGA CTGGGTCCTC AGGTTTACGT GAGTCAAGCT CGGGGATTTT
    25321 GTCGTTTTGC CATATGAGCA ACGCAGGGAG TCAATTTAGT GGCACTGACT TTTAAGTTGG
    25381 GCGCCCGAGC GGTAAGACGT CGAGCCGCTA GTTTGGTCCG TATAGGTCTG AATTGTTGTG
    25441 TTGACAAAGC GATAAGACGG TTCTTAGCGT CCAAGGAGAG TCATGGAATA CTTCTATTCG
    25501 CACTAGGCAC CTCGGGCCGG AGGTCATAAA GTCCATGTTA TGATGGTATA GTTCCGGTAC
    25561 AAGCAGTAGA TTTGGCTCAT TGCTTGTAAG GGAGCGTGGT AATGGAAATT TAAGGGCTAT
    25621 TTATAGATTC TAGGAATAGG GGGTCTTGAG TGCAACGGAT TGCTTTTACG GGTTCCTCTA
    25681 TGCTCGCGCG GAACTCAGTA TTGGCCGCGA AGTGTTCTTG GGATGGGCGG CCGAATTTAT
    25741 GTTGTGTATA GGGATGAAGT ATAATTGCCT TAATGGGGGC AGAGCTATAG GTGCTCCCGG
    25801 CGGTTGGCCG CGATGGCTTC TTCCGTGCCA GATGATATAG TGATTCGCGC GAAGATTAGG
    25861 TCCGGGCTAT GTGATATTGT AGGGGACTTT TGAAGAATTG TGATGTGGAT TGTACATGCG
    25921 AAGGCATTCG TTTTGCTCTA GCTGCGTCCC TGTTTGCAGT AGTTCTGCGT ATGGTTCTTG
    25981 ATCGAAATAG CGCTTACTAT TTTAGGCACT TAATTCTGTG TTTGCTTATA TGTGTCATTC
    26041 CTTTTGAAGG ATTTGCGCGT ATTAGTGGAG CGGTGATCAT TCCGAGGATG GGTGTAATAA
    26101 TTGGGTCTGG GGTCTGGATT TATGGCTTAT TTGGGTGCTG AACGTCAGTT TGAACTAGAT
    26161 GGTTGCTGCT TGATAGACAA TGGTATGAGG GGCCGCGAAC TTTAGCCCAT TGTCTCGCAG
    26221 ATGTTATAGC GCTTCCGAGG TGGTATCCTG ACGAGGTTGT TATGCTTGGT CGGTTGGAAT
    26281 TAGCCGGTCT AGATGTATGG CTCCGAGACG TGTTTACATC TGGAGAGATT TTACAATGGG
    26341 ATGGTTCGCG AGGACTTGCC AGGGAAGCGG GTTTCTTGTT AATGCAGGGC GTTGATGCCT
    26401 TATATTAAGG CATGACTTGA AGTGTTTAGT ATTTCATTAT TTAATATTGC TTTGACTGGG
    26461 AACTTGATCG GCACTCTGGT AGTGGACTGT GGATGGACCC CTGGAAAGAA TCATTTGGAC
    26521 AATGGTTTGA TCTAATAGTA TTGGTGGATG AACGTCGGGC AACTGCCAAA TATATTGCAC
    26581 GAAGGCTCAT TCTCGGGACT TCTTTAGGGA GCATATAGAG TCCGGTAACC GCGAGGAGGA
    26641 CAGTAAGTCT ACCTATATTC GCAAACTGTG GCGGGCGTGA TGTCTAGGGG GGCTATTGAG
    26701 CAGAGTCGTC GCACGTGCAC CACTAGGACC TGATGGACGA TGTTTTAATA AGTTCCAAAG
    26761 TGTATTGGGG TTACACGTCT TATGAGGGTA CTTGGTGAAC GTATGATCAC TACTCGCGAG
    26821 GTAGTGACTG TATTTAAGAA GCCGTGGACG GCGTTCGATA CTGGATAGTC CCGTACCTTG
    26881 GAATTACTAC ATCGCGGTGT GCTTACTTGT GTGAGAGACA TCAATTGATA TTGAATTTAG
    26941 CTACTATTAC ATTAAGGTTT ATGTTCTTCA TTGGATATGT TTCTTACGAT TTTTGGTTAA
    27001 TCGGATCTCT GTGCGCGTGG ACCAGTGGGA GACTTCTCCC AGCTGACAGA GTCCTGTGAA
    27061 GTTCCCGCGT TCGCAACGTA CATACATTTT CAACAAGTGG GCTGATTGTT GTGATGCGGT
    27121 TGACCTATCC GTTTCACTGG TTGGGCGGGC AAGTCGGGTA GTATGCTGGT ACCCTTGTTA
    27181 ATGGCGCGTT TAAGATGGGT TACGCCTGTG TAGGGCATAT GGTTGGAATG AACTCGTCGA
    27241 TGGGGTTTTT GGCTGTGGCT TTGGGAGCCC GCGGAACCTG ATAAAAGCTA CGTAAAAAGG
    27301 TTCGGCTTGT GAAGTGGCAT ACGATGGCCT TGCAGAGGAT TTGGGTGGTA CCGTTAATCG
    27361 TCGGAGAATG AGCGGATTTT AATACAGTTA GAGTGCGTAA GCTTCTTGAT CTGCCTTATA
    27421 CTCATTGCTC TAACCCGTGA AGGGACGGGT GATCGCCGTG CATGGCGGAT GGATTGTAAT
    27481 CGACGGTTGT ATTCACAGTT TTGTAAGGTG GAGGTAGAAG TCAGCCGCCT CCCTTCGCTG
    27541 TTTGAAATGG TCACCTGATT AGACTTCCGG CGTCGGTGGG GTCGGTTAGG TAGGTTCGAT
    27601 TTGGTGTGTT ATAGGATGCT TAGTTCGTCT GATTATAGTT GCTTTATGCG AGACGGCTCA
    27661 GTGAGGTTAA AGTTTAGGTT CGTAGGAACC GTATGTTTGC CATGAGCCGG CAGGGTTAGA
    27721 TGACTATTCC TCAAGCGCTT GGACGCACGA ACCTGTAGTG CGGCAATCCG TGGGATTTGC
    27781 ACAGCCAAGT TATTCACATG TGCGTCGTGG AGTGACGAAA GTAGAATGCG GTTGTTTTGG
    27841 ATGGCGGGGG CGCTGGAAGG CAAAAACGTT TGATTGCCCG TTGTAGCTTG AAACTAATTT
    27901 ATTGGGATAC TCTTTGGCAA AATGGCATAA TTAACCTGGG GTCGTCATAG TTCTGGGAAA
    27961 TATCAATGTT GGCCGCGACT ATCATTAGCG GTAAGTTTTT GCGCACCTGG GTCCAATCAT
    28021 TGACTATTAA ACGCTACATC AGCCGTCAAG CCGGTTTACT TATTTGTCCG GAGCGTGTTC
    28081 AAGCCCATGC GACATTTGCT GGCAGTTAAG GCAGCGGTTT GTCATTGAGG GATTCCGTGT
    28141 TGCGTTTGTT CTCGTGGGCA CATCTGCACT TTGCGTCTGC GGCGGCTTAC GGTGGATGAC
    28201 TGCAAACAGG CTTGTTTCTG AAGGCAGTCA TGAATAGCTC TTTTGGTGGG GGTCGCACAT
    28261 CCCGATGACC CAAACGTTAT GTTAAATATG CAAATCATGT TATAGCTGTT TGGAACAGCC
    28321 CGGCTGTGAT GCGTCGTGGG TTGTTGCGGA CAGATTGTGA GTGGCGGTGA AAATAAGCCT
    28381 GATACCGGAC AATTGGCTTG GATTTTCTTC ATAGGGATCT GTTGTGAGGC CTCCGATTTG
    28441 TAGCGCGAGC ACCCGGCCCG TTTCGTGCTA CGATCGTCGA GGCCGATCGG ATTAATTTAG
    28501 AGGCCGCTTG TGGCCGGTGA TTCAGCATAT AGTTGATAGT CTGGGTTATA CGCGGTCGGT
    28561 GCGTGAAACA CGACTCTTTG TCCTAGTACC GTGGTGTTTT TGTAAACAGT AGGATCGACT
    28621 GGAGGCTCTT CTTCCTCAGA GTAGAAGCAT CTGGTGGTTT TATGATAACT TGAGCACCTT
    28681 TCACCGAGTT TTGTAAGACG GTGATGCATT GCTCTGGAGA CTCATTTATT CGGCGTGGAT
    28741 TTAATGGTCC GTGTGCGTGG GCATAGTGGA GCCAAATACT TATGCTATGG GGGGTGGGGA
    28801 CTCGTATGTG GGATGTATTG GGTCTATACT GCGTCCTTCG GTGGGGTTAT TATGTTGTGC
    28861 TCGATAGGCG ATGACATGCG GTGTGTTGGC CACAAAGGGA TTTGCTTGGC ACATAATACT
    28921 ATAGCATCTT TTACTCCATG CGGTTGGAAT AGGGACGAAT CTGTTGGGGA GCGCCTAGGG
    28981 AACCTTCCGG CTTATCCTGT GCCGTGTAGG TCCGTATTTG GAACCTATTT TGGATTTCGT
    29041 CGCGACTTGC ATGAATTGCG TATACATGTC CGGATTTTTG ATTAGTAACA TTGTGTCTGC
    29101 CACGATGTAG GCGCATAGCA ACACGCGATC GCATTCACAT AGCACAATTC TTCATTTATG
    29161 CGGGGTGGGC CTAGTGTCGA GGTCCAAGGA ATCGAGGCAT TACTAGTATG GCTAGGACGG
    29221 TGAAAGGGAA AGCAACGAGT GGGTAATGCG GCGACCAGGT CGACTTCTCG GTGCGCAATA
    29281 TGGTCGTCTG GGTGCCTTTC TAGATAATCG CTTGTACGGG TGAGGTCGGA CCTTAATCGT
    29341 TTGCCGCCCA GATTTAGTAC GCTTATTACC GCTAGATCCG ATGGGGGTAA TGAGCTTCCG
    29401 TTCGTGGGGT GGAGTAGTAA TGGTAATCTG GGATGTCTCG GGAGTCATAT GAGCGTCTAA
    29461 GAAGCGCGGT TAAGGAGGGA TGCATATGAG GGGACGGGCC CGGTCTAAAA CCCCGTCGTG
    29521 CTAATATGCC AGATAAGTTA CATGGGCGAG TTCAAACGGT CTTTTGTCAC GCGCTACTCG
    29581 ATATATGAGG CGATGAGGGG TCATGGGCCG GATTGTCCAG TGACGTTTAG GGCGCGAAAG
    29641 GTGCAGAAGA ATGCCGGTGG TAGGCGAACG TTACACGACA GAGGTGGAGC TGCTGTGTGT
    29701 GATCTGGGTG AGTTAAGGCG GGGTCATTCG GCCTTCGTAC GGAATGGAGT TTCTGGTTGC
    29761 GACATGAAGA AGATTCTAAG AGTGGACACA CCCGCTATGC GCCTAAGGAG ACAGGTAGCT
    29821 TTGTTAACGA TTGGCCTTAT TAGGGTTGTG GTGAGGCGAG CATGTGTTCT GAAACATGTT
    29881 GTGCGCACCC CTATCCAGAT TAAGGCATTA AGATCGAGTA CGAGGTGGAT GGAAATCTGT
    29941 TGGCCGATAT GTCCGAGTTT TTTTTGCGAT TTGTTCGGTA GCGGTCGGTT ATTATCACGA
    30001 TAGGACGGGC GCGATTGGGC TCTTCTTTTT TTCGAGGTGC ACCACGCAGT GACGGTCAGT
    30061 ATAGACTGGG CTTCAAGGTA ATTAAGGTCT GAGGTCTATG TCAACTCACG GTGGCCTGGG
    30121 AAAGATACGA CGTACGGGCG GGGAATCTTT GGTCACGAAT TGTTCAGCTT CGTTCCGTAA
    30181 GTGATTGCCG GATTTAAGTG ATGCTAATCA GTGTTGTGGC TACTTATCCC TGTGCGTTCC
    30241 GTTCGAGGCG TAGTCTTTTT GTTGGCCGGA CTTACAGATT ACGTTGGTCC GACGTAGCCG
    30301 GTATCGGGGA ATCGGGGGAG TACTTGACTG CTGCATCTGA ACAGGCGGCG CAATGAGCGG
    30361 ATCCGTTTTA GTGAGAGGTT AGAGCCGGAA GTACAGTGGT CGAGGTCCCG TCCTGTGACT
    30421 TTACGGGAGG TATGTACACA TGGGTATGGG TCAGGAGATG GAGACTTACT GCGGCTCGTT
    30481 TTCCGCGGAG ACAGGCTACC TATCGAGGGG GGGACTATAT CAGTACTTAA ACTTGGTAGA
    30541 ATAAAGGCCA GTGTATATTG ACTTTAAGGT TGTAGCTTGG GTGTTGGGGG TTACAATCTC
    30601 GTTGTTGTGC CACGTACGCA TACTTGGCAT ATGTAGTGAA CTAGACTCCG CGTGTAACAT
    30661 ATAGTGTGGA GACAGACATT ACATGTAACT TCACGTGGCC ATGGATGCAG TCCTTGGCCC
    30721 GTTGCGCGGT TTATGGGTGA TGTTTAGTGA ATGACCTACT AAGGCGAGAA CCCGCGGTTG
    30781 GGGAGAGACA AATGCCTAGC GAGTTAATAG TAGTGATATG GCGTTGCTAC TGTGGATTCA
    30841 GACGGTTCAT TTAAGTTGTC ATACCCGATC CGTTGTCGTC GTCACCATGT CGGACAAGAT
    30901 GCAACGGGCG TTCAGCGTGG AGGTGGACGT TGTCTCGGCC TAACATCCGA GCCCGGCCGA
    30961 AGGATCTGCT ATTGGTTGTT GTCTTGCGGC CTAGGACTAG GTTGTGTTCT TTACCGAGTC
    31021 CTTGTTAAAA GGTGTGCTAT CGGGGCTGTC TTGGTAAGGT CGCAGTGGTG GTACCCGTGA
    31081 CGGCCTAAGG TTTATGGGTA AGTGAGCGAC TAAGCACACT TGTGTGGAAA TCTGTTTTAC
    31141 GGTGCTGCCG TAAAAGTTTG GGGATGAGCA TGACCACGGG GACATCGATG TGCGCGTCTT
    31201 GTTAGTAGAG GTGTCTTAGA ATTCTGCGAG GGGGGTCCCA AGGGCGGTAC GGTTATACGT
    31261 CGTGGCGATT GGTAACCGGC GAAGGTGGCT AGCTTTCGAT ACGATGTACG CCGTTGCTGG
    31321 GGCATTGGCT TCCAGGGTGA CGATGTATGT CGTGTTCGTC AGTGGGGGGG ACTCGGATGA
    31381 AAGACGCGAT TCGCTCATGT GGCATTATCC CCCTTGACCT TCTGGGGTGA GATCGCGGGC
    31441 CGAACTGGCT GCAATGGAGG GTCGTTGTCT TTGGGAGGTC AGTGGTGCGT AATGCCGAAG
    31501 TCATGATTAA TGCGCTGGTT TTACAGACGC CCCAAGTTCC CGAATGGTTC ATTAGTGATG
    31561 GGATGCGCTA GCGTTACGGG ACTTTAGTGG CCGGTTGGAT GACAACGCAT TTGGGAAGAG
    31621 ATGCACTACA ATAACGTTGT TAGCTTTAGG TTCGATGCAA TTGTTCTGCG GCAATTTTTG
    31681 ATGTCGTGGG ATGAGTGTAA TTATCTTTTA AGAAGTGTGG TGTAGGCCGA CTGTTTTGAT
    31741 ACCACATCTC GAAATGATGG GCCTTGCCTA TGTGGTCGTA GAGCCGGCAG AATGTCGAGC
    31801 GCATTTGTGT TTCAGACGGT CACTATTCTT TCGAGGTTCG GATTCACGTG GTTCAGCTTT
    31861 GAAATTTTAA AGCAAAGTAA TGTATGGTAT TAGGCGTTTT GTAACGCTTG TCTGGCTTGG
    31921 CTATCGTATC GTAGATTAGA CTAAATCTTT TATGGAAGAT ATGAGCTGGA GCAGATAAGC
    31981 ACCGATTACT CAACAGGCTT GGTATTAGGC GCACTGTAAG GTGCCGGTCG AACCGGATTT
    32041 CCCAGTCTCG CTCCGTGAGG CGTGCGTGGT TGAAGTTGGT GGCCGGGGAT CCCTGACATT
    32101 GGGGTTTTAG AGTTTAGAAT GGTGTACAGA AGTTCAGGTG AACGTGCATT CAGAACCGAA
    32161 TCGTTTTCTT ATTGAGTTGC GCACCATTTT TTACTCCGAG TAGAGCGCTG TAGTCATTTC
    32221 GCGGAACGCG ATACGTTGGA GAGTAATATT ATAGTGGGAC GTGTCGCTGT ACGCCTGGTT
    32281 AGCAAGCTGG GGCGGTCTTG TCCAGCTAGT AATGTGTGTC AGAATGGAGC AGTCTCACAT
    32341 TAGTCGGTTA AATTTCCTGG ACAAGCCTGA ACATAGGTGC GCAGTTTTGC ATCGTGCTAC
    32401 CTGTACTCAA GTAATGGTTG TTATGTCCTA ACACAATGGG TTTGGGGCTA AGACGCTTCG
    32461 GTCGGATTAC GCGTGAGAGC CCTTGATAGC GACAAGGGCC CTGCTTGTTT TGAATGGATG
    32521 ACGGATTTGG CGTAGGCCGT CAGGAATTGG GTCTTGTTAA GTATTATCGG AGTTTTGGTC
    32581 AAAAGCCGTG AGGCTATAGG GCGTCACCTT TTGTCCCACC GCTTAAGACG AGCTGATAGC
    32641 TTCTGGTGAT TCGCCGTGGA TCGGGTGTGG CTGCCTGGGT ATCTTGCCAT CATTGTGGGG
    32701 ACATTATTTA TAGGTCGGCG CTCGGATGGG GATTGAGGGG AACTCGTGTC GGTGAAGTTC
    32761 GTGGTAGTAC GGGAGATAAG CAGTTTCACG CTGGGCCCTT ATGCCTACCG GTGTCTTAAA
    32821 TGAGAATAGT TGTTTGTGTT CATTTTCCCC TTTTTTATGT GGTTGTATTC CTTTTCTTTA
    32881 AGTAGGGAAT TCATTTACCT AATCGGGTCC GATGATTCTC GAGTTTCGTA TTAAGCCGGG
    32941 CTGGGGTGTT GGCCCTCGGT TAGGGGCAAT TCGGGTTGTG CGCTGATGTG CGATTATGAG
    33001 AGTCAATTGA ATGCCTTTAC TGGCTTTCGC GTGCACTTGT TATATGGCTG TAGCATAATA
    33061 GTGTTGAAGT GTAGGCTTCC AGGGTGGCTA TGAGTATTAG TGCTAACGCA TCAAACACGG
    33121 TCGTGATCTA CTATTTCGAT TAACAATTAT TAACGGTTCC TTTGGTATTA ATCAAATACG
    33181 TGTTATGAAG CATTGGATTG TTTATGTAGT ATGTGATTGG CGTAGTAAAA ACTCTTCTCT
    33241 CACAGGGTTA CTTAAAGCCT ATCGCCTTAG TGGGGGGTTG CGATGGTGTT AGTTACGTGG
    33301 ATGTAAGCGG GTTTTATGTC TGGATCAAAT TTTTAGTTCG GCGTGTTAGA AAGGCATGTA
    33361 CAGGGTGCCG GACATAATGG CCCCTCCCGA TCTGGTGCCA GCTGGTCCAT TTGGAGGTAG
    33421 GTGGGGAGAT GAGGGACTGC GTATAGGCCA GGGAGGCAGA CAGGCTATGA AACGAGGCGG
    33481 TGTTGCGACC GACGTCATAC GCGTAAGAGT ATTATAGACG TCTTGTGGGT TGTTTCATGA
    33541 TCTTTCTACT TAAGTTATAA CTATGCTTAT AGTCGGAAGT GATTTGTCTA CGCAGTTAGC
    33601 GGAAGCAGGT TTAATAGCTG TGGTAGGGGA CGCAGCCCTA GTAGGGTGAG AGAATACCAG
    33661 GAGTGTGCGT ATGGGTCGTT GTGTTAGTTT AGTTAACTGG GCGCCGGCGT GTTCAGCGAG
    33721 CCGGGAATGG GGGAACCAGG CGATAGCTAC ACAATATATC GATCTTCGTT TACAGACTAG
    33781 AGCGGCGTTG TTGGCGGGAA AGTGTTTGCT GTTGCCTTAG ATCTACACTT AGACTGGGTA
    33841 AGAGGCCAAT GGTAAGCCGT GTAGCTTCGG ATGTCGCAAC CACGCCTGTT TGAAATAGGG
    33901 GTAAGCATGT TGGGCTGGGC TCATCCTAGC TAGGAGCCAC GCCTTCAATA TGCATGGAGT
    33961 GGTCACATCG ATGGGCGGCT AGCGGAGTAT TTCTAGTTAT GGGTCCCACG TGTTAGTGAG
    34021 GAGCGCTCTG GTCGCAGTCG ATTGGAGAGG AAGCTGTGCG ACATGTTCAA GTTGTCACAT
    34081 CTTAGATTAT TTCTGAGGAG CTTCGTGCCT GGCGCTATTA GGTGTTTTTG TTTTCTTTAG
    34141 GTAATATTAG GTTTTGCAGG CTCGTGCTCT GCCGGCTCGC GGTAAAATCA TTCTGAATGT
    34201 ATTTATACGT GGTCGTGAAG TTACCTTACA TATGCGGGCT AATGTCCCCG ATAGCTTGAA
    34261 GAGCGCAGCA AGGGAACCCT TATGTTAGAA GGAGTCGATT TTACGATTAG GGAGACTAAA
    34321 TTTATTTACA CCACCCCAAG TTGGACGTTA AGGTGAGGTG AGTGTTCGGG CAAGTAGTAG
    34381 TTTCAAGACG GAAAGCTTTT TAGGCTACTG GGCTGGCGCA GTGGCGACAA ACTAGTGAGT
    34441 GACTTAGTCT GTGGGTATGG CCCGGGGAAC GGTTTGCGTT TTGACTGCAG GAGTCGTCGT
    34501 AATAATATCC TAATTTGTCC AGGGTTGTGC AAATCTTCCA CTATGGGTTT GTTGTAGTTG
    34561 GGGAGGCAAG AGAAAGCTGA GCCGTAGCTA GCGGTTACTG TGTCCATTGA GTTTCTCGGA
    34621 TATTCGTCTT GTTGTGATCC GTGTCGACGC TGGAGTTTTT TGGTCTGATT TCTTATGGCT
    34681 CTTGGGTGGT GTTAGATCGC AAGTTACGCT GGCTTTCCTG GAATCGGGCC GTTTGGCTGT
    34741 TATCAAGGGT GTGCAGGCCA GAGATTGTTC TATGCGTCAG TGCGTGGGGA ACGGATGCAT
    34801 CGAGCTGGGT TGGAGGATGG TTGGGCTGGG CCACGTGAGC CATTCTCGGT GGGTGATTTT
    34861 ATAGAGGGCT TAAAGTAAGG GAACTCGTGT TAGCACATTA AAGAAATTAA GGCCGGGGAT
    34921 GTGACATTAT TCCCGGGGCT CACCAGGTTT ATGCTAGCGG TCTATATATG GAGCTGAGTA
    34981 ATCGACGTGG GCAGAGTTAA TTTTCATATA TCTGGGTGCT CGTGTGAGGG TTTACGGGTT
    35041 TTGGCGTATT AACGGGGCAC ACTTAGAGGA ACCGCCCCCG TGCGAGCGAT TCGTTCGCTT
    35101 TGCGGCCTCC TGGTATGAGT GGGGTCTGCC AAATTGCGGG AACACTCTTT TGGAGATGTC
    35161 CAACTTTGTG ATTGCTTTTA GTGGCTTAAT GTTCTGTTGT TTGTGGATCG TGTTCTTATT
    35221 TTCTTTATTG GGACGTAGAC GTGTTACCTT CGTGGTAAAA AGCCTCCTGC CGTACTGTTG
    35281 TGTAGGGACT TTCTGAGTCG GGTCGTTTTG TTCGCGGCCT GAGGAGGCTT TTAAACGGGG
    35341 GACCAACTGG GTCGTGTGGT CGTAAGGGAT GTGGAGTCGG TATCAGTTCT GCAGCTGGTG
    35401 GGGGTCCAGT CTGCCAGCTA GATTGGGCTT TGTTGGGTGT CATATCAATG GCTGACTGGG
    35461 ATGACGTGCA GTGAGCTATG GTGATTCTGA GGTGTTACAC AGGCCAACGA GTGGGGTCTG
    35521 CCCGTCAAAA AGTGGTATAA GATGGGGGGG GAAAGCCCGC TCGACTTGAT TTCCGCAAGG
    35581 TTGGCTGTCT TTGGTAGATC CTTTGCTGAG GGTTTAGAAG CCTCTTTGTA TAAGCTACAG
    35641 GTAGTTGTGG GCCGTTAGGT TAAATGTGGG CGACTGGATA TGAGGGTCAT GTGTCGGAGC
    35701 TCAAAGTCTG CAGGGGATGT AAAGGTATGA CACAACAACT AGGCGTCTTT AGTTTGCGTT
    35761 TTTTTGTGCG CCGTTCCAAT TTAGAGTTCT TCATTAAATG AGTTATTGTT TATCTCATCT
    35821 CGGTTTAGGA TGTCTGACGA ACGGGTAGGG CCTAGTTACA GACACCTGGC GGATTAAAAC
    35881 GCCTGACAGG CCATGTTACG CCTGGTTTTT GTGTGTATTT TCGCTGGGGT TTAAGATTAC
    35941 ACTGCGCCAA TTAACCGAGC CTTGGGTACT TTAGAGCAAC CGCATTTGGA AACGAGGAAA
    36001 ACCATGCGTT ATTGATAGAT GGAATTAAGG AGGAATGTGT CGACTGTGCC TTGGCAATGC
    36061 AGAATGATGT ACCGTTACTA GTGGACTCGA TGGCGAGTAT GGATCTTGCA CTTCGTTATA
    36121 TGGGAGTTGT AGGCGCAGGT GAAGTCGGCG AGGCCGCGTG CGTATATCTA TAGCTACTGC
    36181 GCAATTGTGG TGGCGGACGG TCTGTTGGCG GTTGGCCATC GTGTGTGACC CGTAGATAGG
    36241 TGGGATCTTA ACCTTCAGTC CAATTAATCC TGTTTCTTTG TTAATAGGTG GATCTAGTAA
    36301 GGAGGTACTG TTGTCACCAC GGCTATAATT TCGGTTGGTG GCCTCCGGAT TGGGTTGCTT
    36361 GTGGTAGGCG GGGCTTGGAA CGGTGCCGAG CAGGCGCATC CTTTTCTTGT TTAAAATGGC
    36421 ACTTAATGCA CTAGATTTGG TTCGGAATGT TGGACTTTTA GTTGTTAGCC GGGTGTCGGG
    36481 TATTGTACAT AGGTGCATTG GGGGCTCAGG CTGTTCGAGC GACGGAAACG TCGTAAATCT
    36541 CATTGTGTGC CTTCTTGATA ACAATGTCTG CGTGTGAATT CGGGGCAACT AGACGGTAGT
    36601 CTAGAAAGCG AGTCTGGCAC GAGTATAACA TAGTGAAATT CAACCAGTTA GCCTACAGGT
    36661 GGCCCTGCAT TAACTTCATG ATCTTTGTTG GTTTGTAGTG AGGTGGCCCA TGTCTGCCGA
    36721 GGCTCAAGAT ATTATTGGGA TAAAGCAGTC TAGAATGTTT AGTTCACGAA GGGTGGGAAG
    36781 GCGCCGGACC GAGGCAAAAT TAGCAGTTCT CCCAGTCTTT CGTGTGAACC GTACGCTCTA
    36841 ATTTCGTGTG TGGCATAATC GATTGATACG CTCCTGGGGC AAGGGTTGGG CTCTATATTG
    36901 ATAGTCTAGA ATTTTTGAAG GCATCCAGCG ATTAGTCAGT GCCGCAGCAG GATTTTTTCG
    36961 CGTTATTATC TGTAATTTTT AGCTTGCATG ATCAATTACC TGCACCTGGG CTCCTACTGT
    37021 TTTCTGCCGC TGGTTGTGAG TACTACATAC CCGTACGGAG TTAATTGGGG GGAGCGAATT
    37081 TCAGTTGTAA TTTTTTTTGG GGAATGTGCC CTTTACATTA CAGGTAGCGT ATATTACGGC
    37141 GTGTACTTGT GGCATAAGTT CGTCCCCCTG GCCTAGTGTT CCCCGACCCT CTTGACGACT
    37201 AATCTTGTTA ACACGAAGAA CAGGGGGAAA ATGTCGAAGG TAGATACGGG GCTCTGTGCT
    37261 ATTCGGGACA GCTTTCTAAT CAGAATACAT TGTTGTCCTG CCTGAACGGA TTAATTATCA
    37321 GAGCACGGGA GAAAGTGCCG CGTCACGTTA TGAGGGGGGC TCGTAGTCGC GCGAGTTATT
    37381 AGCGCAGGTA GCGATTTGAG TTTGTGGTCG ATTGAGTGAT CGGTTCCGTA GGACGTCTAC
    37441 ATCCTGTGCT CGTAGTACGG AATTTCACTC AGTTCGTATA GGGATAGATA TCTTTACTCT
    37501 TTTAATTACG GACATGGTTG ATCTGTCGCT AGTCAGAATC GTATACTGGA TTTTCTTACC
    37561 GATGGTATCT CACCTCGATT CGATTACCCA ATAGTACGAC ATCGACCGGA GCACCTAGTT
    37621 CGTATTTCGG GTGAGGGTTT GATCATGGTA GGGTACTACA CTCAGTCCTT ATATATAGTA
    37681 TGGATCGGGT TTGCGGTGTT CGGTGGTAAC TAGGGGAATC GAGTATCTCA GAAGGAACGC
    37741 GAAGTGTGCT TCTCGAATTT AATTAGCAGC TGCTTCTCTT TATTAGCGTA TATGGAGTTT
    37801 CGTCAAGTGT GCATCTAATA TTGAAGGGAG TGGTAATGAT CCCCCCGTCG CTGGAGAACA
    37861 CGATTATTGC ATACGTCCTA GGTTTGTGAG AGAGCACACG TCATTGATAG TGGGTTGAGC
    37921 AGATTTATCT CTTTTTTGCC ATATTTTTAG CATATATCCC AGTATTGAGA ATTACTCTAG
    37981 TCCTTATCTT TACTACTACT ACAGACTACG GACGGACACC CTTGTTTGTT TTTGGATTGG
    38041 CTGTTCCTTT CCTTACGTCG GCAGATCGCA GTTGTTGCAG CTAGGCAAGA GTGTTTCATG
    38101 AGGGGGAATT AGGAACTAGT AGAACTGATT CTAATTTGCA GTGAGTGGTA GTTATAGGGT
    38161 TGGGACATTC CTGTATGTGG TATTAACTCC TATAAAAGGT TTTTATGTCA ATGACCGGAA
    38221 AGTGTAATAT TATACGTACA CTTCTTTCAC TAGTACTAGG CTCCTCTTAG GTTGATTTTG
    38281 AGCATGGTGC GTTTATATAT CGGTGTATGA ACGGTCTGGG TGGCTATGAT TGATCTGGAA
    38341 GCCGCTAAGT TACGCATTCT TTGGTTCGAT GATACGAACG CCTTTAATTA TGTTTTGAGA
    38401 CTTTATTGTC CTACTAGTAT CGTCTAGTTT ATAGGGGTGG CGGCGTGTTC GTTGTTGTCT
    38461 AGTACCGCTG GGTGGATTGT TAGCGGCTTA GAATGGGTAA GGCTGCACTT CGACAGAGGA
    38521 CTGGTTGGGA TGAGTTGTTA TCTTAATTGC CGAGAGTTAG ACGTAATAAG TAGTGTTCGT
    38581 GGGGTGTCGA GTTTGCGGTT CGTTGCATGC CTGGCGTTAG GATGTGGTGC CAGGGGTTTG
    38641 AGACTTCGTC TGGCCTAACG TATTCTTAGG GAACGGTTGT GCTTAACGGC AACACCGCAT
    38701 TGATAGTGAG AGTGTCTATC GTTCGATCTC AGCTAAGCGG TTCCGACGTT CCGGAGCGAT
    38761 TGGTATGGGC GTTTGGCCAT TCTCCGGCCC GCGGCGAGCC GATCTTTCGG GTCATGCGGA
    38821 TGTTGGAGCT CAGCAAACAG GAGCTCAGGA CACGATGTTT TTCGGGGACG GATTGTTGTC
    38881 GTATCGTCGC TAGATACATG TAAAACATGG TGCGTAGCTG GTGTGCGTGA TCTAGATCGT
    38941 AATGCAGGGC CTATAGAGGA GCTCGGATTA CTAATGGGAG ATACTCGTAA GGTTTGACGG
    39001 CAAGCTTCGA TGGTGACCCG TCTATTATTA GAATATGCTT CAAAGCTGAT TCAGTGAGCG
    39061 ATTTGGGTTA GTTAGTGGCC CTTTGTGTAG ATTCCCCTGT ATATAAGCCT TGGGTTTGGA
    39121 GCGGTACTGA CGGGTCGTTG GTTGCGGCAT ACCTTTGCTG ACCCACTTGC CGCTTAGGAG
    39181 GCTGGTATCT GTTATTGGGC ACGTCCATCT TACCGGAGTA TTGAGTTTCA GTAATTCAGA
    39241 CGTTGCTTTG GTTGTCGGGT AGGGGGCGGT CATTAATGCG TGTTCTGGGC CTCTGATGTG
    39301 GTAGATGGGA ATGTCGCGAT GCGTGTCGTA GGCAACGGCA CGGCGTGTAT CGCCATGGTT
    39361 GCGGTGCTAT TATGGCTCGG GTTTATTTTC TCAGATGATG AATTCCAGCT ACGCGATGTA
    39421 CGCTGTTGGA AGTTTACTGT AGGATGTAGG TGCCACTCGC GCTGCGCTGC CGTTTTAGTA
    39481 CAGCATTCGA GCCGAACTAC AGTACTCTAA ACTTGTGCTG GTTCGAACTC TGGTAGTGTG
    39541 AACAAGGGGT GCTATGGTTG GCTATGAACG GTAGAAATTC AAATCGGAAC GGCTCGCATT
    39601 TTGAGTAGAG TGTGGGGTCG GGGACCAACG TTTCTACTTT CGGTCCAAAA CGTATATCTT
    39661 ACAAGTTTTT TTATAGAAGG GTGACTATCG TGACACCAAA GGCGTGTCTA ATGGCGCTAT
    39721 ACATAGGATC GTGGTCTTTG GGGAGTACGG CGTCAAGCTG GGACCAGTTA GAGGTGGTCA
    39781 CCATGAGCGA GGTCGTCGGA GTAGGTGCAT ACGGTATAAT GACAGATGTA GCAGCGCGCG
    39841 TTGTCGGCGT TGAGTCGGGA GAAAAATGTG TTCACGCTAC GGGAGAGCGG GAAGGTTGGG
    39901 GTTATGGTAG TGGGTGGCGA GTGAGGAACG GGAATACACG GAGTTAACTC CATATACCGG
    39961 GTGTGGTTGG GGCTGGGGCA CTGCGATGTG CACTAAGAAG TTGTTCGATT CTGGAAAGAG
    40021 TGTTGAATGG ATCTCTGACA CTCCCGCGAT GGGGTTACCC GTTGGTGGTT TTAAAGCGTT
    40081 CATTCTCTTA TGGAAAGTTT TCCACGGCAG TGATTAGGTA GGTGCAATAC CGAGACTAGT
    40141 CAGTTAGTCG GAGCGTCCTT TATTCGCCGT AATGTTGGAT ACCTCTAGTC CGTACAATGT
    40201 AGTCCTATGC GGTTCGGTTT GTGTCGGGCG TCGTGGTCGC GCGTAAGCAT GTTTGCCGGT
    40261 GTTTGAGTTC GTGAGGGGCA GGCAGTGCCA CCTGCGACGC GCATGGTGTA CTGACTTCCT
    40321 ACTTCATGTA CAAGCACTCC GTTATTGAGA GCATTGTTAC GGGGTTATGG GTATCGGGTT
    40381 TGGAATGACA TCCGAAGAGT TCGGAGTGCA TGTTGGTAGG GGTTGACGGA GGGTAAGTAA
    40441 TCGTGACTCA TCAGATCGAT TTTAGAGGGG CAAGGCGCTG CCCTCGTGTC CTTAGTAAAC
    40501 ACATATTTGC TTAGCGTGCA GACGAGTGTG GTGATAAGAA TTGGGACGGT ATTTTTGAGG
    40561 TAAGGTTGTC TGGTTGGCTT GAGATTCAGG TTTACGGAAG GAGACGGAGG CGTTTTTGCC
    40621 GCTATCCTGT GGGGAGTCAG TGGCAATGTT CGTTGATATA TGTGGTGTCG CGGGAGTGAA
    40681 GCGCTGGGAT AGTGGATGGA CTCCCTGCCG CAACTGATTC TATCAAGAGC GTTTAGGTGG
    40741 TTTGCGACTG TTAGCTGGCG TGTGGGCCGC TAGTGAATTT ATGTGCTGGG CCTGTGGGAT
    40801 CGGGGTACTA AGGATTCTTC TACGGTGCCT TGGTCGGTTC GTCATAAGTG TTTTTTCGGT
    40861 AGTAATATGT TTTGCACTAT TTGACAAGTT ATTTACATGG GTTTTGTGTA CCGAAACCCT
    40921 GTCCCCTCAT GCGGGGATTA AAGACCCGGT TCGTACGAAT CTCGGTGTCT TACTTTGTAG
    40981 TCGGAATCCG GAAAGTATTC ATTGAAGTCA CTTGCTTTGT GATAATTTCA GGGTGTAGAT
    41041 TTTCATTTGT CGGACTGATG TCTGGGGGTA TAGGCCATCA CTGGACTACA AGCACTGCAT
    41101 CAGGTAACGT ATCCTGGGGG CGCGGCATTG TGCAGAAGGT TGTCAGGACT CCCCCTCATT
    41161 GGGATATGTG ACACGGTAGA ATTGGAATAA GCATGATACT ATCGGTGATC AATACGTGAG
    41221 TTCGGTTCGC AAAGATCACT TGTGGTGTTT ACACGCCTTC AAAGCATTGT TTGCATGAAG
    41281 TGTGGAGTGC GCCTGCTGTG GACGAGGTAA GATGGACGAA TTAATAGGTT GCTTGGTGAC
    41341 TCTGGGGGCC CTATGTGCGG TAGGATTCTG AAGAGGGATC GTGTACTGGC GGGTCAGGGT
    41401 AGGCGGGTAC AGTGAGCTAT TAGCGAGATG GTCATCCGGA TGGCCAGTTG ATAGGGTGCC
    41461 GAGCGATAAT GTAGACGATG GAGGGCTACT GTAATTGAAA AAGTTTGGCT AATGATAATT
    41521 GGAGTAGCTT TGACCGCGGT AGTAGAGGTA CATAAACGTA TATTTTTCCA GCCAGTAGGT
    41581 GTGCGGACTA AATTCCTGTA CAGGCAGCGA GTAAGGTCGG GGCCTTCGAA GTCATTATGA
    41641 TATCAACTCG ATGGTTCCAC CATACTTGGC TAAGCTCGAC TCAAACTTTG GTGGATGCTG
    41701 CCTTCGATTT TCAATTCTGT TATACCCTAA ATTGATTGCA AGATGGGTGC GGCTCAAGAT
    41761 ATTGCTGTGG CGCAGACAAG ATATCCTGCC TGTGATAGGA TACGTAACAA CGTGGCGCGG
    41821 AGGATTTGAA TCGGGGTGTA TTCAGCGGCT ACCGTTCATT CATCAACGGC CCTAAGGTTC
    41881 GGTCGGAACA TTCAGCCGCC CACGGGTTTT CAGCGATATT GTTGTGGGGG GACGCGTGGC
    41941 GTACGTCTTA GCAAGGAGAA TTTCGCATTC TCTAATAGGA TATGCGTTGT TGATTAGTTT
    42001 TACTGCGGGG GCAGGGGCGG ATCGTCCAGA ACAAAGGATG GAGCCGGCCG CTCGTCGAAG
    42061 TTTAGAATGG GTCCATTGAG GGAGCGTGGA ATAATGTGTC AGTAAAGGGG ACCACTAAAG
    42121 TTCTGTATGA GATTATGATG GGACAAGTAA AGTGCGCGGT AGTAACCCTG GCGGCAATAG
    42181 GACGGTGGGT TTGCAAAATT TGCTCGGTTG TGTACCCACT GCAGACGATG GGACACTCGA
    42241 TGTGTTACCG CGGTTTCATG TGTGGCAGGA AAAGGTTTAC GGGGTGTCAG GCTTGAATCT
    42301 GGTTCGGTGG GGGCCGTGGA GTTAGTACAG CAGCGCGGAT TCTTGGACCG GTTCCGCAGT
    42361 CTCGGTTAGA GGCGACCGGA CTTGGTGAGA TGTGAGTGCA TGTTGACCGG AACAAGTTAC
    42421 TGACGCCGCC GTTGCTTAGC CAGACTGTAG TGTCTACTCA GGCTGTATGG GCCCCTAGAT
    42481 GTAGTTTGTA GGTTCTAAGG ATGATGCGGC CAGTGGGTGT GAGATCAGGC AGAGGGCGCA
    42541 TTTTTAACCT GGGAGTTTCG GAGGGCGGGT TTGGCCTCCG AGTTACGGGC ACTCGTTGTA
    42601 GTTTTGTGCT TGTATTGTTA AAATTCAAAA TCCTCGAGTT CTGGTATGAA GGCCATCGGG
    42661 TCCAAAGCCA CTATTGTTAT AGGGTGGTGA GCAGATTTGT TGCTATAAAA CATGGACGGT
    42721 ACGCATGGTG GTTGGTCGTT GATGATCAAA TTGTGTTGGA CCGCACTGAG CACAGTGCGT
    42781 TTCATGTTTG TGCCCTCGTA GAGACGTAGG TGTCGGCTCA GGTCGTACTG TTTCAGTGTG
    42841 GATGCTTCTC ACGACAAAGC CTGTACTTTC GATAAATGGT AGGATAATTC TTAACCATGT
    42901 GGTTATGGTT GGTCGTTGAA CGAGACTCGA GCTTCCGTAT TAGGGTGGTT TGGCTGCTCG
    42961 TTAAGATACG TATCCATTTT GTTCATGAGG GGAGTTGTGC GAAGGGAACG TGCCCTCTTT
    43021 TTCAGTTTAA CGGATAAGCG CTTAGGGACG CTGTTCAGGT TCGCGGGAAG GACATCGTTA
    43081 CGGGCCATCT CTCAGTGCCG GGTGTTAGGT GCTTGTTCAA CTTACCAATC TCTCCATCTA
    43141 TTCAGTCACT TGCGGGTGAC TGTTACAGTC CAAAAATCCC AGGTAGGTCC ACTGTATCAT
    43201 AGCTTCCAGT CTGACCCGTG CGATTCTCGT CGCAGTGTGG CGTGCATGTG GGATTCTGTG
    43261 CAAGTGCTTG TGTAACAGGT CAGACTTGTC GAGGAGCAGA TAGCCCAGAT CCAGTCGTTG
    43321 TACTTAAGTG GTCATATTTA TAGGTTAGGA GCGCCCGAAT GGTGGGATTT AGTCGATTCT
    43381 CCATGACTTA ATGTTGTTAT GTCGTGTGGA GTGGCGACGC GAGACTATGG CTCGTTCCTG
    43441 GTAATTGGAA GGAGAAACTG CTGAACGACC GGGCGACCGG GTCAGTGGCT GTCTCGCTTG
    43501 AGGGATTACA GGAACCTCAT TGTTACACTT GCTTCGTGTA CTCCGCCTTT ATAGCTAGTC
    43561 TTGATTGTGA GGTGCGCCGT GATCCTATAA GAGGTTCTCT TGCAGTGGAT CTCGCTCGCG
    43621 GGTGGTAACT TGGAACCCGA GTCGGCTGAC TAATTCAATG GGTTAATCCC AGAGCAAATG
    43681 TGAGGCTAAG TAAGGAGAGG CTCCCCGGAC TCTATTTTCT TTGCTGGCTT ATGTGATAGG
    43741 TGGGTATTTT TACTGCAAAT AGTTTCGGCA CTCACCCGGC TTCCCGCCTC CGGGATCAAA
    43801 GAGTGACTGG GTATGGCGAC GTAGTTACAC GTTGTGCTAT TTTAGTTACG CATAACCGAT
    43861 TAAACTCTTC TGTTTGAGAT GGCCTCCGTT GCGACTGATA TTTCAGATAG TGGAGCTGCA
    43921 CCTAAAGATA TACGTATCGT CCGGGCTAAG GTTGCCGTTT AGAGACATAA TAGTGGTAAG
    43981 CTGTTGTGCC TGTTCGGAGC GGGGTTCTCC TTTTGATTGA GACTGGCCTT GCAGGATCGT
    44041 GACTATAGTA ACCCATGATG GAAAGAGGCC CTTACATCTG CTCATGGTTA ATTGCGCCAG
    44101 CCGTCGTCGA GACATGACAA CAGTGGAATC GCGCGCTGAG GGGTCTTTAC TTGGTTGGGC
    44161 CTTCCTTTTA CGTAATACTA GATTAATGCT CCCGGTCACC TTGTGCGTTC AATTGACCTA
    44221 TTGAAAATTG TACCACGTCA TCCGAGTGGG CCTTGCTATT TGGGTACTTC GCTTGTCCGC
    44281 ATTTTATTTG CCAATGAGGT TAGGTTCGGT GGTGGCGGAC TGTGTGCCGA GTTGCGACTT
    44341 ACATTAATGG AGAGCAGGGT ATGAGTGAAG CCGTTTTCCC GACCTTCTAT CACTCATCCG
    44401 CCGCGCTGGA TGCCGGGATA CTCCGTATGG CCGTCAAGTG CGATGCAGAC TATCTATTGC
    44461 CATCGTGGGG GCCTTTGTAA TGAACTCCGC AATGATCGCA AGGGAAATTA CACTTATGTG
    44521 GTGATTTGAT TACAGTTGTT ATAACGATAT GTATTAGGTG TGACGGACGA CCTGGTCCTT
    44581 GTTCAATCGT AAACGGTGCG TAGAATCAGA TTCAGTGTAA GGATCACTAG GCGAGGAGGC
    44641 GCGGGGAAAG ATACTAAGGA AGTTTGACCC CGTGTAACAT GAGGAGTTAT TAGTTTTACT
    44701 TATGTGTTCT CAGGTGGCGC TCACGTATTC GGGTGGGCTG GTGAATCGTA GGGGCTTATA
    44761 CTTTATGTGT TGTCTTAACA CGGTCGTATT AACAGTTGCG AAGCAGCGGT GTTTACAAAA
    44821 GTGCGCGGTG TGGTTAAGAG GGGGAGCCCG TCAGGTGGAG CTACGAATGT TAGACTCACG
    44881 TTGGTATGCG GATATTTTGA TACCGTTCAT AGTAACTGAA GTGTGTTCTT GTGCTAGCAG
    44941 CTTCAATCTC TGGGGCCAAG ATTGGGGAAG TTAGGGCAGA CTATTGGGGG AAAGGCGGGC
    45001 TGATATTTGT TTGATAGGAC CTTGTTTGCT ATGTTAACAT TACGTTTCAT GTGCGCTCAG
    45061 ATGCGGTTAG TGCCCTGGTT GTTCAGGCAA TGTTAGTAAC GTTGCTAGTT TACTCAAACC
    45121 AGCTGTGTTT AGCCATTGGG TGTGGTGTTG ACACTTTAAG GATGTCCCTG AGTGTGTGTA
    45181 TGGTCTAATT TCGCCGTGAT ATAGGTTAAT CTTAAACTGG AGAGGACTGT CATTGCCGTT
    45241 GAGTGAGTTA CAAGGGCGCG TGATAAGTGT TTGCGTGCTA CTGTGTTTCG GCGGTCTGGT
    45301 AGTTGAGCTA CCTTGAGCGA TACTGTTTAT GTTGATTACG GTGGCTAGTT TACTTCCACA
    45361 TCTTGATCGG CGCATTGGGG GCTGTTCGTG TTGGTCAAGT CCTACCGGGG ACCAATAAAT
    45421 ATTCCTGCAA ATCAAGTCGG AAGTTGCGAA GTTTTACCAT ATATCTCATA CGTGGAAAGT
    45481 GTATCAACGT TGCCTTAACA TCGTGTCTGG ATGGGGTGTG CCAATTCGTA GTGTCCAACC
    45541 CAGGGTTGGG TTTAGTGGCA GAATTGCGGT GTCTAATATT TGATAATCTG TACGGATTCG
    45601 TGTTTCTCCG GGCATGCAAC GGGCCCCGCG GCATTGGGCG CTTATTAACT TTAGATGGGT
    45661 GTGTCCACAT GGTTTTAGAG TGCAATCTGC TCCCTTGCTT TTGGTGTTGC TCGGTATCGG
    45721 CTGCTGGTTT TCCGTGCTAT ATGGGGATCG GGATTTTAGG ATTCGTACAT AAACCTGTTT
    45781 GTAGTCTGTA CAAGCAGCGT AGAACAAGCG GCTGTTAACT AAGATCCGAA TTGGTCACGT
    45841 ATTTAACTAG GATGATTTTG ATCCAATGCC GTGACTATTG GCTGTCGTAG GAGTTCATGG
    45901 ATGAGTAATC ACGCTACATT TGAGTAGGGA TCTTAGCTGA TGTTGGGCAG AGAATACGCG
    45961 GTAAGATCGG ACACGAGAGG ACAGGTATAG GGTGCATTGC GGCTCATCCT TACCAGTTAC
    46021 GTATGCCTTG TGAAGCATGT GATTTAGATA TGGTCGATCT TAGGTGCTGA TGCGGGCTTG
    46081 TTGCTAAAGT TTGTGCCACG CGGCGGGTGC CGGAGCGGGG TAGGGGTGTT TCCAAATGTT
    46141 TGGTGGACCG CTTAATGTTA GATGCCTGAG AGCAGATGGT GCCAGATGTC AACTGGTGCT
    46201 GCTTTTGTTT TTCTAGTAGC TAGTTGTCCC ACGGGGTAGG GGAAACGACT CGTGCTTTTC
    46261 GAAGGAGATA AGGTTTTTAG TCAGTTAGGG GTAGGATACT CTGTTTTTTC AAAACGTGGG
    46321 TCGGGCTGTA GCCACCTGTG GCAAATGGAT CATGCGGCGG CAGGGATTGA TGATATGGCT
    46381 ATGCCGTTTC TCAGAGCGGG TTTTGCTATG CTATGTGGGA TGGCTCGTCG CGAGCATTAC
    46441 AGGATAAAGA GTATACGTTC AACCTAAAAG TCTTGCTCAC TTCGGAAGGG CGGTGAGATA
    46501 GAGCTTCACT CCTCGAGTTG CCTACGGAGG TGGTGTCTGG TGCGAAGATG CTTTTATGTC
    46561 GAGGGCTGTA AGCAGGGTTC TCAAACTAAG GAGAATTGGG CACAGCTGTA CAATTGTAAT
    46621 ATCCCGAGAT CCTGCGTTTT TGATCTGGGA GAGGAGAGCT CTCCTTCTCC AGTCCCTTTG
    46681 TATGTATTCG CCAAGTCGTG TCAATCGGGT GGATTGGTGA GAGTAGTTGG GGGTCATCTT
    46741 GTTTTAGAAG AGTTTGGTTG CCAAACGCAA TCGCTGCGTT AGGAGGCGTC CATGAGGAGC
    46801 GGGTAACATA CGCCACGCTG GAACATTTGC CTGTTATGTC CTCAGTTCTG GGTTACTTTA
    46861 TGTAATTGCT ATATCGGAGT CCACACGATT CGAGTGTTGG CTTTGGTCGC AATCGGCGTT
    46921 CATGGTTTGT GGGTATATAA TTGGGGTCGC TCCCAGCAGA AGCGAAGTAT GAGAAGTACG
    46981 CTGGATGCGC CGCAAAGTTG TAGCCTGTCA GCTAGGTCGG TTGTAGCCCC TCTGCTGCTT
    47041 ATTACTCCTA GTTAATCGTA AGCCCAGAAT ACGCATGGGC TACTGTGTTT CTAAACTTAG
    47101 GGATACATAC TGGGGTTAGG TTCCGGCCTG TAGGTCGTGG TAGTGCAATC CATCTACTAC
    47161 ATGCAAGGTT ATCTGTATCG AGAAGAGCTT TACCGTATGC ATTATGCCAT AGGGAGCGTT
    47221 CATAATTACG ATAACATACT GGTCGGGTGT GGTTTAGGTT GTATATGTTG GGTGTGTATA
    47281 AGCTCCAGGA GTAAAGAGAA TGGGATTACA GCGCGGATGT TACATATACT TCTAAGTATT
    47341 TTTGTATGGT ATTATACCCT GAAGGCCCAG GGGCTTCAGA AAACTGACCC AGTTAAACAT
    47401 TTTGGTACTG GCTTGTTATT TGAGCAGTCC ACTGATCGGA GAAGGTCAGT CAATCTCAAA
    47461 ACGACGAGTG TTTATTGGTC ATGGTGCGTT CGGGTTGTCG GGGTTGTCGT TCCTATGTGA
    47521 TACATTTATG TTATGCAGGC TGTGCTGCCA AGTTAGTAAT GTTCGATTAT CGGAAGAAGC
    47581 TTACACGGGG GTACAGCGGG ATATATCGTT CGCCTGCGGA GGAGCTTGTT CTGCCATAAG
    47641 GTCGGTTCAA TCGGTGGGTG TGCGGTTGGG GTCGAGTGGT ACTTGTTACA ATGGTTGTTA
    47701 TGGAGCGCGG TGTGTCACTG GTAATATGTA ATTTGTGACG CTAAGAAATA CTGGGTACGG
    47761 CACGCGCCTC CTTTCGGACA TCACCTGTCG TAAGCGGGTT GGGGGGGGTA TTGACGGAGC
    47821 TATCGGCGGC TTTGGAGGGG GACAGACTTC CATTGTAGAG TTCTTCCTTC CGCATGATGT
    47881 AGCTATCTTG TTTTTAGGTG TCTCAGCACG ATAGGCGCAG ATAATATAGA GAAGCCCGCA
    47941 TCGACTCAAT TTCGTCGTAC AAGCATATGT TTGGGAGTAC TTTTGAGTTG TTCTCTGTTG
    48001 GGGGGCACCC GGTTGCGTTG ACGTCTAGCC TGCCAATTAC ACCTTGTGTG ATTGGTAAAG
    48061 GTCTGAAGGG CCAATATTCT TTCGGAGTGA GCGTTGTGGA GTAGAAGTGG GGTGTTGCAA
    48121 GGCACTTATC TGTGGTACAT CCGAGATGCG GGTATTCTCC TTGTTAATTC TAGGGTTTGG
    48181 GAAAGTATAG TTATGCAATT ATTCCCAGAG TGTTCTGTGC TTTGGAGAGG ATGGAGGTAT
    48241 ACGGTAGTCT GTCTGGGATA ATACCTTTAG CCTGCCTCTG TCGGCTATCA TAGGCGTTGT
    48301 GTAGGTTTGA GCCAGGGTTC ACCTGGGACT TCGCGCTTAA GACTATGTTC AGTATTTTAG
    48361 TATAAGAGCA TGCCCTAGTA AGTAACATGA TAAGCGGTTA TTTGATGATT GTTGACTGAG
    48421 TTTCGCACTT ATTCCGTGTT GGGTTTGTAC GTAATAAAGC ATTCTATGGT ATTTTGAGTT
    48481 GGGTAGGGAT ACGATGCAAG ATCGTTACAA CGATTATGTC ATATGTTTGG GGGATTTGTT
    48541 ATGATGAGTA ACAAGATTAC GAGAGCTATT TGTGCTTTAA GCCGGGCGAA ATTTCGGAGT
    48601 TGGCCAGAAG AATTGATAAA CGGAGATGAT CGGGGCCTGT CTCCCTGACC TGCCGTCATC
    48661 GGGACCCGCA GAGTGGTCAA GCGCCAGTTA GGCTGGCTGA CACTTACCGA ACGCCGTCGT
    48721 GCGACTCTCG GTGATTATCT TGGGTAATCG GTGCATCTGG GGTTTTTGGT ATATGTTTCA
    48781 GGCGGTTAGC CACGGGCAAC GTTTTCGGCC CCATGGTTGC CCCCGGGCAT CCTGTGTAAG
    48841 CAAGGGTTCG GGTAGTGATG CTGATCTATA ATACGACAGT TGCGGATGAG ATTTAATTGT
    48901 TCAAAGTCAT AATACGGTAG TGCCATCACT CTCCTACTTA AAATGGCTAT TTGCCGTTTC
    48961 GACCCGGTCG AGTACAGGGG TAGTAAGCCT GTCCCGAGCA GATTAGGCGC TTCTATGTTG
    49021 CTGCATTAGG TGCAGTATAG GGGTCTTGTT GTTGGTGAGC ATAGCGTTTC ATAGGGGCTC
    49081 TTGGGGGACG TTGACATAGG TGGCGGGTTT GGCTAACGTG CTGATAATAA GGACGGCGCG
    49141 TGGGTGTAGT CAAGCTTATC TTCCGATAAC CCAATCCGGG TTGGTCGAGT CTGCGGACTG
    49201 TATTTTATTA CACTCGTGAA AAGGTTAAAC AGGACGGCTT CGAATGGTGA CAACTTTGGT
    49261 TGCATTGTGA AGGGCCGCAC TTAGGTTACC TCTACTGGTG CCGGGGTAAG CGAGTGCGGA
    49321 AATTATTGGT ACGTAGTGGA TTACTGGATA GTTCAGGTGT GCTGCCTTGG ATCAACTATT
    49381 TCTGTATGAC GGTGCCTACT GGGCGGAAGT CAGTCACGGC TACATTTACA GTATGAATTG
    49441 CGTCTCTCAG CGGTGCGCGG CGGCAATTCC GTCGACAGGT GACTCGGTGG GAGATTACAG
    49501 ATGAGGACGC ACCGAATTTG CTAGTAGGCC ATAAAAGGTG TGGTTGAAGG CCGATCAGAA
    49561 TCGGTTTACG ATTGACTGTA GAACGTAGGA TAATAGTTCT AGCCATCCGT ATGCCCCCGT
    49621 AGGGGTACTA CCCTAGAGTT GTACATATAA GTATACTTGG GGGCTTCCCA AATGTTGGCT
    49681 AAGGGGCAAT GGGCTTTACG TCCCACGAGG TGGTGCTTGA CTTTGTCCCT ACCGAGACTA
    49741 ATGAGCATAA CTCGGCGTTA GGTATGTGCT ATTGGTCCAG GATTCCCCAT TACCTACGGT
    49801 CATGATTCCA TGGATAAAGG TTTTAGGTTA TCTATGTCTT ATTTAAATCT AGGTTACATG
    49861 CGTGATGCCT TGTATACAAT CTCCTTTTCA CAGGATCGTG ATTGGAAGTG TAGTATATGA
    49921 GTCTAAGACG TGGGTCGTCA TTGATGCAGA TGGGCTCGTG ATTCGTGTCA AGTGGAGGTA
    49981 GGTTCGCTGC ACCCCCGTTT GATTGTATAG ACCCAAATGA GATGGCTGTA TATGAAAAAA
    50041 CATGAGTACG AGTTTTATTA GTATAGTGGT TTTCGTATGG ACACTACGTC AGGGGGTACA
    50101 CAGGGTGTTG TGGTACATTC CAAGAGGGAT GTAGAGTTGC TTGTCTGTAT TAAGGTTACA
    50161 CGGGCATTGA ACTCGATCTT GCGGGAAAAG TGTTAAGTAT GAACATGTGT CGGACGTAGA
    50221 GAGGTCGTTC GGGATATGGC CACAAGTGTG AGTACAGAAA GCCGGCGGGA CGAGCATACG
    50281 TCAGCAGTTC ATCAAATATC GTATTCGTAC GAGCATATAA TACCTGGTCC TATTTCTTCC
    50341 CCCCGTAGTG TATGACAGTT TATTAGAACG CGTGAAAGCC AGGGCGCAGC ATGGTCTAAG
    50401 TTAGGGTGTA ACTCGGGGTT TTTTGTCCTT TGATGCTTCT GTAGCGTGTA AGGAGGGGAG
    50461 ATGGCTACCG TGGTTTGCCT CATTTAGCAG TGGTTTTTTG GCGTCGTCTC TGTCTCGTGG
    50521 TAAACTCGTT CCGCTGGGGT TACATTGCTC GGGCTTGCGG GGTCAGACTG CGGTGTGGAA
    50581 TAGTGAGGGT GGTCGTTTGT GCCCGTGCGC GGCTACCATA TGCTTTATGT TTACGTCACA
    50641 AGAGCGTATG AATAGCGTTC AAAGTAAAAA ACTTGATGTT AATGGACATG CCTTAGGAGT
    50701 GTTTTAGCGC CATCTGATGG AAATGACTCG ATCGATCGTC ACTTCGCGGG ATATCGAAGT
    50761 AGAGCAAGTG GGGTCTAACT TAATTTTTCA CAATATTGCA TTTGGCTGGT CAAGAAAATT
    50821 TTGCGGTAAC CGACTTCTAA GTCGTTTAGG GGGTGCTGGA TGTTGATCAT GTCTTGTGGG
    50881 GTATAGGTTA GTCAGTAACT GACCGCCTGC TGTCTTAACC AATGACGACT AGTAGGACGG
    50941 AATAGGATTA GTGTAGTGAG CCTGGTGGCT TCGTCGTCCG TTGCAGGCGC TGGAGAGGTT
    51001 AGTGGATGCT AATCTCATGG TGTTATAGTT TAGGGTAGTG CCAATGGGTA TTTTTGTCGC
    51061 GGCGGTTTTA AAACGTGGAA TATTGAGTAC TTACGTTGGG TGCACTGTAG AGAGTTGGTT
    51121 AGTTTGCTTT CCTGTATGTG GGTGGCTAGA GAGGATCCTT GGATCATTGC ATCTTTGGTG
    51181 GAAACGGGAC TTGTCCTTCA AGAACTGGGC TGCTGAATGG GGTAGATTAA GATGCCAATG
    51241 GGGTTAAGGG CCAGAGATTA GTGGTAGCGC ACTGCTGGAG GAAATTCCCC ATCCGAGGTA
    51301 ACTTTTACGT TATGGATTAT GATGAGGTGC AGGGCTTCAA GGTAAAACTG TGGTTTCCAG
    51361 TTTTATCTAG TGCAATCTCC AAATCGAACA TGCTATCACA TGAGAATGCT GGCCGTGTGC
    51421 TTAATCTATT GTTATCGATT TCGTTTGCGT AGCTGTTGGA TAAAGATGGC TAGCGTAGGT
    51481 AGTTGTACTG AATATATCTC TTATTCGATC ACGATATATA CTGGGTAGGC ATCGAGTTGA
    51541 GCATATACCG GAGGGGTTCG GAGGCTAGAG ACATGTGAGC TTATTTCTTT AAACTCCGTA
    51601 ACTGGCGGAG TCAATAGTAT GCGACCTTTC TCTCCAGATG TTCGTATGAT TTAAATCGTG
    51661 TGTAATTCTT GGTGTCCGCA TTTGGTATAG CAGCTCTCGG ACTTTCATTA ACCAGTTCCA
    51721 CGGGCGGTCG TGAATCTAGG CTTCGGGCAT TACCCCAATC TGCTCGCGAG GGTAGAATTT
    51781 TTTCTGACGG CAGTCCTAGA GGGGAGTTTA GCAATTCAAC GGTTTGCGGT GATGCTTGTC
    51841 TCACTGGAGG TTAGTGTGCT TGTTAACAGG TATCACTTTT GGGGGAGGGT TTGTGTGGCA
    51901 CCCGTGCCAT GCGAGTTTAG GCTGGCAGTT ACGGCCTATA CAGTTGTTGT CTAGGAATCA
    51961 CTAAAGTATC GGTGGAAAGT TAAGCGTTCC ACTTTTGGAT TGGACCTTGG TTGTTTAGAT
    52021 CTCAAATAAC TGATTTTATG AGGCCATTCT CTATGCGGGT TCAATATGCA AGAGGGCAGA
    52081 TATGTTTAGG TCGGGTGATT TATTTTTCAA CAGAGCTCGA GTTATGAGTA CCCACCGTCA
    52141 TTGATGTGCG ACCTTAGAGA GATTCTAGTG TCGATTGTGC GGGCTCAGGT ATGATAACTC
    52201 GTCGGTGTCT GAGGAAATCA GGAGAGTAGT ACTACTTCTA ACTGTTGCAA GCACGTAGAT
    52261 CTATTCACTT TTACAGATCT CGATCCGTAC CCGCTACAGC CTTTAGGTGC GCGTCGGAAG
    52321 TATGGCACAT ATGGATGAAT AGGCTCTTCG AACTTATTGG AACCGGCTGG TAAGAGAGTG
    52381 CAAGGCTGGG GTACTTACGA CAAGTTTCTT CTTGACAGCG GGACTGGAAT TCGTTCGTGC
    52441 AGCGGGAATA TCCAGTGCAG GAGTGGTCTA TACGCATTAG AGCGAAACAA GATGTTGATG
    52501 CGGTCCCCTT TTATTCTGTC AATATAAGAG AGTGCGCCAG GACTTTATGG TGTGTGGCCA
    52561 GACTGCTCTA GCACATTGGC TGTTCTGACG TCTAGAGAGG GGTGGAGGGT TGGATGTGGT
    52621 ATGCGCCTTT CGGTGTCTCT GGTTCGAGTT CGTTAGGGTC CAGCAGTGGG CATGCAGGAG
    52681 GTACAATACG TACTCGTACT TATTGACTCT GACCGGCGCC GTTGTGACGT CACGGCATTG
    52741 TGTGCCAAAA TTAGTACTGT TCTACCAATG GCTTCAGAGA GCATTGAATT AAGATATGTG
    52801 GGGGCCTATG GGCTCTGTCT GATGCCCAAG CGTGCTTCCG GACTGGGCGC GGTCGGGAAA
    52861 TCCGTGTAGG CTTGTGTAAT GGTAAGGAGC GTGGTTGCTA GCGGGTTCGC GGTGGGGGTG
    52921 CTTCGATCCG GCGACTGCTT TGCGATTGCG AGATTTGTCG ATTCTCGGGT ATTTTGTGAC
    52981 TATCCGGTGT GGTGGTGAGC ATCACTTCAG TTTTTACGTC CGTGCGACCA AGACTGATCG
    53041 CTTGTATAAA TGGTGCGTTT TAGAGAAATT TTGTTCGCTA TTGGTGCCGG ATTAGTCAGT
    53101 GTGTCTGTTT TGCTTGGCTG GCGGGTAGGC AGCGAGGTTG TCTACGCCGT ATTGTGGTAT
    53161 GGGTCCTAGC GTCTGAGTTA TTGTCGTGTG TGTGTAATTG AACGGCCTTT TGTGTACGCC
    53221 CATCACAGCA GTGCGAACTC AGGGCGCAAG ATTCCAGTTC TGCGCTCACG ACTCTTGTCG
    53281 GGTTCAGTGT GTGTATTTGT ATCAAATTTG TTATAAAGAT CAGAACATTA ATTTTTTACA
    53341 TCTTAAGTAT TAACCATCGG CTTTTTTATC GCGGATGCTA TGTCGTCTGA AATGGCTAAT
    53401 GATGCCACAC TATAGCGCAT TTATAACTTC CTACAGCAGT AAGGGTGGAC ATGCGATGTG
    53461 CGAGTGCTCT AGACAGAGTG GTGCCTCGAG GGCCTCGGAC GATGGGCTAC TTTAGGCAGT
    53521 CAGCCGCTAG AAAATCGTCT GACTGGTGTG CGCAGTTGCG GCTTGCAGTG GATTACGCCC
    53581 GCCGGGTAAT TGGCAATGGG GTATCATGCA TACGTTTAGT ATAGTGAATG GAGGGTAGGG
    53641 GATGGTCTGA GCGGATGGGA GTCTGGAGGG ACGGGTGAAG GGAGTTATGG GGGGGCGTGG
    53701 TTTATTGTGG AATTGGGCAC GGTAAAAGAG CCGTCACAGA TTGGAACTCG ATAGGACGTT
    53761 AAGGGCGCAT GCAACCCAGT GTACAGAAGC GGGGTGGGGG TGGGTGTGCT TTAATCTCTT
    53821 ATCCACTTTC TTGGGTATGT GTGGAATTTA CTTGGGTGAG TGCACCCTAG ATAGATTAGT
    53881 GTTGGGGAAT TGTACGATTA TGTGACCTTA CGTCAGGCAC CGTCATGGAA CCTTCAAACA
    53941 TATAAGATAG CGGCATATTG CCTCGTCAGA AATCTGACAG TCTTGGTATT TGGATATGGC
    54001 TGGTTGAGTC GGACATGCAG TTGGTACACC GGCGAATCGT GGGGTTAGCG GGTGCAGCTT
    54061 TCGGGAGCGG ACGGAGGGGG ACGTATGAAG GGGCAGAAGA AATGGTTTAA AATGTCAGTG
    54121 AACGAGGGTC TAGTCTTAGC GGGTTTTATT GGGGTTTAAC TGGCTCCAGA TTGATTAAGA
    54181 ATGTCGTATA CGTGTCGAAG GCCTTGTGCA AGAGAATCGG TGTTTGCTTC TTGTCTTCAC
    54241 GAAGTGTGCG GCCGCCTTCA GCGGCCGCAC GAATCCATGT GGGAGTTTAT TCTTGACACA
    54301 GATATTTATG ATATAATAAC TGAGTAAGCT TAACATAAGG AGGAAAAACA TATGTTACGC
    54361 AGCAGCAACG ATGTTACGCA GCAGGGCAGT CGCCCTAAAA CAAAGTTAGG TGGCTCAAGT
    54421 ATGGGCATCA TTCGCACATG TAGGCTCGGC CCTGACCAAG TCAAATCCAT GCGGGCTGCT
    54481 CTTGATCTTT TCGGTCGTGA GTTCGGAGAC GTAGCCACCT ACTCCCAACA TCAGCCGGAC
    54541 TCCGATTACC TCGGGAACTT GCTCCGTAGT AAGACATTCA TCGCGCTTGC TGCCTTCGAC
    54601 CAAGAAGCGG TTGTTGGCGC TCTCGCGGCT TACGTTCTGC CCAAGTTTGA GCAGCCGCGT
    54661 AGTGAGATCT ATATCTATGA TCTCGCAGTC TCCGGCGAGC ACCGGAGGCA GGGCATTGCC
    54721 ACCGCGCTCA TCAATCTCCT CAAGCATGAG GCCAACGCGC TTGGTGCTTA TGTGATCTAC
    54781 GTGCAAGCAG ATTACGGTGA CGATCCCGCA GTGGCTCTCT ATACAAAGTT GGGCATACGG
    54841 GAAGAAGTGA TGCACTTTGA TATCGACCCA AGTACCGCCA CCTAAGAGCT GGAGCGGCGT
    54901 AACCGTCGCA CAGGAAGGAC AGAGAAAGCG CGGATCTGGG AAGTGACGGA CAGAACGGTC
    54961 AGGACCTGGA TTGGGGAGGC GGTTGCCGCC GCTGCTGCTG ACGGTGTGAC GTTCTCTGTT
    55021 CCGGTCACAC CACATACGTT CCGCCATTCC TATGCGATGC ACATGCTGTA TGCCGGTATA
    55081 CCGCTGAAAG TTCTGCAAAG CCTGATGGGA CATAAGTCCA TCAGTTCAAC GGAAGTCTAC
    55141 ACGAAGGTTT TTGCGCTGGA TGTGGCTGCC CGGCTCCGGG TGCAGTTTGC GATGCCGGAG
    55201 TCTGATGCGG TTGCGATGCT GAAACAATTA TCCTGAGAAT AAATGCCTTG GCCTTTATAT
    55261 GGAAATGTGG AACTGAGTGG ATATGCTGTT TTTGTCTGTT AAACAGAGAA GCTGGCTGTT
    55321 ATCCACTGAG AAGCGAACGA AACAGTCGGG AAAATCTCCC ATTATCGTAG AGATCCGCAT
    55381 TATTAATCTC AGGAGCCTGT GTAGCGTTTA TAGGAAGTAG TGTTCTGTCA TGATGCCTGC
    55441 AAGCGGTAAC GAAAACGATT TGAATATGCC TTCAGGAACA ATAGAAATCT TCGTGCGGTG
    55501 TTACGTTGAA GTGGAGCGGA TTATGTCAGC AATGGACAGA ACAACCTAAT GAACACAGAA
    55561 CCATGATGTG GTCTGTCCTT TTACAGCCAG TAGTGCTCGC CGCAGTCGAG CGACAGGGCG
    55621 AAGCCCTCGA GTGAGCGAGG AAGCACCAGG GAACAGCACT TATATATTCT GCTTACACAC
    55681 GATGCCTGAA AAAACTTCCC TTGGGGTTAT CCACTTATCC ACGGGGATAT TTTTATAATT
    55741 ATTTTTTTTA TAGTTTTTAG ATCTTCTTTT TTAGAGCGCC TTGTAGGCCT TTATCCATGC
    55801 TGGTTCTAGA GAAGGTGTTG TGACAAATTG CCCTTTCAGT GTGACAAATC ACCCTCAAAT
    55861 GACAGTCCTG TCTGTGACAA ATTGCCCTTA ACCCTGTGAC AAATTGCCCT CAGAAGAAGC
    55921 TGTTTTTTCA CAAAGTTATC CCTGCTTATT GACTCTTTTT TATTTAGTGT GACAATCTAA
    55981 AAACTTGTCA CACTTCACAT GGATCTGTCA TGGCGGAAAC AGCGGTTATC AATCACAAGA
    56041 AACGTAAAAA TAGCCCGCGA ATCGTCCAGT CAAACGACCT CACTGAGGCG GCATATAGTC
    56101 TCTCCCGGGA TCAAAAACGT ATGCTGTATC TGTTCGTTGA CCAGATCAGA AAATCTGATG
    56161 GCACCCTACA GGAACATGAC GGTATCTGCG AGATCCATGT TGCTAAATAT GCTGAAATAT
    56221 TCGGATTGAC CTCTGCGGAA GCCAGTAAGG ATATACGGCA GGCATTGAAG AGTTTCGCGG
    56281 GGAAGGAAGT GGTTTTTTAT CGCCCTGAAG AGGATGCCGG CGATGAAAAA GGCTATGAAT
    56341 CTTTTCCTTG GTTTATCAAA CGTGCGCACA GTCCATCCAG AGGGCTTTAC AGTGTACATA
    56401 TCAACCCATA TCTCATTCCC TTCTTTATCG GGTTACAGAA CCGGTTTACG CAGTTTCGGC
    56461 TTAGTGAAAC AAAAGAAATC ACCAATCCGT ATGCCATGCG TTTATACGAA TCCCTGTGTC
    56521 AGTATCGTAA GCCGGATGGC TCAGGCATCG TGTCTCTGAA AATCGACTGG ATCATAGAGC
    56581 GTTACCAGCT GCCTCAAAGT TACCAGCGTA TGCCTGACTT CCGCCGCCGC TTCCTGCAGG
    56641 TCTGTGTTAA TGAGATCAAC AGCAGAACTC CAATGCGCCT CTCATACATT GAGAAAAAGA
    56701 AAGGCCGCCA GACGACTCAT ATCGTATTTT CCTTCCGCGA TATCACTTCC ATGACGACAG
    56761 GATAGTCTGA GGGTTATCTG TCACAGATTT GAGGGTGGTT CGTCACATTT GTTCTGACCT
    56821 ACTGAGGGTA ATTTGTCACA GTTTTGCTGT TTCCTTCAGC CTGCATGGAT TTTCTCATAC
    56881 TTTTTGAACT GTAATTTTTA AGGAAGCCAA ATTTGAGGGC AGTTTGTCAC AGTTGATTTC
    56941 CTTCTCTTTC CCTTCGTCAT GTGACCTGAT ATCGGGGGTT AGTTCGTCAT CATTGATGAG
    57001 GGTTGATTAT CACAGTTTAT TACTCTGAAT TGGCTATCCG CGTGTGTACC TCTACCTGGA
    57061 GTTTTTCCCA CGGTGGATAT TTCTTCTTGC GCTGAGCGTA AGAGCTATCT GACAGAACAG
    57121 TTCTTCTTTG CTTCCTCGCC AGTTCGCTCG CTATGCTCGG TTACACGGCT GCGGCGAGCG
    57181 CTAGTGATAA TAAGTGACTG AGGTATGTGG TGTTCTTATC TCCTTTTGTA GTGTTGCTCT
    57241 TATTTTAAAC AACTTTGCGG TTTTTTGATG ACTTTGCGAT TTTGTTGTTG CTTTGCAGTA
    57301 AATTGCAAGA TTTAATAAAA AAACGCAAAG CAATGATTAA AGGATGTTCA GAATGAAACT
    57361 CATGGAAACA CTTAACCAGT GCATAAACGC TGGTCATGAA ATGACGAAGG CTATCGCCAT
    57421 TGCACAGTTT AATGATGACA GCCCGGAAGC GAGGAAAATA ACCCGGCGCT GGAGAATAGG
    57481 TGAAGCAGCG GATTTAGTTG GGGTTTCTTC TCAGGCTATC AGAGATGCCG AGAAAGCAGG
    57541 GCGACTACCG CACCCGGATA TGGAAATTCG AGGACGGGTT GAGCAACGTG TTGGTTATAC
    57601 AATTGAACAA ATTAATCATA TGCGTGATGT GTTTGGTACG CGATTGCGAC GTGCTGAGGA
    57661 CGTATTTCCA CCGGTGATCG GGGTTGCTGC CCATAAAGGT GGCGTTTACA AAACCTCAGT
    57721 TTCTGTTCAT CTTGCTCAGG ATCTGGCTCT GAAGGGGCTA CGTGTTTTGC TCGTGGAAGG
    57781 TAACGACCCC CAGGGAACAG CCTCAATGTA TCACGGATGG GTACCAGATC TTCATATTCA
    57841 TGCAGAAGAT ACTCTCCTGC CTTTCTATCT TGGGGAAAAG GACGATGTCA CTTATGCAAT
    57901 AAAGCCCACT TGCTGGCCGG GGCTTGACAT TATTCCTTCC TGTCTGGCTC TGCACCGTAT
    57961 TGAAACTGAG TTAATGGGCA AATTTGATGA AGGTAAACTG CCCACCGATC CACACCTGAT
    58021 GCTCCGACTG GCCATTGAAA CTGTTGCTCA TGACTATGAT GTCATAGTTA TTGACAGCGC
    58081 GCCTAACCTG GGTATCGGCA CGATTAATGT CGTATGTGCT GCTGATGTGC TGATTGTTCC
    58141 CACGCCTGCT GAGTTGTTTG ACTACACCTC CGCACTGCAG TTTTTCGATA TGCTTCGTGA
    58201 TCTGCTCAAG AACGTTGATC TTAAAGGGTT CGAGCCTGAT GTACGTATTT TGCTTACCAA
    58261 ATACAGCAAT AGTAATGGCT CTCAGTCCCC GTGGATGGAG GAGCAAATTC GGGATGCCTG
    58321 GGGAAGCATG GTTCTAAAAA ATGTTGTACG TGAAACGGAT GAAGTTGGTA AAGGTCAGAT
    58381 CCGGATGAGA ACTGTTTTTG AACAGGCCAT TGATCAACGC AGTTCAACTG GTGCCTGGAG
    58441 AAATGCTCTT TCTATTTGGG AACCTGTCTG CAATGAAATT TTCGATCGTC TGATTAAACC
    58501 ACGCTGGGAG ATTAGATAAT GAAGCGTGCG CCTGTTATTC CAAAACATAC GCTCAATACT
    58561 CAACCGGTTG AAGATACTTC GTTATCGACA CCAGCTGCCC CGATGGTGGA TTCGTTAATT
    58621 GCGCGCGTAG GAGTAATGGC TCGCGGTAAT GCCATTACTT TGCCTGTATG TGGTCGGGAT
    58681 GTGAAGTTTA CTCTTGAAGT GCTCCGGGGT GATAGTGTTG AGAAAACCTC TCGGGTATGG
    58741 TCAGGTAATG AACGTGACCA GGAGCTGCTT ACTGAGGACG CACTGGATGA TCTCATCCCT
    58801 TCTTTTCTAC TGACTGGTCA ACAGACACCG GCGTTCGGTC GAAGAGTATC TGGTGTCATA
    58861 GAAATTGCCG ATGGGAGTCG CCGTCGTAAA GCTGCTGCAC TTACCGAAAG TGATTATCGT
    58921 GTTCTGGTTG GCGAGCTGGA TGATGAGCAG ATGGCTGCAT TATCCAGATT GGGTAACGAT
    58981 TATCGCCCAA CAAGTGCTTA TGAACGTGGT CAGCGTTATG CAAGCCGATT GCAGAATGAA
    59041 TTTGCTGGAA ATATTTCTGC GCTGGCTGAT GCGGAAAATA TTTCACGTAA GATTATTACC
    59101 CGCTGTATCA ACACCGCCAA ATTGCCTAAA TCAGTTGTTG CTCTTTTTTC TCACCCCGGT
    59161 GAACTATCTG CCCGGTCAGG TGATGCACTT CAAAAAGCCT TTACAGATAA AGAGGAATTA
    59221 CTTAAGCAGC AGGCATCTAA CCTTCATGAG CAGAAAAAAG CTGGGGTGAT ATTTGAAGCT
    59281 GAAGAAGTTA TCACTCTTTT AACTTCTGTG CTTAAAACGT CATCTGCATC AAGAACTAGT
    59341 TTAAGCTCAC GACATCAGTT TGCTCCTGGA GCGACAGTAT TGTATAAGGG CGATAAAATG
    59401 GTGCTTAACC TGGACAGGTC ACGTGTTCCA ACTGAGTGTA TAGAGAAAAT TGAGGCCATT
    59461 CTTAAGGAAC TTGAAAAGCC AGCACCCTGA TGCGACCACG TTTTAGTCTA CGTTTATCTG
    59521 TCTTTACTTA ATGTCCTTTG TTACAGGCCA GAAAGCATAA CTGGCCTGAA TATTCTCTCT
    59581 GGGCCCACTG TTCCACTTGT ATCGTCGGTC TGATAATCAG ACTGGGACCA CGGTCCCACT
    59641 CGTATCGTCG GTCTGATTAT TAGTCTGGGA CCACGGTCCC ACTCGTATCG TCGGTCTGAT
    59701 TATTAGTCTG GGACCACGGT CCCACTCGTA TCGTCGGTCT GATAATCAGA CTGGGACCAC
    59761 GGTCCCACTC GTATCGTCGG TCTGATTATT AGTCTGGGAC CATGGTCCCA CTCGTATCGT
    59821 CGGTCTGATT ATTAGTCTGG GACCACGGTC CCACTCGTAT CGTCGGTCTG ATTATTAGTC
    59881 TGGAACCACG GTCCCACTCG TATCGTCGGT CTGATTATTA GTCTGGGACC ACGGTCCCAC
    59941 TCGTATCGTC GGTCTGATTA TTAGTCTGGG ACCACGATCC CACTCGTGTT GTCGGTCTGA
    60001 TTATCGGTCT GGGACCACGG TCCCACTTGT ATTGTCGATC AGACTATCAG CGTGAGACTA
    60061 CGATTCCATC AATGCCTGTC AAGGGCAAGT ATTGACATGT CGTCGTAACC TGTAGAACGG
    60121 AGTAACCTCG GTGTGCGGTT GTATGCCTGC TGTGGATTGC TGCTGTGTCC TGCTTATCCA
    60181 CAACATTTTG CGCACGGTTA TGTGGACAAA ATACCTGGTT ACCCAGGCCG TGCCGGCACG
    60241 TTAACCGGGC TGCATCCGAT GCAAGTGTGT CGCTGTCGAC GCAAGCGGCC GCA
//

LOCUS       pMOBG_3F1              60556 bp    DNA     circular     29-APR-2018
DEFINITION  Synthetic construct.
ACCESSION   POC1418
COMMENT     
FEATURES             Location/Qualifiers
     CDS             54615..55148
                     /label="GentR"
     rep_origin      55153..60543
                     /label="oriF"
ORIGIN      
        1 CACTCTGTGA AGACAATGTG TAGGGAAACC TCCGTGTTAG CTTAGATGTA AGATTTTTGT
       61 GTGTTTGGGC GTGGTGAATA CCGATCGCTT TGAGTATCAT GTGTTACAAA AGTCGCCTAA
      121 TTCCTGGAGC TGCGATAAAA GCTTCAGTGG AGTCTCGATG GGGGGAATGG CTCTCGTGCT
      181 GAGCCGGCCG ACTGGTGTAG AGTGGGGCGA CTCGGTGGTA GGCTCTCGTG TATTCTCGAA
      241 GGAAGTTGGG GGGGCTTTAA ACATGTGGCG TGTTGTCCGG CTCATCATCG AGGGGTGGTA
      301 GTGCTCTAAT CAAAGGTTAG ATGCTTACAG TATCGGATAC TGACCTTCGT TTTCTCTGTG
      361 CTAATATGGC GTCACGGTCT GTGGCCGATG TGTAAGAGTG GATCACCACG GTTGCCTCAG
      421 TTGTTTTAGG TCACCACGGG GTGTTTTCAT ACGGTAGATG GCGGCGAGAA GGTCGCTCCG
      481 CCGTCACCGC GGGGGGGGTG GGGCCGTGCC TGGGGAGGTG TTTACCAAGT CGTGTTCAAG
      541 GAGGGGTCCT TGATAGGTGG CGTGGAACAT AAAACCGGGT TGTTAGTGTG TCGTACTAAC
      601 TTAGCGTAGG TACCTAGCGA AGATACCGAT CCGTTGTATC AGTTTACCTG GCGTTGGCGA
      661 TGATATGATC GCAATAACAC GCGAGTCGTT AACATAAGAT TCCCGAGCAA TCAGATAAGA
      721 GGTGACTCTT CGGTCACCTC GTGTAAAGCT ATAGTCAATT CAGGGCTAGG TTTACCTGTT
      781 GCGTGGGCAG ATCGCAAATT TGCCTTATAT TTAGGTTAGT CGAGTGATAT TTACACTATA
      841 CCGTCGGGTC GAGGTTTATG GATCATGCGT GAAATCAACC GATTACAGAA CAAGCAGTCC
      901 AACATCTTTA TAGTTATCTC CGACCAAAAG CTTGTGGCTT ATCTTAATAA GATTTTGTGG
      961 GTTCGGCGTC GAACAGAAGT GGATGCGGGT CGAAGAGTTA CTCCGGCTTG GGTTCACGGC
     1021 TTCCATTTAA TAGTAAAAAT GGCATGGACG GTGTACAGGA TTCTTACGTG TGTATTGTTC
     1081 GATGATCAAG GTTTTGACAG TGCTTCGTGG GCTGCGATCG TTGTGTCGCA GGATGGCGGT
     1141 AAAATGGGAG GCTGGTCGAG CAGACTTTAA AATCGTGTCT AGCATCCAAT ACCTAACTAT
     1201 CGTAATCTCA GCGTTTCGCA GCAGTATAAG ATGTGTGGTG AAGGTGGCCG TGATGGTATT
     1261 TAGAGTTCTA AGTTGAAAGT TGCTTCTGTT TGAGTCATCA CCTTTTAGCC TTCGGGTAGG
     1321 GTTGTGTGAG TTGTGATGTT TGACAAGCTA GTTGCGTGGT ACGGGATATT GTAGAGAAGG
     1381 TCTATAGTAT GGAGATTTTT CGTCTTGTGT GTATGTTTAG GGCCCGGATG AGATGAATTG
     1441 TAGTGCGGTG GGTGGAGATG GGGCTCGGCT CTTTCCAGTT TGTTGTTGGA GCTTCGGATT
     1501 CGTCTCTGCA GATGCGTGGG TTATTTGTAT TCGATTGTGA TTGTGATGGC AAGCTTATCA
     1561 CAGGTACGCT TTAAGAGACG GATACAGGTA GACGGTGGGA GTAACACTGA GTGTACAGCC
     1621 CTGATGTCAT CTTCAAATGT AGTGGAAGGC CCTTCCGGCG GTTTATCGTG GTGGGCCTGC
     1681 ATAGGTTGTT CTTCGATTCT TGGGGGTTAT AGAAAAGGAG GTACAGGACA TGACAAGGCA
     1741 TTGAAGTGCT GGAACGGATG TTTGGTAATC CTCGGGTGTG ACGATTTAGC TGGCTAGCTA
     1801 AGGAGTTGGA GCAGCTGCCC ATCTCATGAT TCGGGGTGTA CTTGGGGTAG GGAGGTTGTC
     1861 AAAGGACCTA AGTCGCGGCG AGCATACTGT CAGTAACGGT ACTAAGGCTG TCTATTGGCG
     1921 CCTTTGTGTA AGCGTTAGGA AGGGGAGCGT TGGGCTCGGG AGGAATGTGA GCCTGGGTTG
     1981 CAAACAGTTA ATGCGTTGCA TTCGATATTT GAGGTATACG GGATTCCTCT ACAGGGGGTA
     2041 AGGATGGCCC ACTGTAGATT ATCGCCGTGA AAAAGTTAAA GAGCATCTGC TGGCATGAGG
     2101 CATAAGATCC CATTCGATTG TAAGGAAAGC TCAGTGACGC TTGACTACGC TCCCGGTCCG
     2161 TATAAATTGG TTTTATGCGG CTGCAAGACC GAATTATGCG GGACTACGTC GCTTATGGGC
     2221 GGGCTGCAAT TTATGCGCTG GACGAGCTTA ACCTACGGTG CAGCCAGTTG GTCGGAGACG
     2281 CTGGGTACGC ACAGGAGAGG CGAATTATTA CGGCGTTATT AGGTACGTGA TTGTTATATA
     2341 GGGCGATACT ACTCGAGGAA ATAAAATTTC AATACTACTT TTCGGATTTG TGCGCTAGCG
     2401 GACTTAAGCT GTGTCGGGCA CGAACCATGG GCTTGATAAA CGTGACTACT GCCGCTGAAA
     2461 GGGTAGAGAC TTGAGCAGAT ATATTAGTTA AAATCCCGTA TTTAAAGGGA TGGAGGCTCG
     2521 TCACTGTTAG CTGTTTCTCC AGTAATTAGA TAAGCGCAGC GTGGCCAAAG TAGTGAACTG
     2581 AGTAGGACCT GAAGATTGAG TTACTATATG AGTATTACGA ACCGATGTAG TTTAGGTAGT
     2641 GTGCAGGTTC CGCATAATGG CTTGTGTGGA AATGGAGGAG GTGTAGTCCC TTGAGGAAGG
     2701 AGTTCTTGGG TCAATTGGTA GTATAGGGGG TGTATTTGCA TTCAAGGAGG GGTCGCCAGA
     2761 GGCTTTATAG CTTATTCCAG AATTACACGG TTCGTATGGA GTTGAGCAAC CTGATTATTT
     2821 ATACAATGTT ATGGCGTACA AGTTGCGTCA TTTGTAGACT CAAATATTGG GTTATATGGA
     2881 CGTATCTTGC TCTGCAGAAA CTTTAAACTT CCCATAGCGA GAGTTTCTAA CTGGACGCTG
     2941 GGGCATAGTT ACTCTCAATG CATCTTCTGT TGGGGATTGG CTTTTTGATC AAAGATGTTC
     3001 CTGGTATGAG TTTATTGCGC ATGTAATTTC TAACCGATAT AGGTGTCTTG GAGTACGCGT
     3061 CAGTTATAGG TGGTCAGCGT ATTGGCTGTG ACCTCGAGAG GGAAAGGGAT TTTTGGTCGC
     3121 CGGGGTATGC CTAAGAAAAT TTGTGATGGT CTAGATATCA TTGTGATTAC TCCTTTGTTT
     3181 GTAGTGAGGT ACCGCGCTTG TGCCTTGTTC TGGAGGGATA CAGATTAACA CTATGGATGC
     3241 CTGATTCAGT GCAGCTGTTC GAAATCCGTT GAGTGTATGG GTGAAACTCC GGCAATATAG
     3301 GCATATGGGT TTGAGGGTGT CAACGGGGGC GCGCGTTACT GTGGATGAGG GCTCCGGCGT
     3361 TTCGGTCGTT TGAGTTACTG TTCGGGTTTG TTGTCTTTAT TTGTATCGAT TGTAACACGC
     3421 TGGTTTCCCC GTACTGGAAG GTAAAACCTC TGGCACTATA TCTTAAACTT GTAGGCTCTT
     3481 GATTAGCACA ATCAGTATAT TACCGTGCAC GTTCCGCGGC AACTAGATTT TTTTATTTGT
     3541 TGAGGAAAGT AACTGGGAAC GTAAGCCGGG TCGGTTTGCT TGTCGCCAAG GAGGCTTCGT
     3601 GTTGTCTCAG GGGGGGGCTT ACAAGGCAGT CGGAATTCCT GTGCAAGGGG CTAATCTATT
     3661 TATGAGGAAA GCAAATAGGT GGCATATTTT GATTGTAGGG TTGGAGTACG AAGTGAGAAA
     3721 AGGCAGCGGA CGATATTATG TAAGGTGGCA CCCATGGGTA GTGTAACGAT ATCTGGTCTT
     3781 GCCAGACTGG ACTTGCGCGT AGGATTCTCT TGGTCACCGC TGATTCCTTT ACAGTGCTCC
     3841 CGTACACGAT CAGCAACCGG TCGAAATTCG GCGGACGTGA AACTAACGGC TGCCTTTCCA
     3901 CGTACCTAAG CTAGGTGTAG TTAAGTAAAT GGCGGATTAG GTCGGCTGTG GATTTTAAGG
     3961 GTCCACCACA AAATTCTCGC AGTCTAACTA GTCGTTTGAT GAAGAACAGA CCTGAACATG
     4021 ACTTACGCCG AAGTATGGAG TATTATAAGG TAGCTATGGC AAAGTATGTG TGTTCTTATA
     4081 ACTGGAGCTA TTGACATCCT TACTGGTAAG ATGTGGGATC CTCTGGTTTG GTTTGCCAGT
     4141 GTTCCCATTG TAAGATGGGT TCGGTTTACC CGGCGTTTAT TAGCGACTTA TTATGTTGAC
     4201 TATCTTAACT AGGCGGCGAG CAGGGGGGCG GTGTGCCTTC GGTTGGTTAC AGTAAGGCAA
     4261 AGAGCCTGGA CACAATAATG TTGCACTGAT GTGGTTGGTT GGAAGCATCG GGGGGACTAG
     4321 GACCGACTTT TGATGCTTGG TTACTGGACT GCGGCTCTTG GTGATATCGC AAAGCCAGTG
     4381 TTGTGCGAAA TAGATCACTT GCCCACTATG AAAGATCTCA ACATAAATTG GGATGTTTCA
     4441 TGGAGGCAAG GGCTTCAAAT ACTCGGGTTG ACCCCCTTTT TTTCGGTGGC TTGAGGGTGT
     4501 GACCGGTTGG GTATGTTCCA ATGGGGTTGT AGGCTGGAGG ATGCACTAGT TGTGGGTGAC
     4561 CGCAATATTT CTTCTGTAGA CCATGGAGTT GCCGGGACCG GCGTCCGTGT GGGCGACTAG
     4621 CATGTGTTTA GGGTATGCTG TAAGAAATGT TTAGACGGCT CGGTTGGATG TGCGTACATC
     4681 GGCTCTGTAG GCCGTACGCC GCAAAAGGGT AGGTTACCGC AGCCGACTAC GATCCCGTTT
     4741 GGTTCTTGCG ATGTACTTTG GTCACTTTCG AAAGGTGATA ATTTACGGTG CCAAGTGTTG
     4801 TGAGTTTTTA ATCTATATAC GGGTCAAGGG ACTAAGTTGG GTGCATGTGG GATCTTTTTT
     4861 TGCTGCTACT GAGTATAACG CGGGTTTGGT TACGTGATGA GCAGTGCTTT ATTAGTGAGC
     4921 TCATAAGTAA ATTCTTTATT TTCGTGTCGG TAGAGTCAAC CGTTGTCATG CATGAGTTTT
     4981 CAATCTGGGG ATTGTTGTGA TCTCATCGTC TAGCCCACGC ACTGTGGTTA AAGTTATTGC
     5041 CTCGTGTCGG GTCCAGATCT GTTTGGACTC TTGTATTTTT TTGATCGCAG CTCATTGTAA
     5101 GTCGCGGGAT TCCTGGTTCC GCTGTCATCG TGTAGACGTA AGAGGAGAGT CAGTCTTAAA
     5161 ATATTTTTTT GGTTTTCGTT CCGGCGGTGT ATTCGGGTGC CGGGTGGTAA ATTAGGGTGT
     5221 GGACCCAAAG CCGGATTGCA ATAGTAGGGT GTGAGAATGT TCGTGTAGAG CGGGGGGATA
     5281 GCTGTCGGTC CTTCAGTGGT GCGGTTCATT GGCGCCTCCG GACAGAGAAC AGCCATTTTT
     5341 GGATTTTATT GTAGGGCAGT GCGTTTGAGG GGTGTTCGGA GCGATGCGTT TATTTAGTAC
     5401 TCGTCGTTTT CCGGTTAGGG TTTGATGCTG TTTACACGCG TCGGTGTACA GGCGCCAGGA
     5461 GGTATGATCT CCTGTTCTAT GTGTATAAAT TTCTAGGTCT GTGCGGAATC GAACTCTCTG
     5521 GATTAAGCTT GCAATGGGGT GCCTTCCAAT TGGAGCCTGC GATATGGGCC TTGGGATGTC
     5581 CTAGGGGGTG TGCTTTCTTA ACGTAAGCTG AACTATTAAC CTGGCTTGTG ACTTCGGAAT
     5641 TTGCGTAAAC CTACCGGGAA ACGGCTCCCA CGATTAAGCG TCTGACGCAG AAAGTGATTG
     5701 TGACCCTGCC CGGAGGTGTC ATTCGTAAAT ACGACTAGGC TGAAGCTCGA CCAAATAATG
     5761 TTAGGAAAAC ACGAAGCATG TCCAGTGAGC CCCTTGTGCG GGACCTGATG ACAGTCTCCT
     5821 AGAGTTATCG TTTGTGAGGG ATCGCCCGAG CGCCAGGGGC TCATATAGGG GCAATAGGTT
     5881 TTAAGGGATT GCCAAAGCCA AAGAAAGGCT TGGATCGTCG GCAAGTGTTG TCGAGCTGTG
     5941 GTGTGGTGAG TCGGATCGAC GGCGGTCTGT TCTTTGTCTT AAGGTTCGGC CAATTTGCGC
     6001 CAGGTCGAGC CCCGGGGTTC GGTTCGTGTG TCGACTATGA GTAGAAAGTT TAACAGGTGT
     6061 AGGGTTTCTA GTAATTAGTC CTGTAGGTCT GACTAAGTGG AGGTTTAAGG AATTACTAAT
     6121 TACAATTGGG CGACCCCTAC TTGGACAGTG AGGGGAGACG TGCCAATCTA GTTTGGCAAA
     6181 GGGCCGAGCA CGAAGTTACT AACTACACTT GGTTTAATGA CCTTAATGGT GGGTAATGTA
     6241 ATTTTCGATC CGGGTATAAG TAGTTGGTGG AGACGTGGAG CTCCTATGCG CAGAGAATAA
     6301 GAGGCCGACC TAACGTCAAA GACGGGACCC TTTGGGTCGC GAAAATCGCT GTATGGGGCA
     6361 GATTCCAATG CGGAGGTATA GACCTGATTT AGTCGCGGCA AAGATTCATT CTTATGTAGA
     6421 TAGTTGACTG GGGTAATCTG CAGCTAAACT TTGCGGACTC AGATATATAA TCGTCTGGTC
     6481 GCTCAAGCGG GCTACGTACT GGAATACGTC TATTCGGGTG CCTGTGGTTC TTTGGTTTAG
     6541 ATGAGTAGCA GCAAGAACGA GCGGTTTTGA GACGTGGAGT GTGAAGGGTT GGCGTTAGTC
     6601 GAGTTGGTCG AATAGAGGGC GGCCGTCCGG ATGGGACGAG TGTGGGCGCA TTGTAGTTTT
     6661 GGGCGCTGTA GGTTCGCCCA TGCACGGAGC AGGGACCAGG TTCCGTGTGA GTGAACTTGG
     6721 TTCAGGTCGA AGTGATGGGT CGGCGGGGTC GAACGCGGGT CCGACATCAC TGGAATGGGA
     6781 TTGGTTGTGG GATCGACTAG GAAGGTTCCT GTGTTTTTGT GGAGGAGCGG TGTACGGGCG
     6841 CCGTCGTTAC TTCGGTAACT GCACAAGGTT GAATATGTTT CGGGGATTCC AGACTGACCC
     6901 TCGGCTGCCA TGTTGGATTG TCTCATGGGC TGCCCTCCCC TACGTACTGT TTGGCGGTCA
     6961 GCCCTATTAT TAGCAAGACA CCATCGTAAG AATCGAGGGG GAATGAGTTA TCAGGTGCCT
     7021 CTCGATGAAG CAGCGTGGCA ATTGGGTTGA AGTCTAGGTA GAGGGTAAAG ATTAAGCGCC
     7081 TGTGTTAGCC TCAATACAGG TGGCGGTTAC AGGAGGTACA TTTCGCCCAC TTCATTCAGT
     7141 TCCGTTGTTG TAAACAAAAT GTAGCTACTC AGTAGTGGCA AGTAGCTACT CGGTCAGCAA
     7201 TCACCGTGCG TTGGTAGCCG TGAGGTGCAT AATCCGCATC GGCTCCTATT GTTGGAGGTC
     7261 GTAAGAGTGA TCAAGTAGGC CTTACTCTTA GGCTACGAAG CCAGATTTGT CATAGGAGTA
     7321 TTCGCTGGAA TTATAAAAGC ACTAGCCTAA CATGTTCATA CTCGGAAATC TGCATGGCCA
     7381 CCATGATGCC TGGCCACTGT CTGTGATTTT TGTGGAGTAT CATATCTTAG TGTTTTATGG
     7441 GCAAGCCTAT AGGATGGGGG TTATATGGGC TTCGGATATC GAGACTGGGG CGGTGCTAGT
     7501 AGGTTACCAA AGTGATAGCA TGTTAATGCG GTTTCAATAT AGTCCTGCGG ACATCAGGGT
     7561 CGAAGATCTT AGAAGTTTTT CCTGTTCAGA CTTATCCGTA CAGTAGGTGT GCATTAGGGT
     7621 TGGTTAGGTT TGTTTGCGGG TCTGGGTGAG ATTATCTCAC AGTCTGCAGA GTTGTATTCC
     7681 TGTCTAATTT GGCGCAATCA GGGTCCTGGA GGTTACTGCT GCTGGATTCA TGCCATTTGA
     7741 CGTGAGGTGA GCGAGGACCG GCGCTCCTAT AGAGTACGGG TGAGTTTTTG GGGTCTGGGT
     7801 GTTGGTGCCA GTTAGCATAC CAACCTGCGG TGTGGGTTTT TAGCTACGGG TTGCCACGGA
     7861 AACAGGGCGG TATATTTACA ATATTTGAGT GCGATGGCGC ATTTTGAGAA AAGAGTTACG
     7921 GCTCTTGTCT CATGCTAAAT TAGTTTTTAT GTGAGGCATT TGCTAGAGCT GGTTTCGTTT
     7981 TTTGTGTATG TAAATTTTCA ATCTGGGGGC AGCAAGCGTC TCTAGGTCTA TGAGTGTATG
     8041 TTAGGATTAC AGGGTTGTAC AGGTGGTGTA GCTTTGAGGA GTGCTTGATC TGAGACGTCA
     8101 AGGAGTGACG ATGGTAGAGA GGTACGCTAC TTCTTAGATC CATGTCAGTT CAGCGAAGCA
     8161 TTGATCCACA TATCAGTCTG TTGGGTGTTA CATGGTGGTA AGTCCTACTG TGAATTTTGG
     8221 CGGTGGGGTA TTTTCTGTGC ATAGCGTCAA TGCGTCAAGT GTTCATATTA TAGTGGGAGC
     8281 CCATTGTGTA GTCTGCCATT CTTCTCGGGA ACCATGGACC GTGTTAGGAG CGTATCCTTT
     8341 TAATGCTAAC GGAACGCGCG ATCAGATGTG CTTGCAATGA TGCCGACCGC CATGTATTGA
     8401 AGTGGTCCGT GCCATATGAG AGGCGTTTTA GTGAGCTGGT TAGGGGCGCG TAAGTCGGCA
     8461 AAAGGGTAGA GTTGGAGGAT GGTCGTCCTG TGACTGTTTC TCATAACTGG CAGATACGTT
     8521 GCCGATCAGA GTGTTAGTAT AGTCAGATGC TTTTTCAGAT TGTCGGTTCT ATTAAGCATA
     8581 CACGGGTGCG TGTGCGGTCA TGCTGCATAA GTTAGTCCTC TACTATTAGT TATGTTGATG
     8641 CATCACGATA TAGTTAACCC GTTCACCGTT AGTCAGATAT TTAGGGGTAG GTAATTTCTT
     8701 AAATTGGTCT GTTTTTAGGA TCTCGGCGAG AGTGTTATCG ATCGCGGCTT AATTGAGGTC
     8761 GGAAGTTTGG AGTTGGATTA CTTGTTTGGA TCGGCCGCGG TCGAGTTACT CCTCTCGTTA
     8821 CACGTTACCT GGACCGAGCC AGACAGTTAA GATTTCGGGC ATCTTTGTTT ATCCAGGAGC
     8881 GGGATAGAAT CGCGGCTAAA TGGCATGGCC AGCGGGGTTC GACGTTGAAT GTATCTTAGC
     8941 CAGACAGTCT TACGTTTTTT GGCGTAGGCG TAACTGGGCC TTATCTAATA GGTACAACTG
     9001 TGTGTAAGTC TGTTTAATGA TGTTTAGGTA TTGCTAGGTT GTGAGCCTCG TGCATTGAGG
     9061 GTGCATCGTC CTGATCCCGC TACTGTGTAT TGTTGATGGG GTTGTGGACT GTGGTGTCGT
     9121 CGATTTGTTT ATACCGAACC CGGATCGACT CGTGCGTGAT AGGAACTCAG ATGTGGAGCG
     9181 GGTGCGGCAA ATAGATTTTG TGTGTAAAGG ATCGGCGTTT GGATGGCGGA ACATTCGGTG
     9241 CGGATAATGA GTCAGGCGAC GGATAGCGAG CCTAGTGAAT GCAAGGATAC ACGGTCGTGT
     9301 GGTCAGTTCG GCAGTATATG AAAGTCCAGC TAATGGTGTT GCTTTGGCAT AGATGTATGT
     9361 CGATTCGGCC CGGTATGGGT TCTTTAGAAG CGCTTGGGCC TTCTCCGTTG GCAGTGAGTG
     9421 AGTAAGTTCC CTTCAAAAAC TGCTTGAGTT CTAGTTAGTT CCGCAAGACG CGTTTATTCA
     9481 GGTATAAATG AGTGTCTGAT TTGGCATAAT AAGGAATGAG GCAGAGTGTT TTTATTGTCA
     9541 GGCCTGTTCT GCGGTTGTTG AAAGCCGAAT CTGACAGTTG TGTGTGTTGG GGGATGCCGG
     9601 GTTCGAGTAC CCAGAGGTGT ATTGGCATGC GTGCCATCTG CACCGTAGGT TTAAGGGGTG
     9661 AGACGCGTGA TAATATGTGC AATGTATGAT TACTTGAAGC CTATGGTTCA AGAGGGACGT
     9721 AGAGCGTCTT TCAGGACGGT CGCATGATAG CGGTCGGAAC GCGGTCGGTT TAAGTTAGTA
     9781 TGTAAGTTGG AGTGGCGCTC ACCTGGACGT TAGGCCCATA AACGACTGCG GACAGATCTG
     9841 CTTACTAGCA ATTGCAGGTC CAATATCTTA TATTAGTCTT TGGCGTTGGG CTTAATCAGT
     9901 TTTGGTAGCT GCTGGAGAGC GATATTGCTG GTTAGGTCGC TGTTACTCCG CTGGATCGTT
     9961 AACCTTGGAG CTCCCTAGTG GTGTCGTATA AAGGTACCTC TCCATGTTTA CTCTGTCTTA
    10021 CTACCTTGCG AGCTTGCAAT CCATAGATTC GGTATGCGTG TATGCCAATG CAATTCGTTC
    10081 TTGCACATGA GATTGTCAGA TTGGGATCTA GGAGGCTGCT ACCGAGGCGA CTGGGACTCG
    10141 TACCCTCTCG TTTCTGTCCT GGGCCCTTAG CCAGAGAATG CCCGAACAGC ACGGTTCAGG
    10201 CAGGAGCCCA TACCTTTATA GGAGATCGTT AGTGCAGATA TTCTATAGCG CGGTTCTTCC
    10261 TAGAGTGAGT GCGGACGCTT ACTTACTGAT ATAAGTGCTC GTCTTTCAGA GCACGCAGAC
    10321 TAGCTGCGGC AGATGTGGAT CGGGAATTTT CTTTAGAGAT TTATTGCAGA AGTTGTCCTA
    10381 TGAAAGGCAG TTATCTTATT CGCCGGCTGA CTGCTATGCC ACGATCTTCA GTACGTGTTA
    10441 AGTTTCAAGT CTTGTTTTGT GGTCATTACG CTGCATAATC TGGGAGTGAG GGGCGGGAGC
    10501 CTCGCTCTTC CAGTACTGTT CTTCAGTTAG CTTTATTTAG GGATGGGTTA TGTACGCATA
    10561 AATGCTGTAT TGCAAGGTGG GGTATAGGCG GTATTGTAAC TGGGCGGCCA TTCTCCGTAC
    10621 ATAACAGCTT GGGGTTGTAT GTATCTATGA TAACAATGTC CTTCAAGGGG GTGATAGCAT
    10681 GAATACCCCT TTTGCGTTTT TCAACCGGGT AGTGTGGGGT GCGTGGCACG TGGTTTGATA
    10741 AACCATATGA AAAGCCTCCA ACGTATGACG GTTCATAACC TATGCTGTTC TTCTTAATTG
    10801 GCATCCTTCC AGTAGGACGT TGATTGCCGG TACTCTTCTT AAAGAAGCTG TGATCGTCTG
    10861 CTTAGAAGGA CGAAATTGGT TTTACACGGG TGATCTCCAT ATTGAATGTA ACAAAGGCCG
    10921 CCGTAGAGGT TGTGTTCCTT GCTTTGAGGG TTGTATGGTC GATTCTGGTG TCGCCTAACG
    10981 ATGGGAACGC AACCTGTAAG ACTGAGTTTG CGGGATCCAA GCCGACTCCA CTTCTTTCGG
    11041 GTGAGACTGA GTCAACGATT TAAACCTTTA GAGTGGAGCC CGGACGTTTT GTCGTGGTAG
    11101 CTATGTAAGC GCGAAGTGTT TGGGTCTGTT TTAGGCCTTA AATTTAGGAA CGACTACGCT
    11161 TGGCCCTTTG ACTCGTAGGA TAGATGTGGA ATCGACATCG GCGTTTACTG AATGTTCTGC
    11221 ATGAATACTA GAGATGAGTT CGTCCGTCAT CAGTAATAGC AGAATACTAG GTTAAAACGA
    11281 CGGTCGGCGC TGAGTAGGCT TGGGGATGAT CGGGACTTAC TAAATTCCTC GGTGGTAGCT
    11341 GTGTAGCTTG ATATGAATTT CCTAGACATT GCCCGAAGGT GAGTGTAACG GTTCGCATCT
    11401 AGTCGTCACG GTGCGGGTAG TGCCGTGTTA GGTGGGCATC GACAAGCAGC GTAAGTTTGC
    11461 GGACTGACTT GCATAATAAC AGAGCTTCCT TCGTGTGAGA TTGTAAAGGG CGTTAATTAA
    11521 CGTGTCAGTA TAGTGTGAAT AATATTTCAC TTTTTAACAC TCGTACCTAA CCATGGTTCG
    11581 TCAATTATTA GTGGCAGGAC TGTACAAGGA CGGTCTACTG CTGAAAGTTA TGCTAAGCCA
    11641 CATTGTGGAC TGTGTCTGAC TTAAGATGGT AGTTATACCG CGTAGATCGA CCTGATAGCG
    11701 GGGTATTCGG TATTTTTAGG ATGACCGAAT GAGATGCCAA TGATGGTGGG TTTGGCGGCA
    11761 TGTGTTGCAG GCCCTTAGGC AGGCGCCCTT GTTCGCTTCT CAGAATAGAG CTTGTTATCT
    11821 CGATTGTGCT CGTTGTGTAT GGTATAGGAC ATACAACTAC GCTCGGGAAA GCTGACCTTG
    11881 TGGTATGGTT ACGCTCCCTT GTTCGGTGAT TTTCAAACCA CGAGCGTTAT ATGTGTTATG
    11941 TGCTTTGATT GATTTCTCCG AAATGTACCT GCTTCCTGCA TGGGGTTCGG CGCTCCGGTT
    12001 TACCGCACAT CTGTTGGCCT CGTGAAGCGG AATTTCTACT TGTGGATGGC ATTAGGTAGG
    12061 GGGGGCGGTA GGTTAAAGCT TCGGGTGGTT GATGGTCGTG GAGGTTCTGT GTCTAGGTGT
    12121 CACTGGGAGT TTTGGTGCCC GAGTAGAGCC CCTTCACATT TTACGACCGT TCGCATGTTT
    12181 ACTGTGGATG TGGGCGGAGC TATACGCGCG GTCTATGAGC TTGTAATGTA AGCGGGGCAT
    12241 TGGGTTCGTC TAATGGGTTG GTATGGTGGA GGGCGTAATT TGGGGCGGCA CGGGCTCTGC
    12301 AAGAGTCGTG GATGTGTTGG ACATACTGAG TGTCGATTGC CTACGCTAAA AGATTATTCA
    12361 ATGCTATTTG GATAGTCGGA AGATTGTTAT TGTAATCCGG TAACGGCTAA ACCACTAGGA
    12421 CCTCAGGCTA GGGTTGCAGA AGGTAAAGAC CTAAGATGTG CACTATAAAG GTCTGGCGTC
    12481 GAACAGTGGA ATCAGAAAGT TATTGTTAGG TGATGTGGGC TTCACGGGCG GTCGCGACAA
    12541 GAGTCCTGCT TTTTGGCGCT TATGCAGGAC AGTTCGGAGG ATATCACTGC TAATAAATGG
    12601 GCGCAGGGCG CAATCGTCTG CGAGCTTACG TGTAATGTGA CATGCAGAGG TTTACTTGGG
    12661 GATATTAGTT TCTGGGTTAG TTATATCGGA TATTAGAAAA GGCTTACTCA TGAGTTGTAG
    12721 GGGTTATCTA CGGTGAGTTC GCGCTGTTTT AGGTAATACT GCTGGTTCAA TGCGAGTTGC
    12781 GTGACGAATC AGATTGTTTT GGCCTCGGTC GTTTCGTGGA ATTGGATTAG GTGGCCCATG
    12841 TCAGTGGACA GTTTCTTTGT CATGTGCTCA GTATCCGTCA CTTTTGAGAG CTACGTTGCA
    12901 GTGTTGGACA TTGCATGTTC CCGGTGTTGT CTCTAGGGAC GCGCTGTGGA AGCAGCGCCG
    12961 ACAGAGTTGA TGCAGTTAGC ATAAAAAGAT TGAGCATGAT TAATAGCGGA GTTTCGACGA
    13021 AAGTAACGCG TATTTTGAAT AATAGGGTCG TGCACAGGCG TGTAAGCTGT CGGGGCCGAG
    13081 TGTGTTGTGT TTGGTTGAGT GCGCCGAGAG CTATTGGTGC GTGTGATGGG GGCTACTATC
    13141 GGGTTATTGC TACACACTTC TCTGTGGGAA TAGGTGTCGT AGCATAGGAG CGCGGTCCGG
    13201 GTAACAGGTA GGGATGAGTA CATGGTGGTA TCGCAGTGCG CTGATCATGG GACCCACAAT
    13261 GGCGGCTGCT TCTTGTCCAG TTGGGTCAGA TCCGAATCTA GCAGACTTCG ATGGCTGCTT
    13321 GTAAGCCCTG CCTCGCTGTT GAGGTTGTTA CTCCTTGACT TCGGTAATAT GTACGCGCTG
    13381 GCTGCTCTAG CAAAGGTCTT TCATATATAT GGGGCGGTGC ATGCTATTTT GCTGCCTGTC
    13441 ATAAAGAGCG TTAAATACGT GTTAGTGAGT CTAGGGGTAT ATTGACAGGC AGTCCATCAC
    13501 TATGCTCAAG TAAGTGACAC GCTGAAGTGT ATTCTTACGG AAAATACTAC GTTTGCGTGC
    13561 GCGCGTGTCT AAGGTCAGAT CAGTTGTACA TTTAAGCAAG GGGCCGCCTG GATCATAAGT
    13621 CTAGCTGGTA TATAGATTTA GGTGAGTTGG GCTGTGCGAG GTACAGGTTT AGGGACGGTC
    13681 CAACAGCCTA GTGTACAGGT AGCCCACCGC TGATAACACC GAGAATCGTA CCCTGTGGAG
    13741 TCATGTATTA TACTAGACCT AATCTCGAAT ATAGGATTTG CGGAGAACGC CTGAGGGAGA
    13801 ATAAGCGATA AGTGATAGCT CCTTCTGTGG ATTAATTTCG GACCGGCGCC TAGTAGCAAA
    13861 GTGTTGCTGC TATCGATTAT GGCCATTTAG CACCGTGGTC ACGGAGCATC CTATTTACTG
    13921 CCAAATCGTG ATATTTGCGT GTTGTACGTA AGCTTTGAAT GTGTACGTCA CACGAAGTTA
    13981 GCATTCCAGT AACAGATATA GAGCTGTTTG CATAGAAGCT TACGTTATCC TAATGCACCA
    14041 GGGAAGTCTA CGTTAAAAAG CTAGATCGGT CAGGTCCAGA TTCGTAATGC TAGGGACAAC
    14101 TGTCACATGG TTCCGTTTGG GTGTAGTTAT TATCACTGGT GTGAAATATT CGCTACATTG
    14161 ACCGTACGGA TCCGGTTGAG TGGCTGTGGC TAAAGAGTTT TGCATTTCAC AAAGGTGGGG
    14221 GTATGCGTGA CTCGGCGATT GTGATTATTG TAACGTATTT GATGATGAAG TCGTCGTGTG
    14281 TGCACGTTCC TGCTCTGTAG CGATGTAGGC CCACAATGCT GGGTAGGATT AAATGTTGCG
    14341 TGACTATAAG CGAATCTATC GGCAGTTGTA TCAGTGTTTT ATACCTGGCC CGGCACTGAG
    14401 TGGGAGCTTC GATGAGATTG GACTATGAGT TTCTGCCGGC AGGGGGGGCG AGCGAATGGG
    14461 ATTTCCGTAA GATGGTGGTT CTGTCGGTGG TTTAATGCTC GTAGTATGTT GTCGCGACGC
    14521 GGTCGGTATA TGGTGGCAAT AGGAGAGTTG AAGGTGCCCT TTCGGGGCTT CTTCTTTACG
    14581 TGGTCATAAG GTATATCAAC CGTTCTAGGA TCGGGGTATC AAAAAATTTG GTATACTCCT
    14641 TCGAGAGTGT TCTGTAGACT CGTTTGGGCC TATTAGATTA GTGCGTGATA AGTCTGATTG
    14701 TGTCATTATC GACCATCCCT TAAAGTCTGA TGCCGTATTC AATGCTAGAC TGCACCACAG
    14761 ATGGGTCGTT TGCTTGGGAC GTTGATTCTT GTGTTTAGCA GCATAAGGCT AGTTTTAGGG
    14821 TTCAGCATTC AACGATTACG TATCTCTTAG CGGCCCGGTT TAAAGACGGC GCTGGGCTAT
    14881 GGCGGTGTGC AGTTGCAATA GGTTATATGA CGTGGTTCCT CGTTTAGTGG ACATCAGTTT
    14941 GATCCGTGTG TACTGAGTCT TATTCGCCAT GCTTTCATTT TCGAACTCGT TTAGTCAAGG
    15001 AGATTATGGT GACTTACGTT TCCTGTCATG GCGCGTGCGG GCGTCCTGTT GTATGTTACT
    15061 AAGGTGATGA TTTTTCGGAT AGGTCCAACT TGAAATAAAG CTTCAGTATG GGAATTGGTA
    15121 ACCAAAGCTT TTGACGATGG AGGGTTTACT ATGAGGTGCA TAAAGGTTTG TTGAGACGCC
    15181 GGAAGGGTGC GTCTTGCAGT AGTACGTAGA ATGTGGGACG TTTACTCTAA ATAGATTTAA
    15241 TTGTGTGGCG CGACCTGTTC ATAGACGTCG TAGGAGTTTC GTAAGCCTCT TGGAATATCC
    15301 GATACGGGAG GCAGCGAGAG TCATTTATAC GTATTTTTCA GTTATTGAAT ACTGGGTTTG
    15361 TGTTGAAGGT GGCGGTAAGG GCGACAGACA CCACTCCTTT GGCCTGCGAA CTGCTAGGCG
    15421 CAATAGTAGA TGCATTTTGG AAGGAATAAT TAAATCAGGT CGCCCGAAGG CTTTTGGTTG
    15481 TTTTTTGAGC TAGCTATAGT GGAAATGCGG TCCGAACGAG CGCTGCACAT GCCCAGTTTC
    15541 ACCGTGAATG TGTTTTGGAC TGTGAATTGT CAGAGGGCTA TACTTGTAGT CTTAGGATGG
    15601 CCGGTGGCTT TCGTGGACTT GCTGTCTTGG TTGCCTTGAT TGGTCACGCT CGCAGTGCAT
    15661 GATTAGAGCG GTCATCTACG GATGTCATGA TGCTGGATGG TTAAGGTCAG CCGAGCGTTA
    15721 AACGTGTCCA GTAAGAGTTG TCACATAACG GGAATATCGT GGGTGGGTCT GGATTTGCTA
    15781 GTGGATACAT CGTCTAAATT TGGAACGGTG GTTCACGAGT AGGTGGGCAA CGTTGAACGG
    15841 AAGATCGCTA GGCCTGGGGG GCTGGTTTAG CGAGCACTTC GCTTAATGTT GATTCAATAC
    15901 GCGTCGTCTT TGTCCTAACT AGCTGAAGCT GCTGGCGAGA TTATTCTCTA GTTCTTTTCG
    15961 GTCGAGTTCA GCGACTATTG CAAGACCAGC ATGCGGGATG TTGCAAGTTG TGAAGAAAAT
    16021 CTTCGTTTGT TAGAGGGCAC GTGCCCAGAA AGACCACAGG GTTAAAAGAG AGCGTTTCTG
    16081 TGGGCCGCGA CCGCTACTGG GCAAAGGGGC AGAAGAAGAG CACGGGCGTA TTGCCCCTCT
    16141 GGTCGCAGGT GTCATGCTCG CGGCTAGCGG TAGGCATATT CAGGGATGAT TAGTGGCCGC
    16201 CGCCGCAATC ATTACTCGTT CTCTACCGGG GTTCCAAATC ATTTACTGAT AACGGCTACT
    16261 TTGGAAGAGC ATATTGCTGT AGTGGCCAGT TGGGCAGCTC AGGAGTAATC TGTCCTAGGT
    16321 TTTCTCGGGT TTTTTAGGTA ACGCGCCTAA GGAGCGTGTC GGTTGACGAC TAAAGTTTGT
    16381 TAGGCTCTAA CTCGCTTAAT TGATTCATTG CGGTGTTATG ATTTGGAACT TACGTGGGCT
    16441 GCATGCAGTA TCGTCAGTTG AGGTGCTCTG AGCGTTGTGG GGGGGCAGGT GGCGCGCTCG
    16501 CGATGACTCG ATTTGCGGCA TTGGGTTGTG TGTTACGAAG GTTATCCTGC TCCAAATTGT
    16561 TACCGACTCA AACATCCCTT TATCTTCATG TGTATCAAAG TACGTACAGA CTCGTGCTAT
    16621 CTATAGTGCG TGCTAGACCC AAGATGCTTA CTCGTGTCGG ATTGGTCAGA AGGAGCTCCT
    16681 GACCTGCTTG GGATGGCAGA CACTGGATGA GTCGGCCCTC CCATAAGGCC TTGACAGCCG
    16741 TCAGAAATTG CTCTGGTGTT ATTTGGGGCC ACACTGAGGA AAAGATTTTA TAATATTGGA
    16801 AGTACCCACG ACCTGTTTCA ATTTGAGCGA CGCACCTGGA ATGTAGTATT TGTTTTTAGG
    16861 TGTGTACAAT AGAGCATGCT TGATTGTAAT TCAATCAGTA GTGCGTGTTG ACGCTTTATT
    16921 GTATTCGTAC ACGACAGAGT CCGCTGGATG CCACGATGCT CGCTTAGTTA TGAAATCGGT
    16981 TCTTTTGGAC TTAGTGAAGA ATCTTACTTG GCGGCTTGTG AAAGAGCTCG TCTGATATGT
    17041 TATGTTGAAC TTTTTTGCTT AAGGTTTAAG AGTGCAACCT AGAGGCATCT CGACTTGAAA
    17101 AAGTCTAAAG GTTTTCTAAG TGATTTTATC CTTAATTGTA CTGCGGGGGG ATTTGAATAT
    17161 AGCTATGAGA CTTCGTAAGT GGAGACTCTT CGGTTGCAGT CTGTTCAGTA TTGGCCATTT
    17221 TACATTAAGG GCTATTGACA TCTTGGGATC TTTTTTGAGG ACACTTGTTC GACGACTTGG
    17281 GGAGGTCAAG GGTAAGTTAA GGAGGGCGGA CACGTCTGGT CTACGGAATG TTATGTTAAA
    17341 TTAAGCTTGT ATGCCGGTTT AAGGTTGATC CTGTGGGTAC CAATAGTATT CGATCTGCTG
    17401 GAGTAAAGGG AGCATTGCAA TTTTATGCGA GCTACAAGGT AAGGGGAAAT ACGAGAGGTA
    17461 TAGTTTTTGC GTTGTACTAT TTGCCGCTGC GAGTGAGTCT CGGTTATGCG AAGTCGGTGT
    17521 ATCAATGTAC CGCCCGATCG ATTGGTCGCA CTATAACTAC ACCAATGGGC TCACGAACGT
    17581 ACTAGAATTG TGCGTCGGAC TCGCGGTTAG AAAGCCCTTA TTTAGGCCCA TCGAGAGGTA
    17641 TCGGAACCCT GGCTGTCAAA TATGGTGCCT GGTCATGGGG TTGTGACTTG GATGGGCAAC
    17701 GTCCCTACCC CAGAGGCGCT CGAACTCCAG TCTCCTGTGG CTTTACTTGT CCCATTATCC
    17761 GGGGAATTGC CGGTGTGTTT CTTGCAGGTC ATTTTGATAT ACTAACTGAG GGTATTGGAT
    17821 ACGAAGTATG TGACGGATTT TGTGATATTT ACATGTTGTC GGGGATGAGT CAGAGATATT
    17881 CTGTGTCATC TTGGATGGTG TTGTGCAGAT CCCGATATAA AAATATTATT TTTTAACATG
    17941 TTGCTATGGG GATGTAGGGC GGATTGGCGT CTATCCTCTT ACGGGGAAGC GTTTTCATTT
    18001 GGCAGTTTTC GAGTAGGGTT GGTCCTGGAC CCCTGTTTGA GGCCTAATTG GTTGGGGTGT
    18061 CAAACCGCTG TGACCTGATG AGCTACTCCG ATGCTTAATT TTATTCATAA ACCTAGGGAT
    18121 CCGGGAGGGG GGACGTGTAA GAAAAAGTTT GGTAGCAGAT CACGACGAAT CTGGATCGGT
    18181 ACGGATTCCT GGACAATGTA TTTTTTGTAC AACATTTCGG GAATCTGTGT GAGCCGCGCT
    18241 CGGACGCAAT CTTGTAGGAA TCTTTTTGGG GACTGACGCT GGTAGTATCG TTGGTCACAT
    18301 CGTTACCCCT TCGTTCTGTC TGGGGGGCTT TGAGGAATCG GATTGTACTG CCATATAAAC
    18361 GGTCTGCAGA CTTGTATGTT AGAGGGGCGG GCGCCTTCTG ATAAGTATTG TAGAAGAGTT
    18421 TGTAACAAGC ACATGCCATC GGGAGTCGTC AGTGAGTTGG TACGGGTGCG GCGCTGTACC
    18481 CGGGCGTTAG TGATACTCCG AGTGGGGTGC GTGGATGCCA TCCGCTAGGA CAAGTGTGAA
    18541 TGAGATACCG TTGTGTTGTG CCGGTGGGGT CCGAGTATTT CCAGTTGCTG CTACGCAATA
    18601 GACTACCTAA GTTGTGTTAG GTGAGTATTA CGTGGAGCTT TGTCCGGTCA ATGACTCGCT
    18661 GAATGGATGC AGATCGAAAC CGCGAAGTGC GGTATCTATG ATACCTGATT TTGATTTGTG
    18721 GCGCAAACGG TTTTTTGAAA CGGAGTTTAA GCTTTGGCGA TTACATAGGT TAGGTCAGAG
    18781 TCCCGTAGTT AATTAGGGAG GACTTGCTAT TCATTTGGTG TTGATAAATA ACTCTCTAGG
    18841 TTACTATTAG ATACTTTTAA TTGAGAAACA ATTGAGGTGG CTGCGAGGTA GGTAGTCCTT
    18901 ACTCAATGTA ATGGCAGAAT CTCGTCCAGC ACTTGTCAGT GTTCTCCGTA TATAAGTTCC
    18961 GGTAGTAAGT CAGGTGGCAC GGTATAAGGT CGGACACGGT ATTCGTTACG GTATGGTAAA
    19021 TTATCGGCTT GCAGTGCATA TTAACTTACC CTGAGAGTAT GTATGATGTA GACATAGTGT
    19081 GCCTAAGGGT GTTCTCAAGA TCGGTCAAGT AATCTTGAAT CGTTTTTCGA GTGCAACGAT
    19141 GCGGGTGTCG TATCGGGCGG CAATTAGCGC AGAACGTTTC TTCTCAATAA ATGGCAGCGC
    19201 ATGAGGGACT AGATGTGGTT ATGTATGCAG GTTTGTAAAT GGGCACAAAT AACAGAGGCC
    19261 ACAGCATGTG CTACAAAGCG GGCAAAGAGC TATTGCCTGG CGTGTGGTCT GTTCTGAGAC
    19321 TTGGTGGCAA TTTGTGGAAG TGTAGGCCCG GTGCCGAATG GAATTCGGGG TATGGGACAA
    19381 GTGATGCTCT GAAAGCACAA TGGTACTACT GGGTACCAAA TTGTACGAAT GAGCGTTTTG
    19441 GGACAATTGT ATATGTTGCA TGGAATGAAA TTGCGGTGTG GGGTTTCGGT AAGGTCATCA
    19501 TCGTTTCCAA GCAACAGAGG GGTCACACTG TCTGAGTCGC GATGGCTAAT AGTCCCAGTC
    19561 TCATCTATGT ATCTACAGGC ACGGAAACGT TTAACTTCGA ACATGGCGAA TATTAAACGC
    19621 ATAGGTGGTA CTAATGGGGG GGGCTTGGTA GGTCCGGAAT AAGGGGTTCC GTGAGATCGG
    19681 TGATCGGCTA GCGAGAGTGG GGTTTTTCGG CAGATGTTGG GGGAGAAATT CGTCAGCGGC
    19741 TACAGCTGTG GTTCTGGTGC CTTTGTTCTT TGACCATAAT ATGGGTTAGG TAAGATCAGG
    19801 GACTTGTTTA GTGTGAGGTG TGAGCCTTGG AGGTCTTGCT CGCGAGCAAA TCCCAGAGAA
    19861 TTAGTTGTAG CCGGATCTTG GCGCGCGAAC GCCCGTAGCG TCAATTGGTG TAGGTTTCGT
    19921 AGCAATGGAA CATTAAGAGG CTTAATGCAG AGTGCATGCC AATTTATGGT GTGGTGAGTA
    19981 AGCTTTCCCG TAAGTCATTC TTATATTGTA GTATGATAAT AAAGTCGGCG TATTTGTGTA
    20041 GCAGGGTAAG CTTAATGCAT GACTGCATTT AGTTAATAGA ACTATTGATA GTGGTTTCCC
    20101 ATATCGTAAC ATAACTGGGT ATGTAGGTTA TGATTACAGT GTTTAAACCG GGCTATTGGT
    20161 CCACGTAATA CACAATATGG AATGTTTAGC TTTGGTGTGG CGCTGGCTAT CATTACAGCG
    20221 CGAGCAGGTG GCTTGCCTTG TGCTTACACC TAACGGAGAG GTCAAGGATT ACTGACGTCA
    20281 GATAGCGGCG GGTTGGGAGA CAGCTATGGG ACTGGATTGT ATAACTCTAG CTTGTCATCA
    20341 TGGTGGTTTA ACCGTCAAGG GACGCACAGG GCTGAAGTAT AATCCGAGGA AGCTACGGCG
    20401 GCACGTCCAG AAACAGGGAG GAGCGAATTG GCGCGATTCG GTTTGTGACA GCGGGGGTAA
    20461 TGCAGAAAGG GGGGGGGGTC GCTAGGGATG ATACATCTCT TTAACGTTTT AGTTTTCATG
    20521 TTCATCGCCC GGCAGCTCCT CATCACGCGC GGCTCGATTG ATCTTCCGAC TTGTGGTGGT
    20581 TATAGGTTGG TGTGGCGATT GTACCATGAG GGCATCAGGG GTCTTTGCGG TTGTTGTACG
    20641 GTGACGGGGA ACCGGGAGCG GCTAATAAGT TGCGCTTGAC GCACAGCGGG GCCTGCGTCT
    20701 GGGGAAGAAT GCTACTACAT ACAACCTTAG AGCCGAGCAT ATAATCGGTT GGGTTGGTTC
    20761 CGGATCCAGG AGTCTGAATC AGGGGTCTGA CGGAACATCC TCCCGGGCCA TATGTTTTTT
    20821 CAGGCGGCGG TAGCCGGGAA GATCATTACC TCCGATAGTA AGTTCCACGG ATGCAATCTG
    20881 CTAGTGAGAA CATAATGCCT TCGCATTGTG AAGTAGGATA CTATATCTGA TCAGCGAATC
    20941 CGGTGTTGCC TTAGCCGATG CGTACGACGT TGAGGCTGGG GTAGTACTCC TCTTACGCCC
    21001 TTCTATTTGG ACCCCGCCAG TATTTGCCGG CCTGGTGGGA GGTGAGTGGT TCAGGCGCTG
    21061 TGCCAATCAG GATTTCGGGT CCGACCCCGG AGTGCGAGGT GTGTTAGTCA TTTGGGCAAA
    21121 CGGGAACCGT CTCAGGCTCA CGAAACGCGG CTGGTGCTAA CCAAGGTGGA TTGTACGTTT
    21181 AGATGTCGGG CCCGTACCGA CTAAAATTGG ATGCGCCCGC AATAGTTAGG AGGATCGTAT
    21241 TGCGGCTGTC CATAGTATGT GCGAGTGTCC CAACGGCTTA TCCGTGTGAC CGGATGTGAT
    21301 GAAGCGCGGT CTTTCGTTGG TACCAATTGG GGGATGTTTA CAGATGCCGG GGCTGAACAG
    21361 GAAAATCGTG TTACGGATTC GACTACGGTG ATGTTAGAGC GAATGGCTAA ATTTTGCCGC
    21421 TCGATGGTAT GGTATATTGC CGGGCGATAG GTTTTTCGCA TCGAGAAGTT GTGCTCGTGG
    21481 TTCCGCGGTG TCCTGCGTCC ACTCGGAACA GTGCGATCTA CGGTGTTTCG TTTGGTGTCT
    21541 GGCGGTTACG TGCGTTCAAA TATGGGTCGA GTGGGGTGTA CGTGGTATAT CCTGTACGTA
    21601 ATCTCGGGTG TGAAAATCTA TGGATCAAGA ACGAGGAGCC TGATTTTGGC CGATATGTCC
    21661 GAAGTTTGAT TTGTTGCATC TTCGCTGTTG TTGGCAAGAA TGCAGACATC AGATGTCAGC
    21721 GATCTTCTTG TCGTATCGTA ATAAGTGTAC TAAGTACGAC ATATGTGGTA ATTTCTCACG
    21781 TAGAGAAAGT TATTGGGGAC CCTAATAGCC CCAACCGTTC AAGCCTTACA TTAAAGTCGG
    21841 GGAGGGATCG AGTTTGGTAT CGCCGATGAA AAGTGTGGCC TCCGTGATAC CGGACGTAGT
    21901 GGCGACTTGT CGTGTAACCG CCACACTTTT TTGTGGGAGC TGTGCACCCT CACGTTGCTA
    21961 AGGCTTAGGG TAGCTGGCGA TGTTCGGGGT CCGCTACTAT GTGTTTAAGT GTTTATGGAT
    22021 GGTGCTTATA GGCCAGAGCA TGGATAATCC CCTGTAATAT ATGCCTGGAA TGGGCATGGA
    22081 TGAGTTGTGT GGTTTTGGGG TCTGGTAATT TGAGGGGTTT GGGACTGCTA TGGGGGGGAG
    22141 TTTAGATTTC TGCTTGTTCT ACCCATGAAA GGTGGCGCAG ATACGTTACC CCTGCAAGGC
    22201 TTCGGAAATC CTGTGTGTAA TCGCTTATAG CGCGTGCCGC GCCTGAACCC TGCCAGGTTC
    22261 TTAGTTCGTA TCTCGGTGTA TTGTAGCGCG GGACCGGGCG TTACAGTGAG TGTGCGTGCC
    22321 GGGGAGCAGT GAAGTACCGG GATATCCATG GGCTCAGGTC CGTGCCGGCA TTTAGGTATA
    22381 AGTTCGAACG ATCCTTGTGA GTATTGTGCA GGTTTTGGTG ATAGCTCCTC CTTTGATTAA
    22441 AAATAAAGTA ACGCGGTAAT TAGACGGGGG ACTATGTAGG TGAGATTTTA AAGTTTAAAG
    22501 CCGGCCGTAA GCGTTAGGAA AAGCTGGCAA TAGGGTCTTA GGGATTGAGC ATTCCTCCTT
    22561 CTCAGCAGAT TGCTATGGCA GTTACACGTC CGTGTTTTTG CGGTATCGTA CAAGGAGTGC
    22621 CTAAGTTGCC TGTGGATTTG CGGCGGGTAG TCGCGGATTG TCGTTGGGGG ATCAATCCCT
    22681 GAGAAGCCCG ACTATCGGCC GGCGATATAT TCAATTCACC ATAAGTGCTC TATAGGCATT
    22741 GGTTATGTAA CTTGCTTCAA GAATGTCTTG AACTATGCTG TCCGGACTTG GGGTACCGTT
    22801 GTCGGTAGGT TTGTAGGTAT CACATGTGTT TTGGGGTTAT TTCAAAGTAT GTCTTACGAT
    22861 AGCGTGTGGT TACCGTGCAG TAATTCAGCT ATTATTACGC AACTTATTGG TTGTATAATA
    22921 TACGGGATGA CTCGGCTGGT CTGTGTGGTT AGAGTTATTC CCGGGGCTTG GGTGACGGGC
    22981 TAAGGAAGGC GGATCCATGA GTTTACTTGT TGTTGGGCAG ACGTGGGTTA TATGCTAATG
    23041 GATACAGGTC TGTTTGTGAC ATTATTGACA GTTGGAAATT AAATAGTGTC TGTAGTGCTT
    23101 GTTCCGGGGG TTAACGTCGT GTCATCAGGC CTAGATTGAA AGCTGTCATT CTATGCAACT
    23161 GAGCTGTGAC GTAAATATGC TGTGATATTG TAATAGAGTA GTGAGGTTCT CTTAATAAAG
    23221 GATCAATGTG AGGGGGGGTT TAGGTATCAG ATCGCACTAC ATTATTTGAT GGGCAGGAAA
    23281 AGCTTTAATA ATTTTATTAG ATGGTATGCC CGTTTAGTCC GATCGTTAGC TGGTATCGTA
    23341 CTAGAGCACT GGGTATTATT GTATTCGTGT ACATAGGATG TCGTTTACTG CGAACAGGTC
    23401 TGCGGTGTAC ATGATTCCTA TGGGCAAGTT TGGTTATGTT TAGACCCTGA TAGTATTCGA
    23461 TAGTAGCCGT TTAAGGTTTG ATTTTCGTCG ATTGATGAGG AATCCGCTTC GTCATTCTGT
    23521 AATGTGTGGC AATCAAGAAT CTTGCAGCGG ATGCACGATT CTTTAGATTC ATTGGCTAAA
    23581 TTAATCTGAG GTTAAGCTTA AATTGTATTT GTTGCACTCC CTAGGCGGCC GGAGGTTTAG
    23641 AAAATCCGTG TCATTATCCG AGGTGTGTGA TGCCCGTATC AGCGAGAGGA CATGTTTAGC
    23701 TGTCTCTAGT TGACGTGCTT CAGTGTCTTG CCATCTTCGT TCGTACTTGT CTCTCTAATC
    23761 TGTTTAGGTG TTCTGTTTGG TTTTGATTCC TAGGTGATTT GTATAGGACG ACGTGTTAAT
    23821 GCCGTCGTCT GTGGCAAAGT TGGTGAAACT AAGGAGTGCT ATGCCGACTG GTGATTTTCT
    23881 CCCGGGTCGT ACTTGGGGCG GGAAGAAACG GGGGAAGATG CCAATAGCCC GGATAGTTAA
    23941 AGATGCGGTG CGTAAAGTGC AAGGTTCCAA GGGCTAGTCT TAAAGGTATT CAGCCACTAA
    24001 GACTAGCACA TTTGTAAGTA CCCTAGTACT TAGGTGTATA ACCTATTAGT CTTAGTTTTT
    24061 AGCTTTCATT TACTTGACAG CTGTGAGGAA GGGCCTTCCT TGACCTATGC CGCGAGAGGG
    24121 CGGTGATAGG CGTATCGGAT GAGATGTATA TTGATAGTGT TACAGTATAG AAAACCGTTT
    24181 AATTTGATCT AGTTCATGCA CTTGTAATCG ATTTTTTTGA GATGAGCGTC TGGGCTGCTG
    24241 ATTTAACTTC GTCTGTTTTA CTAGTTTGAG TGTCGATGCG GTAGATCTCT AATGATACAC
    24301 CTTATATAGT GGAGTGCTTA GACCAGATTA GCGGTGGCAG TTGCTACGTC GAAAGCGCAA
    24361 GATGACATCA GCCCAGTCGC CTTGGTTTGT ATGGATTGTA GTACCGCAAA GGTTCAGACA
    24421 CTTACGCGTG AGCGGCTTAA GATGTGGGGT ATAGGGATCT GTGCCTGTCG GTTGTGTGAG
    24481 TAACGGGTGT GTAATTCTAG TGGGTTATGC CCTTCGTTAA TCACTCCTTT TGGTTGTCGC
    24541 AAAGCTTGGA CCTGGGCGAG CTTCTCGTGA TTGCCCTCAA GGAGCCCAAC TTGCTCTGTC
    24601 TGCGAGAGTT AAGGTGTGTC TTATCATTAG TTTATATCTT CAAGGGACTC AAAGATGTAA
    24661 GATGATACTG GAGGTTATAT TGTATTCTCT TCCCTCCTTG ATGAACCGAT ACACTAGTTT
    24721 CTTCGACTCA TCACATGGGA ACAGCGGGAA CCCACCATTG TCGCTCGGGG GGTTGATTGT
    24781 AGGCTCTCGA GCTGCCTCGT CATGTGTGTG TTATTCACTG TTGTAACGTC GATCAGCGAC
    24841 TATGCGCTTG GTAGTCGTTT GCTCCTAAGT GAATGGATCA GACTTGCCCG ATATTGAAGG
    24901 ACAGAAATCG GGAACGGCTC TGGGGGCAGT GTTTTCACTG CCTAGAGGAG GCAGCAAATT
    24961 CAAGCTTGTG CAAATGATCT TCGGCGAACG TCTTATTCTA TCCTTGGCCT GGTGTGGCTA
    25021 GGTAGGAGTA ACTTGTAAGT GCATCGCGGC AAGTTCCGTG CTTGTATGTA GTGAGGGCGT
    25081 TTGGTTTTTG ATCAGTACCA TAGCAGGGAT ATTGTTCGGA GGGGACTCCT TAGTTATTTA
    25141 ATTTGTGGCA TCTGACTAGG TTGATTTGTG CTTTGGCTTG TTTCCGATTT TCGCGTGGCG
    25201 CGCCCGACTA TTACTACCAG GAAAAATTGA GGTTTGCTGT TTGTCAGATA TTCTTTCCGG
    25261 GAACCTATTG CGCGCTGATC GGGTCCGTTT AGTCGTGTGT CCTTATAAGT TACATCCAAG
    25321 AGATCAGGGC GCGGACATGG CGTTAAGCGT TGCAGATCAT CGAGTTAGAC CTTGATTACA
    25381 TGACGTATGT GTTTTGCCAG TAGGGCGCTT TCTGTCTTAT TTTATACTTG GTACCTTTTA
    25441 GCCGTTAACG TCTGGGCTAT CGTTTGTCGG TGCTGACGAT GAAGGGGTCG CTTGGTTTAG
    25501 ATAGTATCGA TTATGTTAAA GTTTGGTTAG TGTGTCACAG ACGAATGATT TACAGCTGTG
    25561 CCACGTGCTT TAACGTATTT GTGTGGGCTG CGGGAACAAT TAGGTCCAGT GAGGTGTCTG
    25621 GCGTGTCCGG TATAGAGCGG GCGCGTTGTG GGATCGATGT CGCGAGTGTC CTTGGCGGTT
    25681 AATGTTACGG GCGCGGGTCT GTGTGTGACT GTGACTTAAC TCAATTATTG GAAGGTCTTA
    25741 TAGTTACAGA GTAGATGGGT CTGGTTAAAT GAAGATTGAG GCGTATTTGG GGTTTCCGTG
    25801 TTTGAGTCTC GCGGGTGCGT TATGCTGTAG AGCTAAGGTT TAAAATGGAA GTGTGGAGCG
    25861 TATGAGCGAC TAGGACACGG GGTTTGGTAC TCTTGGGATG CCGGGGGGAC GAGGACGTCC
    25921 AACTTCGTTC CGCACTTGTT GTGATGTCTG GCTTGGAAGA AGAGAGTGAT AACGAAGAAC
    25981 AGGGATTTGG GGACGTCTAT GACCTGAGTC TGAGGGGTAA GCCTGGCCTT CAACACCGTG
    26041 CAGAGCTCGT TAGTGGGGGA CTACAGGGGT GGGCGGTTTG CGTGATTTGA AATATAGTGG
    26101 TGAAGCGTGA ATAATATAGT GCTTGTCTCT TTCGTAGCCT CAGTGTAAAG GGCGGGTCTT
    26161 TCAGGTGGGG GATCGTGGGG AAATGTGCTT CTGCCAATGA GTTGGTTTTA GATCTCTTCT
    26221 CCCTCGATAC GAGAGATTAA AATCGATGCG GTTGTCAGGA ACCTATAGTG AGGATAGCAC
    26281 GCGATAGGCG ACGGGGAACT CGTGGAAACT GTATATTTCC CATAGACATG TCCCGGAAAG
    26341 ACTTGTCGTA CGTGCGCAAT TGATCTTTCG TAAAGGCCGG CTGTGGCGGT GCATGTGGGG
    26401 TCTTTGGCTT GTTACTCTAA AATTTTCGTC AAGTAAAGCC CGGATTAAAT TGGCGGATTA
    26461 GCTTTACCAA GGTTAGGGTA CAGCTCTCTA GGTATAAAGT TTCCATGCTA TGAGCTGTCA
    26521 CTATAATGAC ATATGGTTCG ACTGTCTTTA TGAGAGCACT GGGTGCTTGG TACGTTTAGA
    26581 GCGGTGTAGA TCATTTAAAC GGAATATCTT CGCCACTCCG ATTGTGGTTA GGGCTCTTTC
    26641 ATTGTAAACC TGCCGACGAG GGACCCGGGC AGATGCTGGT ATTACTGAAT CACTACTTGA
    26701 TGGCATAGGT GTCGTGTATA AAACTTGGCC TTTGTGGGGT TATTCGAACG TAGAAGCTAA
    26761 AGTGGGGTGG TTGGTGTAAT CCTAGTCTAT CTAGGCGTAT GCAATATGTT ATTATAAGTT
    26821 GTGGTGTGTC GACTTGCCGG GGCGGCAGAT TTAATTCTGT CATGTTTTGC TCAGTCATAA
    26881 ACTCTGTGAT ATTTTTGAAG TTTGAATGGG ACAGTCTAGC TGCGTTTATG AGTTAGCGCG
    26941 TTGTTTCAGC CTTGGATATA TCTACTCGCT ATATTTTGAG GGATATCTGC CGAACTAGTT
    27001 GGGTGTATTT GTGGACTCGA TGATTTGGTG GACGGACGAT TGTGGTTTTA TAGATTATAA
    27061 CGGACGGGCA GCTATTGTCG ACTAGAGGTT AATGTGGGTG AGTCACATCG GATTACTGAA
    27121 GTGAAGTACA GGAGCTCTGA CAAATTTTAA TTAGCTAGCT AGGTTATATT GTGAAACAGC
    27181 AGGACCATGA GGATGCAGCG TCCGAATCTG ATTTTAAGTC AATACGGTTG TTGCAGCGCC
    27241 TATTAAGATC GTAAAGAATG GGTCCTTCTC GCATCGGACT AACGGGCTTC TAGTTGAGGG
    27301 GGGACATTTA AGCGTCGTTG AGGGGTGGCA CGAGTCTGAG CGCGTGGCCT TCTGAGCTCG
    27361 TGAGTCAGTG TAAGATGTGT TAGCGACGAG GATGTGGACA GGCACGTTGC GAGTGCTTTT
    27421 CGTGAAGTAG ACTGAAATGT GATTTTTTGT GCCATCTGGC TACACGACGT CGTACTACTA
    27481 AGTCTGTTTT ATGTGTCGCT AGTGCGATTG TTCGTAAAGG AGTTCTTAAT ACGTGGTTAA
    27541 AATATATCTT TGAATCGTAA GGCTTAGGGG AACGCGGTTA AGATTACGTT TGAGGATGTC
    27601 TGGATGTCCC ACCGCAACAT GCACATGTAA GGGGATCTAA GTACCTACCC CCTGTATCCA
    27661 TGTTGGTGAT AGCTCCCTGT GGTTTAGATC ACTGGAAAGG GAGCGTCTTT GGTCACCTCC
    27721 GACGGGCACC AGGCTTTGAC ACGTAGTAAA TATGGTTCTT GGGAAGCTGG ATTTTTGACT
    27781 AGCCCGTTGG GAGATGAGGG ATTACTCTAG TATCTATATT TTCGGCATTC TTGTTATCAT
    27841 CAAGTATACG TCTTATGATG TTGTCCCGCG GGATGTGATA CTTGTTGTCT TTATGCTCAT
    27901 AACAGTCTCT TCTCCCAATT GGGTGTGAGT TGACAGTGGT TTTACCAAGT AGGGTGCCGG
    27961 GCCCAACAGA AATGGGACAT TCGAGAGTAT GGCCAAATTA ACTTTCGGTA TTAAAATGGG
    28021 AAGTCTGCCT GAATCATTCG CGAGACTTAT ACTGGGGCTT GATCTGGGTT ACTTGGTGGC
    28081 GCCATAATAA CCTGAGAAAT GTGGCAGATA ACATGGAACT CATCTTATCG TAACGGGTGC
    28141 TGGGGTGTTC CATGCCTTTG CGGAAAGATT TCAGCGAGAT GTGTCGTTCT GGCTTACTTT
    28201 TAGTATTTGG GAAATAAGGC TCCAGCGCCT GTCCTAATTA GCTACCGTAG CAATGTGATG
    28261 ATTAGTGTGG GAGAGAATGC AGAGTATCAG GTTTCTATAA TGAAACATGT TTTGAATATA
    28321 GTTGCGGAAG ATGATCTAGC GGTGACCCAA GAGAATAAAT AGTAATGTTG GGTGGCGTGT
    28381 GGGGGGAGAG AGTACGAGAC TGGTCAAGGA GCGGCCGAGG GTTTAGAGAG CAAGTTGGCA
    28441 CCTTAGGGGA CAGGGTCCTA ATAACCGATC AACGTCGTAC TTCCGGGTCG GTGACGTGAA
    28501 ATCCCTCTAT TCGTTTTTCA GGGAGTGCGT TCGAGCTTGG CCTTATTGAG CTTACTTTGC
    28561 TACATCTGAC TGCTACGGGG GGGGAGGTTG TGAATTGATG CGACTGTAAT GAAACATCTG
    28621 GTCTAATGGC GGGGTAAAGC GGCTGCCGTG TTTAGTCTGA GCAAGTGCGT TGGTTCTATG
    28681 GTCCTTGGAC AAAATATAGT GATAAACTTT TGGGTGTTAA AGACTAAGTC TACAGTAGTT
    28741 ACTTTGAGTA TCGGCCGTAC TGACGGAGCC ATGTATAAAA CATTAGAGCG AGTAGGGACA
    28801 GGCCTGGGCA AGCTAGATGG AGGAAATATC GTCAAAAGAT GATGCTAGTC GGGGGGGGTA
    28861 GGCTTCTTGG ATGTACTGCC CGTAAGAATG GTGTTCGAGA GCTATGGTGT CCGAGTGTTT
    28921 TAATTATTTA TGTGTTTATC TCGGAAAATT GCCGTGCTTG AGCGCTTGTA CTATCCGTCT
    28981 CTGCGCTTAG GAACCTTTTC CTGACACCCC TTAGTAATCG AAGCTAGTTA GATAGGACGC
    29041 TTTGTGCTTT CGTGTGGGGT CATAAATCTT TTCCCAGATG TTCCTGGGTT CGACAGAAGC
    29101 ATTTGCGATG CTTTTCGTGT AATCAAAGGC TCGTTACTGA CTGGCTTTCA CATCGGTTAT
    29161 CGGCGTATGA CTTTATTAGT ATGGAGGAAA AAAAGCGGCC TGTTAATATG GAATTTCTAT
    29221 GTTTACCTAA AGAAGTAGAG GATCTCTTAC GTTCGCATCT AACAATAGTC CCACGGTCGT
    29281 TTGCTTGCTT TATTGCGCAG ACCATACTGT AAGCATCGGT ACGTAAGGAG TGTCTATACT
    29341 TCAACTTTAG TATTTTACGC CTAGTATTAC TTGGCGTTAA GGGCGTTGGC TCGAACGGTG
    29401 TTTTTGCGAG GGCCCGTGGG GCGCGCATTT CAGTATACGT AATGTGAAAA GATGCAAGAA
    29461 GTGTGATTTG AATGTGGGTG ATCATAATAC AATTTAGTTC GTGGGTTTCA GTTTTTTAGA
    29521 TCACTGTTGT CTAGCATGGG CCTTTTTGTG TGTTGCTTGC GTTACAGATA AACATCATTC
    29581 TGCGTTGGGA GACTCAAATG TGGCGAGTAC GACTGCATTG CTTCGAGCTA GTTACCGTTC
    29641 ACTACGGCGA CTGAGGCGTC AGACTTGATA CGGTCGTCCG TGTAGTATGC CGATCCGTTC
    29701 GGAGGCCGAA CAGGGTGTCG TGCGTCCTAA GGTGAGGAAT TCACCCTTCC CGACGCATAA
    29761 TATAAGGAAT GATATGCTGA AGGCAAGTTG TTAAAGGTCC TATGTCGTGT GTTGAAGTCT
    29821 CATGATTCTA ATAGTACGGA TGCATGAGGC GGGCACAAAC TGAATCCGCG TCGCATGCCG
    29881 TCGACCGAAG GTCCCGTTGC GTGTCACGTT GCCTGAGTTG GCGGTTTATT TCGACGGTTG
    29941 ATTTCGCTTC GGTTCTACTA CCACGGAGGT TATGTTGGTA TGGATGCATA AATACGTGAG
    30001 TTGAAAAAGG ATTCCTAGTT CTACTAGGCT ACTCCTCCTA GGGCGTATAG CAAGTCCCTG
    30061 GGATATACAT TAGGCAAAGG AATACGAATT AGTGCTTGAC TAAGATTAAG CGTGGTTATT
    30121 ACATAGCTTG AACCTGACGT GGTGCGATGT ACGGTACCCT AGTGCTATGG AGGAATACAA
    30181 GTCCGGGCGG CCTTTCGGGT TGCGTGGCAA AATTTGATGG GCGACGCGGG TCCTTTTACT
    30241 AGTAAAGGGA GGTGATTCAA CATATTTCAT AAAGGGTTTG GATGATGCTG ATATCATGGC
    30301 ATATTTGCTG TATGTACTGG GCACGCATTT GTACGGCGGG TTCGACTTGG GTTTTGGCAG
    30361 CTGAGCGTTG TGGTAGGTTA CCCGGTCGTT CTTTTTCCCA CGTTACTAGG GATCTAGTAA
    30421 GCAGGCAGTG ATTGGACCAG GCACTAACCC GAATGAATAC TATGAGGAGC TCAGATGATT
    30481 TAATACATGT TATGTTAGCC ACCAGCAGTG GTGAACCACG AATATTTTGT GCGACGTTTT
    30541 GGTACTATCG TGCCTAGGAG GTACTAAAGT ATACTTGTGT TGACCCTTGC ACCACAACTG
    30601 TATAGCTTTG GCGGCTTCAT AAATCGGTCG CATCTTGTGG AGAAGTGTTA ATCTTTATAT
    30661 TTTCCCATGG AGGGCGGCCA ACGAGTGGTT AGAAAGCAAC AGTGAGTGGA TGTGTTCGAC
    30721 GGATGCCTAG AAGTGTAAAA GCTTGGGAGT TCCGGGTTAC GTGGTGTGGT AGTCGCGAAA
    30781 AAAGGACTGG GGTGGAGCAG TCCAGGGACG AATTTGATCA GAGACGTTCA CAGCAGGTGC
    30841 AGTGTGTGCG TTGTTGTGTG CAGAACTTAA AGGTAAGGAG CTTTAAAGGT GTCTGTCATT
    30901 GGGCTGTCCC TTGCGCCGAT GAGCATGTGC GTATGGACTT TTTGTGACCC AGGCAGAGCT
    30961 TCCGGTTTCT ATAGGCAATA CGACAAAATT GTCCAACTAT TGGGACTGTT GGTGCGTGGC
    31021 ACTCGGTGTT GGGTGTACTG TCACTACAAC TCCCATTATC GGGGGTGTTA TTGGTGATGG
    31081 TTGTACTCTT TCTTAAGCGG GATGGGGCAA GAATTTGGGG ATGCCGTGGC TATGAAGCAT
    31141 GGAAGAACGT TGTTCGGGAT GGGAGGATAT TAGTTCTTAG AGCGGTGCGA TGATTCTGTG
    31201 ATATGGCTTT GCCATGCAGA TGGTTGGCAG TATTAGCCGT GAAGTGCACT TCATCCTCGT
    31261 TTGGTATAAT TGTTGAAGGT TCCTCGCAAT GACATAATTG AAACAACTTC GAGCATTGTA
    31321 GGGAGATCTT GAGGGGGTGA GAGTCTTGCC CACATTTGTC CGTCAGTGAT TTCTACGTAT
    31381 AAGGCAGGTG TATGATACGG GCGGGCGAAG TACTCGTACG TCACGAGCTA ACCTTGGTGC
    31441 GGTATTGCAC TAAACTTGCA ACAAAGGGCT GCTAACTTAG TAATAGCGGT ATAGTCGAGC
    31501 TGTCAAGTAA TTAGTGTGGG GGGAATCGGC AATTAGAGAT AAGGTATGTT GTATGAGTTT
    31561 TCTCTGTTAG GTCCAAAGTG GTAGGGTTGA AGTGTTGTGA AACGGTACTG CGTTACTCTT
    31621 ATTGATAATT CCAGTTAATG TTTGACCCAT TACCGTCAAG GATCCTTGGA GGTCGAGCGA
    31681 TGGTTCTTTG CTGGTATTTC TCTGGGTCCT ACTACACTGC TTGAGGCGGG TTATTTCCCC
    31741 TCTACTGAAG AAGCTGGTGA CATATGATGG TTTGCCCAGA TGGTTATTAT ATGGTTTAAG
    31801 TGGACTTACC GCTCCTCCGT CTGGTTGTGA ATGCGGTACG TTACCGGTGT ACAATACACG
    31861 TCCTATATGT GAGCTAAGTG AAAGCTGGGG TCTTGTTCTG CATCTTAGCG ATAAATACGA
    31921 ATAGTGTGCG CAAGAGTGGT TGTGTGATTT ATTATTGGAA GGATCCTTGT TTCTTCCAGG
    31981 GGTGTGCTTA TAAATGTTAG CGGGCAGTTG GAGTACTTCA AACTGGTGGC CACTGCTAGG
    32041 TCGATTCGTA GTTGCCTGCA ACACAATATT TAGGGGTGTA GTCGTTTATT GGAATAGTAG
    32101 CGTCGAGCAT CAAGCATAGA ATCGGCTTAT GTACCCAGTG ACCTCCATAG TATACTATAC
    32161 TGACGCGAAG CGAGTTAGTC TGTATTTGGC TAGATCACGG TGGCCGACCT CCCTTCCTTG
    32221 AGTAATATTA GGGTAAGATA CGGTTTGGAC GCGGATATGG AATGTAGTCG ATTTCGAGTG
    32281 TGGAGGGATC GTACTTGTGA TCGGACTTAT GCCTCAATAC AATGACACGA TTGGCTAGCG
    32341 CACTGGAGGG CGAGGCAAGG ACTTTGGTAG TGCAGTTGCC GTCTGGAGAC TCATTCGCAG
    32401 TCCTGAGTTT AATCGGCGAC GCGGCTGTAA TGCTGACTGA TACGTTACGA GCGTTCCTCA
    32461 CTCTAGGAAG GTGCGGATAA CGTGTTCGTT AGACCTTGCG TCCATTGAAA TGGTCGATTA
    32521 TCAAGAGGCA CAGTTACAGT GCAAATTGGC AGGCTTGCAT TATTATATGG ATGTAGCCGG
    32581 GTATCATTTT GTAGGCGCGT GGTATCGTGG GTGGATTTGG GGAAAATTAA GTTAACATAG
    32641 CTGTATGTTC ACGTTGAGTT AATCTGGGAT GGTGCAGGGC CATCGAACGG GGTACGGATA
    32701 GGCCACTACC CATCTAAAAG AGCATCCTTT GGCGGGGAGT TTGTGGCTAG GGCGTTAGGT
    32761 TTGCACTGGC GGCTCCGGCG AGTTAGCTAC CTTCGCCGGT TTGGCATTAC CTGTATACCG
    32821 TGGTACGTAA TACTGGTTTC TAACTCAGGT TCGTTGTATG CGGGAACGTT ACGTTATGAT
    32881 TGGTTTCTAT GGGAGCCCCT CTGCCTCAGG ATCGCAGAAG AGTATTTTAC AACTTCTTGT
    32941 TCTCTTTCTA GGGTTGTCCT TACCAGGGCG ACACGTCCAT TTCGGCAAGA AACGGAGAAG
    33001 CGTTAGCGAA CTACGGAAAG GCGTGACAGG TCAGATTAAA CTGACGGTGT TCAAGTTAAG
    33061 TGCATCATGT TAGGCATGTT CTTTGTGGGG CAACATAGTA TTCGGTGGTG CGGTCAATGC
    33121 TCCTAAGATG GATGTGTCAG GATGGTTGCA GAGGAGACTG CTGTAGCTTG CGGAAAAGTG
    33181 TGCCCGAGTA CAAGGTGTGT ATTATTGCTA CCAAAAATAC AGTGGTATGG TACCGAGAGG
    33241 CGTAAGGACA GCTGATGCTC TGAATATTAA CGTCGAGATT CTTAAACCAT TGCGACCATA
    33301 AGGGGCCAGT GGTTAATTAA AACTGGCTGG CTGTTGTGGG CGTTGGAAGA GAATTAGTTG
    33361 AGCTTTTCAT GGTGTTGAGG CCCCGCTCGG AATATTATGT CGGACGTTCT TTTAATTTCG
    33421 TAATGTCCCC ATTAGACCTG TCGTAGATAA CGAATTAATT AGATACGGTG GGACGAGAGT
    33481 CGTTTAGTTA GTGCTTATTC GGGTTTTGAT GGGCCATGAA CTTCGGAGGA AGGCTGACCC
    33541 TGTGTCGGTC GGAGTTATTT CGTTGTTATT TGTAAATCAG GTGTTATTGC TAGAGGAACG
    33601 TATTGTCTAG GATATCGGTT GTAGTCCGTA ACGTGAGGGG GCGGTAGCAG CGATATACAA
    33661 GTGCTACTAA AGCGTTAGTA AGGTGCCATG TACGACTCCC TGTTGTTCAT CATTTGGAAC
    33721 TATAATGATC TTGGTCCTCC GTTCTAAGTG AGACGGCTGC GTTTTGACGT TTTGGGCTGG
    33781 GTCGTTGGCT TACGTTCATA CAGGTTACAT AATGGCAGGC GTATCGCTCC TTGGCCAAGT
    33841 GGTGTGCAAT TAACCAGTAT GTCAGATTGT GTAATTGGAT GGTTACTTAC TGATTTGTAC
    33901 AGATGTCTAT TAGTACTGTA TCATAGAGTC AAGATGTTAA TTAATTCGAT TAGTCATGCA
    33961 CCAAGAGAAA TATCGTTCAC GACTTAGGGA TATTATCCGA GTGTTCGGAC TAGTGTCGGT
    34021 TTGCCATTGT GCTCGGTGTA AGGACGTAGG CGATAGTCAT TGTTAGTCGG GATGGATATT
    34081 AGTCTTTTTA TCGTTGTATT TTAAATGGCT CGATTGTTCG CAAGGCTTGT GGGACTTCAG
    34141 ACATCTGTAG GACCTGCCAT AATTCTAAGC GTTACGAAAA TTTTAAAACG TCGAGTGGGC
    34201 TATGTGAACT GATCAGTGGC GGCTTGGGTT CGGTCCGGTT CCTCGGGGGA AAGTGGGATT
    34261 AATTGTGACG AATTTAGTAA GTACGGGGGA TCAGTTGAAT GCGGAGAACT CGGGTACAGG
    34321 TCTGAGGGTT TCACGCAGAG TCTTGTTTCA CGAGAGAAGT TCGCTGGGTC TGGACATCGT
    34381 ATTGCACAAC GGGTTTCGAC GTTTCGTCTA TCTGGAAGGA GTAAAGCCGT ACCCGTTATT
    34441 TCTATGAAAT TATGTGGGGA GGTTGCGCGA GGTTGACGAC GGGTTGCTAG AGGCCGCTTG
    34501 TGAGTTCCGA TGTGGCTTTG TACGTAAGCC CAATTTCTAC TGAGATTAGG GCTTAGCGTA
    34561 CATAGGGTAG GCCTGGCTTG TAAATGGTGG GTAGCGATAA TAGGTTTATA AGGTATTGCC
    34621 AGTATTTGAC GAGGCCTACT TCCCGTCGGC CAGAGAGCTA ATTTTGGTCT GTTTCTGATG
    34681 ATTCGGACCT TGCTGAAGGG CATCGCGTGC GCACCGGGTG CACCAATGGG ATCCGGAATT
    34741 TAGTTGATTA AAAAGGCCCC ATGTGGATAC TTGCACTTGT AGCGCTGTAT TTACAGTGTC
    34801 CCGGTGTCCG GCAGATGCTT CGAACCCGTA TATGGCCTTA TGTGGTTTGT ATAATATATT
    34861 ATCGCTAATC CATGTTTGCA GACTCCTGCG CGAGTCAGTT TGTGTCAGAC AGCAAAAATT
    34921 AAATGACTCA CGAGGAGGCC AGTGGGTGCG TGAAAGGCTG CCTTATTTTC TTGTAATTAT
    34981 TAAAGCTAGA TAGCCGTTTA ATCTCATTGG CTGAATGTGC GTAGGTCAGT TGCTTTGGTG
    35041 GAGGAACAGA ACTAAGTGAA TGTTCGAAAA CCCGCCGGGA GAGTGTCCTC GATTAATTAT
    35101 CATTGGTACG CTCAATGTGG GTGCAACGTG TGCGGTGCGC ATGGCATAGG AATGTGACCG
    35161 CTTATCTTTG GTGATCGGAG GTTGTCTATT TTGTTCAACT CATTAAAGTC TAGTACCTAA
    35221 ATTGGTCGTT TACGCTGACT GACTTGAATA ATCAATCGGA TAGGTGTTGT TTTTAACTAG
    35281 TGTTTCTGTA TGCTGTCTAC TGTATGTGAT CTTGAAATGT GTTAGTGATT GATAGTTGGT
    35341 AAATTGGATC TGAGTCGGAC CATAACTCAG ACGCTTTCGA TCCTTTTAGG GCTGAAGAGG
    35401 TCGTGCCAAA ACGGATCAAC CGGAAGCGGT GGGCTTGAGT TACTAGTTGT TGATACGAGT
    35461 GTTATGCGAT AGCGTCTCAT GGTTATACAA TAGCTCTTCA TAGGCTGTTT AAATGATGGT
    35521 TTTTTGACCT TCTGGGTATA TGGAATTGCA AGCCTAGTTC GAACACACCT CACTTGGTTG
    35581 GACCTGGCTA ATCACAGTTT GGGCAGACCG TGGGTGTCTG TAGGGTTTTT GCTAGCGTAA
    35641 CGCCCAGCTA CGAAGTCTTT TTAGCTTGAG CATGGTATTG ATTAGAGATT GATGGAGTCC
    35701 CACGGCTCGC ACTCAGGGAT AAAATATGGG AAATCGGGGA GTCGGAGATA GTATTGGTTG
    35761 ATGGGCGTGT GGCATTCCGG TTTTCGCTAT GTATACTTAG ACAGGAGTGG TAAAATCCCT
    35821 GTAGGTAGAC CAGTTTTCTC TGTGCGAGGG TGGTATTATG TCTAGGGCGT AGGATGGCTC
    35881 GACAACTTGG GCCCTGGGGC ATTGGAGTCG ATAGTGCAGC GTCGGTGATC GAGCCAATCT
    35941 TAAAATATTG TACGGAGGTC ATATGATGTG GTTGGAAACA ATTGGTTGGG GCGCCTCCCT
    36001 GTTAGGACAT TTGAGTCGCG TATGTTGGAT TGTGGACGTA GAGCTTCGCA ACGGCTTTTG
    36061 CTGAGTCTGC AGCGGAGAAC GTGGAACAAT GTGCTCGTGT TGTGATAGTA GGAGCCTGAT
    36121 CGGTGTGGGG TCTTGTGAGG CCCTCAACGC GTGTCAGACA GGCCGCCTGC CGGCTTGCAG
    36181 CAATTGACGT TCCCGAATCA GAGAGGTGCC TGAGGGCTGC GTCAGGTAAA CTGTTGGGCG
    36241 GAATAAATAA TAAACGAAGT CGGTACAGCT TGTGGGGACG ATTTTATGGT ACATGTACGT
    36301 GCTCGACGCT TTCCGCTTTT AATGAAGCAC AAGTAGTAGC TTCGAGGTAC GTTCGGTCCT
    36361 GAAGTATGAG GCAAGGCCGC GGGCATTAGA TTTCTGTGGA AACACTCACT GGTGTAACGG
    36421 TTTTTGGCAG ATCTATTAAG TGCGGAGCAT CACATCGACG GCAAGACAGT CGGGAACTGC
    36481 GCAGGGTGAT TGACTCGTAG AGTGCCTGTC GCGGCGTATA GTGTGGGAGC CAAGACTATG
    36541 CACATCCGAG GTTGTCGTGC GAGTAAGTGC CCACAATCGT TTAGGTCAGA AAGAATGGTG
    36601 GCCCCGCCCG TGGGAATGGG TCATTCGGGG TAGGTAGGGA GATTGGGACT ATGCCGGGGA
    36661 GAATTGGATA GAGCCGACTT CAACTTAAGG CAGTTAGTTT ACTATGTTGG TGCGAAAAGG
    36721 TTGGGTGTCT ACTGTGCGGG CTTTCAATTA AGGTTCTTTG TTCTTTTGGT CGACTTCGGG
    36781 TGATACAACT CATTTGCTCC AAGAATTTCC GACGCTTAGA GGAGCGTTTG CTCCGTTAAT
    36841 CCCTGGTTTC CCTTTTACTC CCAGAACTTA TTTTGGAGCG TGTGTTATGG TTTTATCATT
    36901 GTGCGTTTCT GACGCTATAC CTTCTTTCGT GCTCTTTGCC GGGTTAATCG CACTTTGTTG
    36961 TGGGAGTCGC TGGACATATT TTTTGTGAGT TCCTAGTTGT TGGGCGATAG ACGCTTGTGA
    37021 CAACCTGTGC ATACTGCCAT GTTCATTTGC TTTTAAAGCT TTTAGTTCTA TATGGCTTCG
    37081 TCTAGTTGTC GATATTGTAG TGTTATGGTC TAGGTATGTG TCAGATCGCG TCGCTTACCC
    37141 GTGCATCGGA CGATAAGGAA CTAGTTTGAT GTGATACGAC TTATCGCGAG CGTTGGAAAC
    37201 TAGTGTCGCG CGTGCATAGA TGGTCCGGAG GTTAGTCAAT GGTTGGCGGC CATTTGTCCT
    37261 ACCTCGACGA AATGTCCTTT CGGTTTCTTG CGATAGGGCA AACTGGGCTC GTCCGTTATG
    37321 GGTTTTTGAT GAGCGCGGCG CGGGTACTAG CCTTCAGGAT CTAATGAATT GGTTTGTTAA
    37381 AAGCCATGCT GAGATGAGGG TGTGGGCTAG GGTTCTGTCC CGGTGTAGTC GGTGCTGGAT
    37441 GGTATGCGTT GCATTAATTT CAGCGTGCGT ATGGTCGTGT TACTGTTTCC ACCAGCTCAT
    37501 GCCTCTGGGG GTGTGTGCCC TTAATTTCCG GGGCCATCTA GGGCTCGTGA TTGTGGTGGG
    37561 ATTAGAAAAG TGTTCGGGAA GGTGGTTGTG GTGGATATTT AGTTCTAGGA AGATAGAGTT
    37621 GGCCTTTGTA TAGTACGAAG TGCACGGCCG GCTCCATCGT GTCGGGGGGT GCGGTCAAGG
    37681 CAATTCTTGT AACTGGTGGT CGAGATGGTT AGTCATGTAG ATTGGGAAGG GTGAGCATCG
    37741 GTCGAGTAAC TTTGGTATTG GATGGATGAG TTGGTAGCAA TGTAGGCCCT TTCTAGCAAT
    37801 CGATGCGGCA GTGAGCTAAA GAGGGTGCTG GCCGGTAAGC CGACTATCTC ACGTGCAGGT
    37861 TCTATCGAGA GACGGAGGAA CGTTGGTGGA GGCGTAAGAC GGCGTTCTTA CGTTGGGTTA
    37921 GGTGGGAGGG GGATCTGAGT GATGATCACT CGCGCAGCAT CCACGCGTGA AAGCTTGATG
    37981 TCGAATCGGC TGAGCTGGCG TATTGGTTAC AAGATCTGAG TCCTCTTTCT AGTGTATTTC
    38041 AGTCGAGTGA GGTGCAGTTT GCTAGTTATT AGGTGGATAT TAGTTCAACA CTAGTTGGCT
    38101 GCGTGGCAGT TATCCCGAGT TCTAGTTCGA GGCGTGAGGG CCCTCCCATT GAAGTTGTTT
    38161 TGTTTATCTG CAGAGTTACG AGATTTAAGC TTGTCGGAAG AGTTTCGTAC GAGGGGTGAG
    38221 ATAAAAGAGA CAGAGTTAAT CGGTTTGTCT GCCATACTTC GGTTATCGCC CGCTTTGTGA
    38281 AGAAAACTGT GGTGTTTAAC CGTCTTGAAG TTATGGCTAG ATGATTTTCT GCCATTCTGT
    38341 AGTGAGGTTC GGGTTGGTAG GTTCGGGCGC CTCTATCCGA TGAGGTTCAG GGTGAGATAT
    38401 GGCTCCTGTC GATAGCAGGT TGAGCAATCA TTCATCGAAG CGACAACTAG GTCATGTAAG
    38461 GATGAACGTT GCCTTTTATA GCGGATAGTT AGTAACTACT TAGGAAGGGT CACTCATATT
    38521 CGTGCGGGGA GTCTGATTGA CGGTAAACGG GGTTAACGGG GTTGAGTGTC TCCGGATGGG
    38581 GCGTACTTCT GTTCCGGCTT AGCACGATAA GGCATTAAGA GAAAATAGAT TGTAACGGGC
    38641 TGCTCCAGTT TGATTCGACA AGAGGACATC TAATTGATGT GCGGAAAACG TATCGTCTTG
    38701 CCGGTGCGAG GTTAATCGGC GGCTGTGAGA AGCACTGAAT TCACGGGATG CCAGCACATG
    38761 AATTTCAGAA TTACTGATGC ACGTTTGTCG CTTCTGGGGT GACTTCATGA TCAATAACAG
    38821 GCGAGTATTT GAACCCTGGC TATTTAGTAT CTTCAGAATA AGATGAAGTG TAATTGCGCG
    38881 ATGACTTGGG TGGAACTTTA TGCAGGGCCG GCAAAAAATT GGTCGGTGCA CAAAGTAATG
    38941 TTCGTGGTCC TGACAAACGT CCTGCAGGAG ATTAATGGAA TGTGGGGGTT TTTTTTACCC
    39001 ATTAAGCATT AATGCGCGGT CTTTCGGTGG ACTGTTGTGT TGATACCCGG TTTGGCGTTT
    39061 AGTGCGCAAA TGGACTAAGG CAGTGTGTAC GGGGGATTGG TGCATCAGGC TCGGGTGTGG
    39121 TCATTGGCGC TTTGGCCGTA CGTCCTTGGG GCGGGTGTGA GAGCAAGACG ATCTCGAATC
    39181 CAACGAGGGT TGTTTTTTAT TTCATATCTG GGTGTGAGCC GGGGGATCCG AGCAGTTTAC
    39241 GGGGTGCTAA TTGAAAGCAT TAAGTTCTAG AAACTACGAC TGTGAAATGG AAGGAAAAGA
    39301 GTTTTGGTTC GTTATAGGTT GTCTCCAACT GACATGTGCT TAAATCGTGA TGTTCTGCTA
    39361 CGTACGTACC TCGATTGACT GCCTCTTCCA ATATATGCGC AGACTCTGTG GCCCTGAAAG
    39421 GTACAGAAGC GGCTTTCCCG CCTCAACATA CGCTATACCG CATAAACGAA GAGATGGGGT
    39481 TGGTTAGCGC CTTGTAGCTA GTGTACAACT GAAATCGAGG GCTGGGTAGC GGTTTAACTG
    39541 TCGCTGTCTG TATGCTCAAA GGATGTGCCG AATTTGAGGG CGGCGCCAGT GGAACGCGTG
    39601 GGTTTCACTG ACTGCATTCG GCAGGAGCGC CATCGACCCG TAGCGTCGTT GTCAGGGTTT
    39661 TGATCGTGAA GAACGTTGTT CGGATAGATC CCATCGGAGT AGTTCGGTTT TGTCTGCTCG
    39721 AGTTCGTGAG CTTGGAATCG GGCATGTGGG GATTGTGAGT TTATAGTTGT TTAGAGGGTC
    39781 ATCGTATTTT GACATTCATG CTTCGACTGC AATGCCCAGG CGACGTTAGA CAAAACTATC
    39841 GCTTGTTGCT GGTACACCAG TCAGCTTTTA AGGGCAAATG CAGTACCTTG CTTCTATGTG
    39901 TTTTACTTTC TTGCAGGGTA GTCGGAGTAA TGCGGTTTTG ATTGAGAATA ACACGTGTGC
    39961 TTTGTAGTTC AGCTCATGTT TATCAGCTCA AGTTTTGGAG CTTTTGTATG GGGGCCCGAT
    40021 AGTTAGCGTA CCTGTTATTG GTTTAGCGGA CGCTGCCAGA AGCGAATTCC ACACTCCTAG
    40081 ACTTTTGTAA GTCTGGATTT TACCGAGTAG TGATGTGAGC GTGACCCTTG TTGATATTAG
    40141 GGCCTGTTAA TGCAATCTGT GTCTTATTCT GCCACGATCG TACATGGACT AAGCATACTT
    40201 CTGTGTACGT GCAAGCGTTG TTGTTGCATA GGTTCGGACG ATGTCATGGC TGCGCGCCGG
    40261 GTATCTTCGA TTAATATCTC AGTTTCGATC GAGTTCCAGG GACTTCAATG ATCCTCAGGG
    40321 TGAACTTTTC CGGTCTGACT TATTGGGTAT GGGGTATATT GGGTCGGATA CTATCGCTTA
    40381 AAGCGGTGGG TTTAGTCTGT TCTCTGGGAA GTAATGTTAT TTGCTCGATG AGATATCCAA
    40441 GGTCGAGTCC CTATGTGTGC AGGTGCCGGG TTCCAATAAT ATCGGGTGAC GTCAGTTCCA
    40501 TTATCAGCTC GCCCTGATTT TCATTGACAG TAGTTACTGG AAGCATATGC AAGGTGTACA
    40561 GTGCATGGGT GTGTATGATA ATGAGAACGT AAGTTGTTTT TGTACGCTCG CACCTCGTGT
    40621 GGTGGCCGTC AGAACGTGTA TACGGTGATA GGTGCTGGGT ACAAGAGTGG CTGGTATACG
    40681 GCCTTCAGAG TAGTCCACAG GAGTTGTTAG GTACGGTAAG TCGCCGAGGC TTAAATATTG
    40741 GCCCGGACGA GCTTCTAGTT ATTCCGAGCC TGGCTTGGGC TGTATGTTGT GTGTGCCTGG
    40801 AGTCTCCGAT GTTCCATGGA TTTGGTGATT TTTTGATCTG TGCGGTTAGC GGTTGTCACC
    40861 AGAATCGAAT TGCTGTTTTC GGAGGATCTC CGATCACTCC TCACGGGAGT ATGATGGAGG
    40921 GTCAATCGGG GAACTTTCGA TAGGTGGCCG CTGGGAGCGG AACATCTTTT GATGATTTCG
    40981 TATCTTGTCA GGATTTACTG TAACTTATAC TTGTTGAGGA AAGCTCACTG TCGGTAGGGT
    41041 CTAGGTTCTA GGGTTGTACG TGTAGGTTCT AGTGATATCT AGTAAGAGGC GACGTTTGCG
    41101 CTTATGTAAA TTTAGTCGCT TCGCGATGAT GATGTCATGT GTAAGGAGTG TGTGATGTTG
    41161 GTGCGGGTCG TGGGACGTGT TCTTCAATAT CCTTTTCAAA TCAGCTGATG TACGTTGATT
    41221 TTACGCTTTG ACGCAACCTC CTTTACTTTG CCACGCAAGG CGAATGTCCC GGGGGCACCT
    41281 CTGCCTGCCT TTTTTACAGT GGTAACGACC CGATTGTCGG TCGGGGAATG TAAGGAGGGG
    41341 AGGTTCGCTC TTATTTCTAT CTTGGATTTT TCAAGTGGCG TTATCACAGT CCGCGAGACT
    41401 CTGGCCGTTT AAGCACTGTG CGTAAGGTGG TGGGCGTCTC TTCGGGCAAT GTCCATGGAC
    41461 TTTTAGGCTG TATGAGTGTA TGAAGTACTT TGGTACTTTT GGTCATATGA AAGTAGCTAC
    41521 TGGTGATTTG TCGTAGTACC AGGCTCGGCT CTGTTTTTGA GGATGGCCGA AACTGGTCCG
    41581 CTTTCACATA TTATGGTATT ATTATAGGTA CTAGTTTTCG AAGTTTATTC AAATTTTATG
    41641 TTCAAGCCTG TCGGCTTGTG TCAGGGCCCG TAATCTGAAC CTAGTGATTA GTGCTATCAG
    41701 GTTTTTGTTC CTGTACTTTT AGAATTGCTT CGGTTCCCGA CTTCCAACGT CAGACGCTGC
    41761 ATCGATGTTG TTACCAAGGT GAAGGGTGAA GAGGTGAGGG GGTACAGTAG GATTTCTAGG
    41821 TGTAGTCAGA TCGTTTTGTT TGTGAAGGTC TTGGATTAAG GGGTGTAATG TAACCGTGTT
    41881 TTTTCATGGG GCCGATGATT TGGGGTCGCT GGGCATGTCA TCAGTGGGTG GTTGCAGACG
    41941 GTTGTGGAAT TGGACGGGTG TTGTTCTCTA AGAGCTGGGC AGATAGGGCT GTGTGATCTT
    42001 TCATTAATTT TACCCAACTG GCGAGTTGGC AGTCTTTAAA TAGGGTCCAT TAGCTGAGTA
    42061 ATAAATGGAT GGTCCTTGAG TCTTGGTTTA TTTCGTGCGG TGAGGGTGAC GTGGCATCTC
    42121 TCGCGACGAG GTCGGAGGGG TTAAATCAAG GTGAGCAGTT GTGTATCCGT CAGTGTTGTG
    42181 TAACCTCATC CACTGCCTAG TTTTGAATTA GCGTCCTAGA GCAACCGCAT GAGCATGATG
    42241 TCATGGATGG CATTTAGCAT CATGTCTGAT TGTTGCGACA CTCGTGCCTA TACGGCAGGC
    42301 ATTCAACTCG GTCGTTGTGC AGGTTTTCGC ATGTTACCAA CACGTTCATC AAATGCTGTT
    42361 TTCGCTACTA TTCTATATTA GTGTTGATCT TACGTGGTAA AGTTTTACGC TTTTATTCTT
    42421 CTTGTCAGCG TATCATCGAT TATGACCGGG TTGTTTCTCC TAAGGTTAGG AAACTGACCT
    42481 GTATCCGGCG TTTTTCGACG ATACAGAGGA AATATCTGCT TTGCGACAGG TTTAGCACGC
    42541 TGTCCACTCT ATAGGGGATT CCATACAGTT TACTCCAGAA TTGCCAACCC GACGGATGAG
    42601 AAATCGGAAG ATTACCTTCA CTTATATAGG CTTGACGGAT TGAATACATA TGTTTCGCGA
    42661 CCGGCCGATG TATATGCTTG TGGGGGTGAT AACAGATGCG ATTAGACTGT TACGGCCTCA
    42721 AGAGCTGTTA AGAAAGGCGT GCGGTGCAAG GTATCGCGAA ATTGATGTGG TCTAGTTCGA
    42781 TACCCGTCGA AGGGTTAGAG ACTATTCATG AGGATGCTTA CTTTCAGCTT GCGCCGTGAT
    42841 GATATGTAGG AGAACGGGGG AGAGTTGTGA CTTATAGGAA AAGGATTGTG GGCAAGTGTG
    42901 ACAGTTCAGA CTATAGTGCC GCTTTTGGGT ATGGGTAGTT GTGCTAAGAG GAGAAGTTGG
    42961 TTGGTCCGGC TATGACACAA CAGCGTAAGA ATGAGCATTG GGGTCTGCGG GCGTACCGGC
    43021 TTGGATTGCA GGCATATGGG ATCGGCAGCA CGGAAGGAGG GAGGTGGGTC TGTTACCAAT
    43081 TACATTATGA TTTTTAAAGG AGATAAATGT TCGTTAGTAA GCTGTCTTTT GGGTAACAAG
    43141 CATCTATAGG TAAGGTAGGG GCCACGTGTA GGCTGGATAG GGTGGGTGAG TGCAGAGAAC
    43201 GATGTGTTTT GTGTACCCGA TCTTGTTGTT AACTGCTTAT CAGCTTTCTA TGTGTCACCT
    43261 ACGAGTGTCT GATTTGTTAT ATAAATGTGC GTCCGCGAGA ATTATCATGA ACTAAATGGT
    43321 CAACTGACTG CGGACTTCAA AGGTCAGCGC TGCTATGTGG TGGGACATCG ACGTTCCTGC
    43381 CAAAATAGAG TGGCACAAAG GCCGTCCGCA CTTATGTGTA GCCTTTCTCA AGTTACTAGC
    43441 TTGGATTTGG TCGCGCAACT GCCTGCGACT AGTTAATTGA GTTGGAATTG AAGTCCGGGT
    43501 CGTAAAGCCA TGTGAATTTG AGCTGCTAGA TTAATTTTAG TTTGCAATGG ACCACGACTG
    43561 GGATAATTCT ACTAACCTAG TGGGAGAATT TGCCTATGGC TTGTGACACT TACGGCTGTC
    43621 CGTGGGGTCA GTATCATGGA TTCGCTATTG TACTAGGTTT GGATAGGATT TGGGGCAACC
    43681 AACTTCTGTC CTTCTAGTAA AACGCATCTA CCCACAACTT TGTAATCTGA TTTTGCTGAT
    43741 TTGTATGACT AGAAGGACGT GGTCCAAGGA CTATCTGTGA GTTCGATAGA GTCTAGTACG
    43801 GACATGACGG GGGCAGGGCT CGCATAATGA GCACATCGAG GGGAACTGCC GAGTTCGTCG
    43861 CGGGGGTGGT TCCGTTTCGG TCATTAGCTC GAAAGTTCAT TTATTCATCG ATTGAGCCAT
    43921 CTTACCGGTG TCGGGTAACG TATACGGGGA GTTCCCACAG TCCTAAGGTC ATGATAGGCA
    43981 GGACTTGGGA TGTACATGGC CTGTGTTAAC GCAAGTAAAA TGAATTCACA ATTCACTCCC
    44041 AGCGAGCGCA GGTCCATTTT TGCTTATGTA TACGGTTGAT GGTGTTGATT TCGAGTATTA
    44101 TAGTCGCGTG TGATTCGCCT CGGTGCAATT AGGGAAGATA TTGGTAGTAC GAGGCTGGTA
    44161 TGGCCATTTT ATGCACTACG GTGATCGGAG CCCTGTATAC CTTGGGTAGT TGCTAGGGTG
    44221 TATCGCGTGT TTGTTACGCT CTTGCAGCTG TCGAAACGCG CTTAAGATTA GATTAGGGCT
    44281 AGACTAGGTT GATGCTAAAG GGTCCCCCCT TGAGTCGTTT GCGCGACGTA TGAACATGTC
    44341 ATAGGGTTGA TGTCCATACG AGGGCTAAAC AACGATTGGA CGTAGAGCGG CTAGCCCCAG
    44401 ATAGTCTCCG GAATTTAAGA GAGCACGGGA GTCGGAAGGG CTTCTTCAGA ATACATGCGG
    44461 CCGGGCGTTT ACCCATATGT GTCTGAATAT CGAATGGTGA TACGGTTAAG CTGTCTTTGT
    44521 GGGGGCCGTG GCCTTACAGA GGGGGTTGGC ACTTAGTAAT GTGCAATGCT AGTTTAGGTG
    44581 AAAGAGCTTC GCTGTTTCGG ATATAGCCGG GTCCCAGCGA GGATTATAGG TTCCGCTCTC
    44641 CAGTGGTGGG GTCGTATGCA CCAACTCAGG CTTCAAGGTA ATATTATATG TATCAAGGTT
    44701 GCTCCGACGT TATTGATAGG ACGGAGCTCT AAAATGCTTG GGTCGAGCTC TGCCGGTGTC
    44761 TAAATGCGAA ATAATTGTTT ATCGGGTTAT TTACAGTTCA AATATGCATG GCTTCTAATT
    44821 TATATTGGAC ACTGGTCACT ATTGATGACC AAAGAGGGTG CTGTCCCTCA TTGAACAAAC
    44881 ATCCGACTTC CGAATGCGAA CCTTCGGATT ATCACTCGCT TCGGGATCGT GCGAACGTAC
    44941 CCATGGCGGT TATAATTGAT TCTAGATGCG GAGTATCTTA GATTTGATGA CGTTGGAGTA
    45001 AATCCTGGTT TTTTGTGCGC GCAAATTATC TAGTGTGCCT GGAGGGGGCT GCCAGTCGGT
    45061 GAGGGTGAGG GTGTCGGGGT TTTGATGGCT GCAGGTAGGC GTCTTGTTAT AACGGAAGGG
    45121 AGTCTTGAGG GAGTAATACC TTTATATAAT TAATACGCGG GATTAGTGTT GGAGTGAGCC
    45181 CCGAAGAAAG ATCAGTGAAA GCGCGGCGTG GTAGCAAGTG CGAGGCTCGC AGCGGGCAAC
    45241 TCTGGGGAGC GCTATAGATT CGTATCGGCT TGGAACCCGG GGGATACGCA GGGTTTGAGG
    45301 GGATGTTACG TCTAACACAT ATCAGCGCGG AGGAGAATAC TGAGTGGGTG GGTGTGGAGG
    45361 AGAGAGAAGA TAGGAACTAC CCGTCGTTAG TACGCTCTTC GGATTTTCAA GGGGAGAGCT
    45421 GATAACTGGA CGCGCTCTGC CGTCTTTGTT ACAGGATGGG TCAACAGGTT GGTATGTGTG
    45481 GATGACCTAT AGCCTCTAGA AACTAGTCAG ACTTACTGAC GTATAGACTC CTTTTTTAAG
    45541 AATATGGGCA TTGACACGAG ACTTTCATAG TAGTCGTTTT GTGTTTCCGA TCTTCCCGTA
    45601 GGTGCTAGGT GTGGATAAGG CGTTTCTGGA TCGCCTTTTT TCTAGTGGCA AAGGGCGTAA
    45661 GAAACGAGTG GCCGATCAGA CTTCAACTAA TGGCCGATTT ATAGTCCTTT TCCACATACA
    45721 TATGGACTAT GGTTGCAGTC CACGTTACAT ATACTTGAAA CCTAACTGTA TCGTACAACG
    45781 TTGCTCTTGA TTCGTCTATT TATACACGCC TACTTCTACT CGCGAGGTGC GTGGTCGCTT
    45841 TGTGCCGCTT TATATCAGTG GGGGTACTCT TGGTGCTTAC CTTAGTCTTG GTGCGGAGGG
    45901 TACCAGATTC ATAATAGATG TAAATCTTCC CTTTGATCCC TGTTTTTGTC GAGTGTCACG
    45961 CGGGTAGAAA TGTATGTATT CGGTAGATTC TGAAGGTGGA GCAATTTCAT AGTCATTTAA
    46021 GAGTTCCTTA ATTGTTTTGT TCTGTGAGCT ACTGAGAACG ACTTAATTAA TAGTACTGGC
    46081 TCTTCCGTAT CGTGCGAAAA CCTATTACCA CTTGTACCAA GCTAGTATCT CTTCCTGCCT
    46141 CTTCTTGATG GGTCCACGAG GGGTTTGTAC AGGACGGATA TCTAAACCTG TAGTCAGGCA
    46201 TCCGCCAAAA GGCGCCTTCT AGTGAGTGGG ATCCCGAATA CGGGTTGCCA ACAACGATAC
    46261 AAAGTAGATT GATAAGCATA TATTATCCAA TGAGGTCCGG AGGTTTGTGC GCCCATAATT
    46321 CCCAACCTTG GTTTAATAAA TACTAGGTAA CACGTACGCA CCGTATGATC GGTCTTTTTA
    46381 GAAAAAAGGG CTCTGACTAA TAAAAGGGCA AACGGGAGTT GTCAGTGGCG GCTGTTTTGG
    46441 TGGGGACGGA TATCTGAAAT GCGCTCTAGT GCTTAGTTTG GTCTGTCACC GGGTGATCTT
    46501 GGTTAACCGG AGGGGCTGTA AGTTGCCGAT TGGAGCGGTG ATCTTCGAAA TTAGTACTAT
    46561 CTCCCCCGTC TGCGGACTCA TGGGTACTGA TTAAGATGAA CATTTGGGAC TTTGGGGACT
    46621 CAGTGATCGG CACTGGGGTC AGGGGTGCAC AGGTGGTCCA CTAAGGTCTG GGCTAACGCT
    46681 GGTGGTGTTC CTATGGGTCC CCGTGGTATT TTACAGCGCT TACGGCGACT CCGATAACAG
    46741 CGGAGGTCAC GGTGTTGCTC TACGCTTATG GTTTATGCCG AAGTGATCTG AGTTTGGTGA
    46801 GTTCCTCTAG GTTATGTCGA TTTCCTGAAC GGCGTGTTTC GAGCCAACGT CTCACGAGGT
    46861 CTAGAGTTGC TATTCGTATA ATGCAGAACC TCTATGGTAG GGTTAGGCTA ATTTCTAACA
    46921 CGCCTGGCGC TGGACCTGTC GATAGCCGAC TTGTTCGGCC GATGTCAATT TATTGTAAAA
    46981 AAAACCAGGC CGACAAGTGT GGCGATCCTG TGTGTTATGA ATGTCGGTAA GGGTTGGCTT
    47041 ACACGGATTA TCATATGAGG AAAAGGTTTC TTGGGTATAG TCGTACCTGA AATGTGTTTG
    47101 TTTGGTCGGA CTACAATTGC CTACACTCTA AATTTCTATT AGTTTGATTA AGCTTTTTCA
    47161 GGCTTTGGTC GAGCAATTCT CGTTTATGGT ATGTGGGGAG AGTGCGGGTT AGGTGTACTT
    47221 AATCAGAAAT TGAGGGCTCA GGCTATTCTA ATGTAAAAGG ACGAGAACAC TTATGGATTC
    47281 GGTAAATCTC AAGCGTGTGT GAGAGGCGAA CAGTGCCCCT GTGAGCTTCC GATGCTTCTT
    47341 TAGTAGCAGA GTAGCGGTAT TGTATTGCCA ATGCGGCTCG GGACGCGATC GTACTGTTAT
    47401 CTCAACGAGA GGTGTTTTAC GATATTGTTT GGTAAAATGA GTCTCACAGG CACGATAAAT
    47461 CCGGATCATA GCGGGTATTA ATATAGGTCG CGGTATTATG CCTCGGGTTC AGAGTGTTTC
    47521 TGGGACTTAA TAAAGACGGC GTGTCGTGAG AATGATGATT GAACCTGGGG AGGTTCTTAT
    47581 GCAGTTGCTG AGACTTGTGG CCATTTAAAA TTAGTGGGTT GCCGGCTCAA ACCTTTAGTT
    47641 CTCACTTGGC TCAACAGGAC TTGGCAACCA ATAAAATCCT TTGTTAAAAT GGAGTTGTTG
    47701 CTTAATTGGC ACTGCGGATG CCGCTTATAT GGGTTGGCAT ACATCATGGT TTAAATCGAG
    47761 CGGGTGCGAC GGCGCCTATT GTTATGTTGG GGGTCTGTCG GGTGAGGGGG TAGAAGGTCG
    47821 AGTTTGGACT ATGATTGTCT GGTAATCTGC CTCGGATGGG GTGGACGTCG CTATACGACA
    47881 TTGTCCAAGT AAATTGCGAC ACTCGTGTAT GCAGATGTGG ATGCGAGGAC ACTGTCTATT
    47941 TGGATGGTAA TAAGCTAGTT GGTTATGATC GTTGTCAGGT ATAGCCGATT ATTACATATC
    48001 CCGTGAATCG TTATGAACCT TACGTCGTAT CGCTGGTATT ATGGTCGGTC GAGTAGTTAG
    48061 ATTGGCTGGC CTTTTAATGC ATTCGATGAG AACCGTGTAC TCGGTAGAGG TGTAGTGCAA
    48121 AATCAAAGCT TGTACGATAT TTGTTGTGGT CGGGTCCAGA GGCAAGATTT TGTCACCAGT
    48181 GGGATTTTTA ACATCTGCCG AGTTTTAGAC AATTTGATGG GCTGTGAATA TTAGTTTTTA
    48241 TTTTTAGATA TCAGTATCTT TGCGGCGCCT GCATTATTGG GGGATCGTTG CCATGGCATA
    48301 TTCAAAACCA GTTGATTTTG TGGGAGGTCA CTTGAGACAG GTTGTTAGTA GGTCCTCATG
    48361 TTGCTCCGTG ATATGCAGTG CACGTGCCGA CCGTGGTATC CTTCGAGGCT GCTTCCCGAA
    48421 AGGACCAGGT TCGCGGCTCT ATGGCAATGG AGCGGGAGAG AGGTGGAGCC CGAGTTTCGC
    48481 CTCGGATATG TGCGCTTGAC TACGATGTTC CGTCAATTTG GTCCTTGGTG TTAATACCTT
    48541 ACGGGTCGTA CGGGCATTCC ATGAGGTGTT GTGAATTGCT ACGTCCCCTT GGTAGATCGC
    48601 CCGCCTCGAC GCTTCGGCAA CTATATTCAG TTATCGTGCG GCGCCTGCGT TCTGCAATAA
    48661 TGGGTTTGTG TTTGTGCGAG TACTACACGG AATCAATTGA TCTGTGTTTC GTTGCTGGCT
    48721 GTTGTTGCGG AATTTGGGGT ACCGGGAGTT TCGCTGTTAC ACAAGTTATG TTGGACTGCC
    48781 TCTAGGAAGG TTACCTTTTG TTACGAGGGT TGACTTACGC CTATCGGTTT GTGGTAATGG
    48841 AGTTAGACTC AGAATGATGA CTTATTATGG TCATCTCGTG TCGCGGTGAG CAGACGAGGG
    48901 TGCTGGGGTT TTGAATATTA CCTCGTGGGG CTGGGTGTGG CAAAGAGTGA AGCTCTGGTA
    48961 TGTGAAAGGT TCACATCTAT ATTCGTCGGG CACCGGATAA GCTATTGGGG CTAGTAGGGC
    49021 ACACTTACTT GTCCTTCAGT AACCAGGCGC TTAGGCCGCG TATTCTTAAT CCTCTGCTGG
    49081 TGAATCCATG TGATTTCTCC GAAACTATGC TATGAAGTCA GTGTTTGACC CGGAGGCTGA
    49141 TCTATGTCTG TGCTGAAAAG ATCTTGATCG ACCTGAGTGA AAGAGGGGTT CCGCGGTACT
    49201 AGCCTGGTTT AGCTGGTTAA AGTAGCGGAT CTAGCCCCAG AGCATACGTA TGTGGTTTTG
    49261 CTTGACGTTA CGGGGCAAGG TTGCAGGGCT CGTTGATATG CGAGATCTGA AAAGTGTCGA
    49321 TGTAGTTTTT GAACTCTGGG TTGAGTGATT AAAGCGACTA TGACCTTTAT TTGCAGTGGT
    49381 CGGGGCAGCT GACTCTACGC CTTTTGCAAA AACTGTTAGC CGGACGCGGA GCAGAAAATC
    49441 TTGGGCTCTG TAAAGTACTA CAGGGAGCAA GGTTTGCATT TGTACTTAAC CCGTTCCAGG
    49501 GCAGGGCTTG TTATCAATGG ATACAAGCGC TGCCTACTGG ATGCTCGTGT TATGCTTGGC
    49561 CTATCAATTC TTTATTGATG ATTGGGTGAG CCATGTGTGA TAATTGAGAT TTACTATCTG
    49621 GCTGGCTGGG ATTTTAGACC CGGCCATTGT ACAATTATGG CGTGGTGGCT CGGGTCGCAA
    49681 GGGTTAGGAG TCACTAAGTC GGTGCCAATT TGGGATCCAG GGGAGCTGCC TTAGCATGGC
    49741 GGTATCTGTC TTTCTTGTGC CGCAGGCGTG GCTAGTGTCA TGCCTGTCCA CGTTAGTTTG
    49801 TGTAACCAAG TATCTCTGCC ACCAGTCTAG GGTGGGATCG TATTGAAATT GGTATGGGTT
    49861 ATGGGGCGTG TACGCCAAAT CCGCACACTT CCTTCACGGA CCGAGGCTAA GATGTTTAAA
    49921 TGTTTAACTT AGAATGTATT GGAGCAGCTT AGAGAGCGAA CAACAGTACT TTCCTCTGCC
    49981 TTTGGAACGA CGGTAGAGTG GTTTTTTGGA TTCTGACTGC CAGCAGCTGT TGTTCAGAGT
    50041 AAGTTGCACC GGGTTTGTTA TTATGTCCTT TTCGGTGCCC TGATGGAGAG CATTTATCTT
    50101 GTTGAACCTT TTCTTTTCTG GCTGGATCGT CGTGGAGAGT ACAAAATTGT TTCAAGACCG
    50161 GTTTGTTATT CTACGCGGTG CGCAATGTTA GGCTTTAGAA GCACGAGAGT TTGGAGCATT
    50221 AGGGGGGCGT TCGTTCTTAG TTCTTTTATG CTTTGTGATT TCGAGTAGGC GATATAACAG
    50281 AAAACGGTTG TGGGGCGGTG GGGTAAGGCT TGCTCCATTT AGAGGTCGGC GAAATCAAGT
    50341 GAGCAACTAT CCAAGGACAT CACGTACGAC TAATTTTTGC AAGATTCCAG GACCTTTTCA
    50401 GCTTCTACGC GGCTTGTAGT CCGCGTGTTG GTCTTGTCTA TTGCGAGAAG TCGTGTCAGG
    50461 GTGACGGCGT TTCAGTCTGA TGGATGGACC CAATTGTCTG CATTGCTGTT TACCAAGAAA
    50521 TTACATTTGT TAATAAAAGC AGAATCTGTG GCTAGGTACG CTGCTTTAAC TCAAAGCGGT
    50581 ATTCCTACGG TGGTGAAACT TGGCGGATCC AGGTGTTATG GCAAGAGTGG CATCTATACG
    50641 GTGGAGTTGG CGCTACAAGC CTAGATTTGC GCAGAAGCGC TACAAGTAGG CAGTCGTCCA
    50701 GGCCTGACCC GCACCAGTTC ACGTTTTTTA TATACGGTAA GGCAATTGGA GATGATGAGT
    50761 TCTGAGTGTA GTGTGCACTC TTCGTTGGGA GTGTCGTACT TATGCCGGTA GTGTGTGGTG
    50821 GATTAATGGT TCGTTGTGAG GCATAGAAAT TTCTCGAGTG TACCTAGTTT GACAACCAAG
    50881 TAATGAGGCG GTCGTTGTAA ATATTTCCCG CTTATGAGCG TATTCGTTTG ATGTCTATTG
    50941 TGCGTCCATT GGATTGGTAA GATGTACTGG CGCGTAACGA GTAAGTTAAG ATTGGAGGAG
    51001 CTCAGTTTAA GACAGATATT TTGGGTTAAA AGTAGGCCGT TAAGCAACAT GGAGAACAGG
    51061 TTCCGGATAT TAACGAATAG TTTCCTTTAT TTTGAGATAC GGCGGATGAG ATATTCGAAT
    51121 GTATTTATTT TATCATTTTC GTTTTCTTTT TAGGGTGAGT GCTTCCACGT TCCAATGGGG
    51181 TTTAGCGAAG TGCCGAATGG CGGTCCTGGG TCGACAGCTG GCAAATTCGA GATCAAGTGC
    51241 TATTGTCTAC GTTTCATTGT AGGAAATGAA GTTTGGTAAT TGAGCGTGCA TACGGTCGCC
    51301 ATATAACCCA CTATCTGTTC CGTCTGCCTA ATTTGGAAGG AGTTTTGAGT GTTCCTCTCA
    51361 CGGATCTCGG CTCCAGATCG TTGACGATGT CGAGGGGTAA CTACGAGGCA GCCCTTCTTG
    51421 ACAGGGTGGC GATAGGATGG GGTTCGCCAG GACGTGCCAT ATGAGATTAG GGGATTTGCC
    51481 TCTTTTGTGC AAGGATTTAT ACACAGTTCA ACACCCTCAA GTCAAGCCAG ACTGTATACA
    51541 CATCGCCCAG TTCTCAACTC AGATGCTCAG CGGATTCTTA TCACGAATTT ATTTTGATTG
    51601 GTTTCTGGAT CCACGTGGGG TCAAAAGTGG TACGCGCTTG ACCTAATAGG GTACTAGGGG
    51661 AATAGGCCAT GCATACGGGA GGTTGGATAC GGAATCGATT TGAAACGAAC TTACGCTGCG
    51721 CGGTTTAACC TAAGTCTTGT CTAATGCTGG GGATCGTCGG TCACGTGGCA ACCCCGAGGG
    51781 TACGAAGAGC GATAAGATGT TGCAACGCGA TGGTTACCGT ACTGGTTAGA GAGATCTGAG
    51841 TCAGAGCCTA TCGGCTCTTA AGACTATTCG ATTTGTGCAG GATGGATCGA ATTTGCTTTG
    51901 TCTACATGGT GTGAGACTTT ATTCATAGGA CTCTACAGTG CGAAAGGTCT AAGGATTCGG
    51961 GGGCGGCTGA TCGGTTCCAG ATTTGCACGG ACGGATGGTA GTTTAGGGTG CCACAATTTT
    52021 AAAGATCGCA TCATGTATTG GGCATTTATC GGTTACAGGC AGAACAATAG TCAGCGGTTT
    52081 TCCGCTGAGT TAGCGATAGT CGTTAAGAGA TGGTGGGCGT TGACGGGAGT TAGTCTGCGT
    52141 GTGTGCATAT ATGGGTCCCC GATAATAGGG TTCGGTGGCT TGTTTCCAGT GTTAGTCTGG
    52201 TTATGTATCA CATGTCTAGC TAATTTTCAG AGGAGAGAGT GGTGGCTTAA TTAAACATTA
    52261 CTCTGGGAAT CTATATTGCG GGCTGGTTGA GTAGGGCGGT GCCTGAGCTA TTTTTTTCAT
    52321 ATTAAGGTGT CTCTCCCAGG CTCGCGGATA TCGTCGATAC TTATTAATTT TAAAACGGGG
    52381 TGTTGCGCTG GTTGTGTTTG TACATCCGTT AATACCGTTG ACGTAGGCAG ATATTTCTGT
    52441 CCTAAGTTTT CCGGGCAGGT ACGCAGACTT CGCAGTGTTA ATGTTGGCCC TGCATACCAT
    52501 GACATAGAGT ATTGACGCAC GTTGTGGTGC CAGTTGGTAC TCAATTCGGC TCGTTGGTAG
    52561 ATCGGTAGGG CCGCGCCTAT GATAGGTCTG GCGGTTTTTC AAAAAGCGCC GCCATTTTCC
    52621 GTGTGTCCCA ACTCGGAAAC GGCTCGAAAA GATTGACGTA TGCGACGTAG TCAATTTTGC
    52681 TTGTTTCTCG CAATCTACGG AGTGCCTATT CGAAGCAGAC GACAGGTTGA AACGGAGATG
    52741 TCGGTACCGT CGGATAAGTG GTAATATTCC TCGGAAAAGG CGACTGTGGT TGAGTCGTGG
    52801 AGGATCGAGG AATTAGTCAC GGGCGCTTGA AATGAAATAG AGGCCCAGTA CTGACTATTT
    52861 CGCAAACACA TCTTCATGTA GCACTGAATC CAGACGTTAA AGACGACTGT AGTTGAGCTT
    52921 TGTAACGTAA GCAGAGTCGG TTTAGTGCCC CGTAGTATTA GCGAGGCTCG GGGTGGCGGA
    52981 GTTGAGTCGG TCGGGGAACC TGAAGAGGTA GGGCTTACAT ACTTTGGCGT ATGGAGTTTA
    53041 GAAGGTGAGG TCTTGGATCA AGTTGCCACT GTAAAGAGGA GCGTTGCTCG GATGTGTGGG
    53101 GCAGGTACGA GCTGGAGCCG GTGGAGTACT GCTGTGTGTT AGTACAGGCA CGACGCTCTG
    53161 TGTGCGTACG GTCTGTGACA GAGGGCGACG TGCGCAGACT GTTCGTAGTT CTGGCGAGTG
    53221 TTATGATGGT TCAGATTTTG AGTCATTTTC AAAATCTTAT AGCTTAGTTC GGGGGCTTTA
    53281 AAGCAAACTT GCAGTGGCGA TAATGTTTAA AAGCGCTTGG AGGTTAATAG AATCTTGTCA
    53341 AATGTGATTG TTGGTTGTCC TTCTTGTTTA ATGTGGGCAT ATTCATTAGT ATATGATATC
    53401 GATACATGTG TTTTGCAGTC TGCATACTTG CGATCGGAGC GGTCATGACT GGACTCTTGT
    53461 TAGTTGGTAG ATGGTTGTGA AGTCCTCTCG CAACCCGTAT GTGGCAGAGC CGGTTTGCAA
    53521 AGTGGTTGCC CTTTACGAGT AATAGGCTGA TGTCATCAGA ACCATGAATT TAAGGTTAGT
    53581 TGCGTCGATC GTTACACAGA CAGAACGGTG TTTCTTTATA GTATGATGAT AGTGCCCCAG
    53641 TCGGTTAAAC CGAGTCGAAA GGAGACATCC CTTCCCGTGG GCTCTTGGTA CCTTAGTAAC
    53701 GGAATGGAGA TCCCGTTTTA AGTGCTCGTA AAGATAGAAA CTGGTGGTTT TCTTGATGTT
    53761 TAAATACGGG GACGTTAAGT TCCGTAACGC TTGGATTTGG GAGTGACCTG CGAGTTGGCA
    53821 AGTGTATCGA AAGTGCCGCC GAGTCAAGGG CCTAAAGGGA GGTCACGGCA CTTATAGCTG
    53881 TTAAGGGGCT AAGTGTGTGA TGCCACCTCC GATGAATTCT GCCGTCCGGG TTGAATTGCA
    53941 GAGATGGGTA TATGCTGGAG TAAAGTTTTT GCAGAAGGTC CGATACCGGA GCCCAGGGCA
    54001 ATGAATCTTT TTTTGTTTTT CAATAACGCC TGCTGGTCAA ACGTTAGGTT TTATTCTTTG
    54061 TTATTAGCGG ATACGACGAC GTTAAGACAG ACCCATGCGA ACACGTGGGA GTAGTCTGGT
    54121 TCATGTTGTA TAATTGGCAT GTGATGTTTC TGTACGGGGT AACTAGTTGA GGTTTAGCCT
    54181 TTATCCTTTG TCTCGAAGGC CCTCCGAGAA TGTCGGGTAA TCCTATAGGC AAAGTTCTAC
    54241 GGAGCACGCA GACATTTATG GAGAGCGCCT TTAGCGGTAT TACCTGAATA GTGTATTCAT
    54301 TAGATCACCG TGGTAATAGA ATTGATTACA CTTTTGTATG TTTGAGGGTA AATAGTGCGG
    54361 TTTCATCTTA AGCATTTTTC GTTATTAATG TCGTTGGTGT TTTCTCTATA TGTAGGCTTG
    54421 GTCCGTCGCT CGAGCGCTGT AGTGAGCAAT TTACCTTATT ATCGATTAGA TATTCTAGGT
    54481 GCGCTGGTTC AGATTGTCTT CACGAAGTGT GCGGCCGCCT TCAGCGGCCG CACGAATCCA
    54541 TGTGGGAGTT TATTCTTGAC ACAGATATTT ATGATATAAT AACTGAGTAA GCTTAACATA
    54601 AGGAGGAAAA ACATATGTTA CGCAGCAGCA ACGATGTTAC GCAGCAGGGC AGTCGCCCTA
    54661 AAACAAAGTT AGGTGGCTCA AGTATGGGCA TCATTCGCAC ATGTAGGCTC GGCCCTGACC
    54721 AAGTCAAATC CATGCGGGCT GCTCTTGATC TTTTCGGTCG TGAGTTCGGA GACGTAGCCA
    54781 CCTACTCCCA ACATCAGCCG GACTCCGATT ACCTCGGGAA CTTGCTCCGT AGTAAGACAT
    54841 TCATCGCGCT TGCTGCCTTC GACCAAGAAG CGGTTGTTGG CGCTCTCGCG GCTTACGTTC
    54901 TGCCCAAGTT TGAGCAGCCG CGTAGTGAGA TCTATATCTA TGATCTCGCA GTCTCCGGCG
    54961 AGCACCGGAG GCAGGGCATT GCCACCGCGC TCATCAATCT CCTCAAGCAT GAGGCCAACG
    55021 CGCTTGGTGC TTATGTGATC TACGTGCAAG CAGATTACGG TGACGATCCC GCAGTGGCTC
    55081 TCTATACAAA GTTGGGCATA CGGGAAGAAG TGATGCACTT TGATATCGAC CCAAGTACCG
    55141 CCACCTAAGA GCTGGAGCGG CGTAACCGTC GCACAGGAAG GACAGAGAAA GCGCGGATCT
    55201 GGGAAGTGAC GGACAGAACG GTCAGGACCT GGATTGGGGA GGCGGTTGCC GCCGCTGCTG
    55261 CTGACGGTGT GACGTTCTCT GTTCCGGTCA CACCACATAC GTTCCGCCAT TCCTATGCGA
    55321 TGCACATGCT GTATGCCGGT ATACCGCTGA AAGTTCTGCA AAGCCTGATG GGACATAAGT
    55381 CCATCAGTTC AACGGAAGTC TACACGAAGG TTTTTGCGCT GGATGTGGCT GCCCGGCTCC
    55441 GGGTGCAGTT TGCGATGCCG GAGTCTGATG CGGTTGCGAT GCTGAAACAA TTATCCTGAG
    55501 AATAAATGCC TTGGCCTTTA TATGGAAATG TGGAACTGAG TGGATATGCT GTTTTTGTCT
    55561 GTTAAACAGA GAAGCTGGCT GTTATCCACT GAGAAGCGAA CGAAACAGTC GGGAAAATCT
    55621 CCCATTATCG TAGAGATCCG CATTATTAAT CTCAGGAGCC TGTGTAGCGT TTATAGGAAG
    55681 TAGTGTTCTG TCATGATGCC TGCAAGCGGT AACGAAAACG ATTTGAATAT GCCTTCAGGA
    55741 ACAATAGAAA TCTTCGTGCG GTGTTACGTT GAAGTGGAGC GGATTATGTC AGCAATGGAC
    55801 AGAACAACCT AATGAACACA GAACCATGAT GTGGTCTGTC CTTTTACAGC CAGTAGTGCT
    55861 CGCCGCAGTC GAGCGACAGG GCGAAGCCCT CGAGTGAGCG AGGAAGCACC AGGGAACAGC
    55921 ACTTATATAT TCTGCTTACA CACGATGCCT GAAAAAACTT CCCTTGGGGT TATCCACTTA
    55981 TCCACGGGGA TATTTTTATA ATTATTTTTT TTATAGTTTT TAGATCTTCT TTTTTAGAGC
    56041 GCCTTGTAGG CCTTTATCCA TGCTGGTTCT AGAGAAGGTG TTGTGACAAA TTGCCCTTTC
    56101 AGTGTGACAA ATCACCCTCA AATGACAGTC CTGTCTGTGA CAAATTGCCC TTAACCCTGT
    56161 GACAAATTGC CCTCAGAAGA AGCTGTTTTT TCACAAAGTT ATCCCTGCTT ATTGACTCTT
    56221 TTTTATTTAG TGTGACAATC TAAAAACTTG TCACACTTCA CATGGATCTG TCATGGCGGA
    56281 AACAGCGGTT ATCAATCACA AGAAACGTAA AAATAGCCCG CGAATCGTCC AGTCAAACGA
    56341 CCTCACTGAG GCGGCATATA GTCTCTCCCG GGATCAAAAA CGTATGCTGT ATCTGTTCGT
    56401 TGACCAGATC AGAAAATCTG ATGGCACCCT ACAGGAACAT GACGGTATCT GCGAGATCCA
    56461 TGTTGCTAAA TATGCTGAAA TATTCGGATT GACCTCTGCG GAAGCCAGTA AGGATATACG
    56521 GCAGGCATTG AAGAGTTTCG CGGGGAAGGA AGTGGTTTTT TATCGCCCTG AAGAGGATGC
    56581 CGGCGATGAA AAAGGCTATG AATCTTTTCC TTGGTTTATC AAACGTGCGC ACAGTCCATC
    56641 CAGAGGGCTT TACAGTGTAC ATATCAACCC ATATCTCATT CCCTTCTTTA TCGGGTTACA
    56701 GAACCGGTTT ACGCAGTTTC GGCTTAGTGA AACAAAAGAA ATCACCAATC CGTATGCCAT
    56761 GCGTTTATAC GAATCCCTGT GTCAGTATCG TAAGCCGGAT GGCTCAGGCA TCGTGTCTCT
    56821 GAAAATCGAC TGGATCATAG AGCGTTACCA GCTGCCTCAA AGTTACCAGC GTATGCCTGA
    56881 CTTCCGCCGC CGCTTCCTGC AGGTCTGTGT TAATGAGATC AACAGCAGAA CTCCAATGCG
    56941 CCTCTCATAC ATTGAGAAAA AGAAAGGCCG CCAGACGACT CATATCGTAT TTTCCTTCCG
    57001 CGATATCACT TCCATGACGA CAGGATAGTC TGAGGGTTAT CTGTCACAGA TTTGAGGGTG
    57061 GTTCGTCACA TTTGTTCTGA CCTACTGAGG GTAATTTGTC ACAGTTTTGC TGTTTCCTTC
    57121 AGCCTGCATG GATTTTCTCA TACTTTTTGA ACTGTAATTT TTAAGGAAGC CAAATTTGAG
    57181 GGCAGTTTGT CACAGTTGAT TTCCTTCTCT TTCCCTTCGT CATGTGACCT GATATCGGGG
    57241 GTTAGTTCGT CATCATTGAT GAGGGTTGAT TATCACAGTT TATTACTCTG AATTGGCTAT
    57301 CCGCGTGTGT ACCTCTACCT GGAGTTTTTC CCACGGTGGA TATTTCTTCT TGCGCTGAGC
    57361 GTAAGAGCTA TCTGACAGAA CAGTTCTTCT TTGCTTCCTC GCCAGTTCGC TCGCTATGCT
    57421 CGGTTACACG GCTGCGGCGA GCGCTAGTGA TAATAAGTGA CTGAGGTATG TGGTGTTCTT
    57481 ATCTCCTTTT GTAGTGTTGC TCTTATTTTA AACAACTTTG CGGTTTTTTG ATGACTTTGC
    57541 GATTTTGTTG TTGCTTTGCA GTAAATTGCA AGATTTAATA AAAAAACGCA AAGCAATGAT
    57601 TAAAGGATGT TCAGAATGAA ACTCATGGAA ACACTTAACC AGTGCATAAA CGCTGGTCAT
    57661 GAAATGACGA AGGCTATCGC CATTGCACAG TTTAATGATG ACAGCCCGGA AGCGAGGAAA
    57721 ATAACCCGGC GCTGGAGAAT AGGTGAAGCA GCGGATTTAG TTGGGGTTTC TTCTCAGGCT
    57781 ATCAGAGATG CCGAGAAAGC AGGGCGACTA CCGCACCCGG ATATGGAAAT TCGAGGACGG
    57841 GTTGAGCAAC GTGTTGGTTA TACAATTGAA CAAATTAATC ATATGCGTGA TGTGTTTGGT
    57901 ACGCGATTGC GACGTGCTGA GGACGTATTT CCACCGGTGA TCGGGGTTGC TGCCCATAAA
    57961 GGTGGCGTTT ACAAAACCTC AGTTTCTGTT CATCTTGCTC AGGATCTGGC TCTGAAGGGG
    58021 CTACGTGTTT TGCTCGTGGA AGGTAACGAC CCCCAGGGAA CAGCCTCAAT GTATCACGGA
    58081 TGGGTACCAG ATCTTCATAT TCATGCAGAA GATACTCTCC TGCCTTTCTA TCTTGGGGAA
    58141 AAGGACGATG TCACTTATGC AATAAAGCCC ACTTGCTGGC CGGGGCTTGA CATTATTCCT
    58201 TCCTGTCTGG CTCTGCACCG TATTGAAACT GAGTTAATGG GCAAATTTGA TGAAGGTAAA
    58261 CTGCCCACCG ATCCACACCT GATGCTCCGA CTGGCCATTG AAACTGTTGC TCATGACTAT
    58321 GATGTCATAG TTATTGACAG CGCGCCTAAC CTGGGTATCG GCACGATTAA TGTCGTATGT
    58381 GCTGCTGATG TGCTGATTGT TCCCACGCCT GCTGAGTTGT TTGACTACAC CTCCGCACTG
    58441 CAGTTTTTCG ATATGCTTCG TGATCTGCTC AAGAACGTTG ATCTTAAAGG GTTCGAGCCT
    58501 GATGTACGTA TTTTGCTTAC CAAATACAGC AATAGTAATG GCTCTCAGTC CCCGTGGATG
    58561 GAGGAGCAAA TTCGGGATGC CTGGGGAAGC ATGGTTCTAA AAAATGTTGT ACGTGAAACG
    58621 GATGAAGTTG GTAAAGGTCA GATCCGGATG AGAACTGTTT TTGAACAGGC CATTGATCAA
    58681 CGCAGTTCAA CTGGTGCCTG GAGAAATGCT CTTTCTATTT GGGAACCTGT CTGCAATGAA
    58741 ATTTTCGATC GTCTGATTAA ACCACGCTGG GAGATTAGAT AATGAAGCGT GCGCCTGTTA
    58801 TTCCAAAACA TACGCTCAAT ACTCAACCGG TTGAAGATAC TTCGTTATCG ACACCAGCTG
    58861 CCCCGATGGT GGATTCGTTA ATTGCGCGCG TAGGAGTAAT GGCTCGCGGT AATGCCATTA
    58921 CTTTGCCTGT ATGTGGTCGG GATGTGAAGT TTACTCTTGA AGTGCTCCGG GGTGATAGTG
    58981 TTGAGAAAAC CTCTCGGGTA TGGTCAGGTA ATGAACGTGA CCAGGAGCTG CTTACTGAGG
    59041 ACGCACTGGA TGATCTCATC CCTTCTTTTC TACTGACTGG TCAACAGACA CCGGCGTTCG
    59101 GTCGAAGAGT ATCTGGTGTC ATAGAAATTG CCGATGGGAG TCGCCGTCGT AAAGCTGCTG
    59161 CACTTACCGA AAGTGATTAT CGTGTTCTGG TTGGCGAGCT GGATGATGAG CAGATGGCTG
    59221 CATTATCCAG ATTGGGTAAC GATTATCGCC CAACAAGTGC TTATGAACGT GGTCAGCGTT
    59281 ATGCAAGCCG ATTGCAGAAT GAATTTGCTG GAAATATTTC TGCGCTGGCT GATGCGGAAA
    59341 ATATTTCACG TAAGATTATT ACCCGCTGTA TCAACACCGC CAAATTGCCT AAATCAGTTG
    59401 TTGCTCTTTT TTCTCACCCC GGTGAACTAT CTGCCCGGTC AGGTGATGCA CTTCAAAAAG
    59461 CCTTTACAGA TAAAGAGGAA TTACTTAAGC AGCAGGCATC TAACCTTCAT GAGCAGAAAA
    59521 AAGCTGGGGT GATATTTGAA GCTGAAGAAG TTATCACTCT TTTAACTTCT GTGCTTAAAA
    59581 CGTCATCTGC ATCAAGAACT AGTTTAAGCT CACGACATCA GTTTGCTCCT GGAGCGACAG
    59641 TATTGTATAA GGGCGATAAA ATGGTGCTTA ACCTGGACAG GTCACGTGTT CCAACTGAGT
    59701 GTATAGAGAA AATTGAGGCC ATTCTTAAGG AACTTGAAAA GCCAGCACCC TGATGCGACC
    59761 ACGTTTTAGT CTACGTTTAT CTGTCTTTAC TTAATGTCCT TTGTTACAGG CCAGAAAGCA
    59821 TAACTGGCCT GAATATTCTC TCTGGGCCCA CTGTTCCACT TGTATCGTCG GTCTGATAAT
    59881 CAGACTGGGA CCACGGTCCC ACTCGTATCG TCGGTCTGAT TATTAGTCTG GGACCACGGT
    59941 CCCACTCGTA TCGTCGGTCT GATTATTAGT CTGGGACCAC GGTCCCACTC GTATCGTCGG
    60001 TCTGATAATC AGACTGGGAC CACGGTCCCA CTCGTATCGT CGGTCTGATT ATTAGTCTGG
    60061 GACCATGGTC CCACTCGTAT CGTCGGTCTG ATTATTAGTC TGGGACCACG GTCCCACTCG
    60121 TATCGTCGGT CTGATTATTA GTCTGGAACC ACGGTCCCAC TCGTATCGTC GGTCTGATTA
    60181 TTAGTCTGGG ACCACGGTCC CACTCGTATC GTCGGTCTGA TTATTAGTCT GGGACCACGA
    60241 TCCCACTCGT GTTGTCGGTC TGATTATCGG TCTGGGACCA CGGTCCCACT TGTATTGTCG
    60301 ATCAGACTAT CAGCGTGAGA CTACGATTCC ATCAATGCCT GTCAAGGGCA AGTATTGACA
    60361 TGTCGTCGTA ACCTGTAGAA CGGAGTAACC TCGGTGTGCG GTTGTATGCC TGCTGTGGAT
    60421 TGCTGCTGTG TCCTGCTTAT CCACAACATT TTGCGCACGG TTATGTGGAC AAAATACCTG
    60481 GTTACCCAGG CCGTGCCGGC ACGTTAACCG GGCTGCATCC GATGCAAGTG TGTCGCTGTC
    60541 GACGCAAGCG GCCGCA    
//

LOCUS       pMOBG_3G1              60445 bp    DNA     circular     29-APR-2018
DEFINITION  Synthetic construct.
ACCESSION   POC1417
COMMENT     
FEATURES             Location/Qualifiers
     CDS             54504..55037
                     /label="GentR"
     rep_origin      55042..60432
                     /label="oriF"
ORIGIN      
        1 CACTCTGTGA AGACAAGAGC GAGCGCTTTG AACCATTACT GGTCACTTAT CTGGGAAAAA
       61 GAGTCCATCC ATCGGGGCAC CCAGTGCTTC ATAAAGGGAA TCGGTTCTCC TATTGATTGT
      121 AGGGCCTGAG CATTGACGGC ACCGGACTTC AATATACGTC ATGCCGCGGC TCGCTAGGGC
      181 CTTCTGTGGG ATGTTTCTTG TATAGTTAAA AGATTTATGG GTCCCTCTTG TGCGATCGCT
      241 GCAGTGCTGG TTTCTGTTAG GTTATTCAGG CCACAGCGAG TCTGTAGGAT CGGTAATGAT
      301 GGAGAGACTT AGTGGCATGC CCTTACGAAG GTTTCGTTTC GGCTGCCAAT ATATTCTTCG
      361 ATAGTTTTCG GTTGACTATT TTAAGTGGAA CTGGGTAGGG ATGGGGTAGT CCGGCTCTTA
      421 CTCTGTTGGT TAGGAGATTT GGGTGATAAC GGTCGGGTAA AGCCCGTGGC GCAAGTGTTT
      481 GTTACTTCAA GATTAAGAAG AGGGCTGCAA AATTCAAGAT TGTGTGTAGA TTAGTATTAT
      541 GCTATGAATG GCTTATGTTA ATGGCTTCAC GTGTGATATT CGGGTTAAAG TATGCTTTAG
      601 CAACGCGAAT ACCTACCTCG TCACTCTGTT TCTGGCATTT GGTTTGGGTC ACGATGTTGG
      661 GGATGGGATC ACTACCTTGT ACTTTCTGTC CCGAGGAGTA TGGCTTGGGT CGTTTTCAAT
      721 TCAGGTGATG CGTGGCGCGA AGAGAAGAGG TCGACCGTTA TCCGAGATTC TAAGAGGGGC
      781 ATTCGTAGGC TGTCGGGTCG CAGCAGCGTA TCTTGATTGG ACCACCGGGT TTACCGTTTT
      841 CTGATGATGC GGGAAGGCCA GGATAGTGCG GGTTTTGTGG ACAATGAATC ATCGCCGGAC
      901 AAGTGGGAGT GGGTATTTTT TGTGTCAAGT GCAGTAACGT TGCGGATGAA TCGTGAATGG
      961 GGATAGGTAG TGTTTCTCGG GCACATTACG GAGCCAGAAG AGAATGCCCG TACGGTAGTA
     1021 CGGTTATGTT ACGTATCGAT TCTCCATGCT GTGGATATTG TCTGAAGAAC TCGGCGGAGG
     1081 ACGCGTATGG CGATAGGGGG TAAATTACCG ATTAGAGTGC CGGTCTACTT GAAGCTTGAG
     1141 AAAATGGCTC TATATTCTGT GGGTTCATTT CATAGCTCCC AGCAAGTCGA AACTTTGTGC
     1201 CACTAGCTAA GAATGCTAGT AGAGCACGTG ATGTTTAGAA CCCCTTACCG GTCTATGGGG
     1261 CACGAGTGTC CAAGTGGATG GACCAGTTTG ATGGGTCCGA CCGATGCCGA GCGTGTCTCT
     1321 GGAGCACAGT CTAGAACTGT GTTTCTTAAA CAGTCGACAC GGAGTTATGT TGTTGCGGCT
     1381 TCTAGTAGTT CGTGAGTGAA AGCGAGATTA GGTCTGGTGG TATTACCGTG CTCTCCGAAT
     1441 GACTTTTGAA TGGATTTTGC TTCGGCGGCT AGTGTTCCAT CTCGCTTCCT GGTACTGTAA
     1501 TTCTTATACT TACACGCAGG TTCCCTTACG GCCATACTCT TTGTGTGTAT AGAATGACAC
     1561 CGTGGGTGCT TCCAGTTTGG CTTGCTGTAG TGCTAGGTCT GGGGCAACCA GTTTGTTTCT
     1621 GTACGTACTA GTTCACGCTG GACATGGTGC CCGTTATTAG CAGTTGGGCA TTCTGGCGAG
     1681 CGGTGTTTTG GCGTCTTATT TGTGTTGCGT AGGTCAGTAG GACAGCCTCT GCTTGTGGAT
     1741 CGTAGGTTTG TCGGGGGTTT TTCTAGCTGA GAGCGGTTGC CAGGGAGTGC GTTGTAGACT
     1801 GGGGAAGCGC GGCAAACGTG GAAATCGCAG TGGATGACGG TAATCAAGTT AGACAGCTGG
     1861 CTGTTATCTG TAACTGGTCG CCATGCGGGC GGTCAACCCT TGAGAGCGTA GGTTCTAATT
     1921 CTCTTGACTT GTTTGGATAT GTGGATGGTA CTACGGTGCC TGTATTCGGG TCACTACTAG
     1981 CACCTGTGTG TCTTGCTTAT GTGTGGTGTA GCCGCTTAAC GTGGGAAGGG ATATGTGTCC
     2041 AGTTCTGTGA GATTAGGGTC GGTGGGAAGA TACGATCTTT GTGTAGGCCT ACTAGTGCAG
     2101 CAAACCTAGA TCTTCGGCAG ATCAATCAAG TTGGAATGGT TACCGTGAGG TCGATCGCCA
     2161 AAAGTTGTGT TGATGGACGA AGATTGTGTG GGATTGCTGT ATGAGCGGAA TAGCTCAAGG
     2221 AGTGGTTCGG GCAGGTGTTA CAAGGCCGAT TGGCGTTCGA GAGTTTCAAT GGTGCTGTTG
     2281 GGCAGTGAAA GGTGCGGATC TGGCAGATAC ATTCCTTTAT GGGTTAATCA GCTCTGGTTT
     2341 TCTGCTCTAT AGTCGGGTTA TTCCCGCAAC ATTTCTCTCT AATGACGGCA GGCTGGGTAT
     2401 AGGCCATGTA TGGTTGAAAC TGAAAAGGTG GTATGTTTTT TGGGAATTGT GAAAGACTGC
     2461 CGTACATTGT GATGTCGGCA AGTGAATACC AATGGACGAG AGGATCATCG GGTTTTCTAA
     2521 GGTTATATAA TTTAGCGGGT TACGTGGGTC TGGTAGTATG CTACGTATAG AGCAGTGTTA
     2581 GGCGGTCTTT TTCCTGATGA CGGTGTTGCA GTTCGGGGTG TCGGGAGTAA GGAGCGGATA
     2641 TAAGCTGGCG GTTTACAGCA GGCATTGTCG GCCAGGATGG CGGGCTTGCT TCCTTTGGAA
     2701 CAGGGTTCTC CGCCATCATT TCCTTGCTTG TACGGATGGG CCGCCCAAGT GTTAATTGGA
     2761 TTGAGGGTAT TCCGCCGATC CAATACTTGA ACCTCTTCCT GGGGATGCGG TTTCGCTCGG
     2821 CGTTGTCGAA AGAGTCTGGG TGTGTCAACT TTACACCCCG TATATCGTCG TTTAACTGCC
     2881 CGGCGTTATA CCACGCACTT GTGTTTTGGC CTAGGTCTGA TCTGCCGCGG AAGTGGATCA
     2941 GGCTACCTAT TAGCGCGTGC CGGCAGTGCA AGGACGGAAT GAGCTTATCT AGGAGGGGTG
     3001 GATACACTCG GCCGGTGATT CTCGAATAGG AGTACGCCTT GGGATATGGA CACGGTGATC
     3061 TTCACAATGT TATCAGTATT CTTAATTTGG CTTTTGGCCA GCGTTTTCAG ACGCACTTGT
     3121 GGCAATATGC CTTTTTGTAG GCTGGTAGCT TTGTGTTTGT TGTGTAAGGT ATTACATGCA
     3181 GCGTTATTTA AATGTGTCTT GTGGTTCTTT TGGAGCTGAA TCGTTAGCAG TAGGTGAACT
     3241 GATCGGTAGT CGACTCTGGA TCCGGTCGGA TACACTACAC TTTTTTGTCG GGCATTAGGT
     3301 GAAAACTGCG CCGGTCCACA TGACCTGCGA CGTAAAATGC AGTAAAGGGA CTTTGGATTG
     3361 GGGTGTCTAC CTTTGTGATT TCCTGACGAA CGGGGAGTGT TATAGCTATG CAACGAATGA
     3421 CCGCAGGTGC TACAGTTACC CTTCTTTTAT TCTCCTGTAC TCTTTCATAG GCTCTGTGAG
     3481 ATTGGGTAAG GGTATGTATT CTGGATGATC TCATGGGTAA TGTGACAGTC GGCTCGCTTC
     3541 CAGTTTCGGT GGGGTCTTTG AGGGTTGGTG CGCGCATGTA CGGCGACAAC CGTCAGATGA
     3601 CATTGGTGAT GGCGCTGCAA TTATTTTATA ACATTGTAGA GGTGTTTGGA TTGAGATGTG
     3661 TCTTTTAGTG CGGAAGCCCT ACCGAAGTAA TGGTGGGGTG TCGTCCATGA AATGTCTATT
     3721 TGGGATAAGA TATCCGCCAA TGGTGTTATA GGTTTCTTGT GTTCAGAAGC TCTCGAACTC
     3781 TTATGTTGGG CTCGTTGTAT GAGTTTGGAC AGTAACATTT GGGCTGGTTT CGCCTGGCCA
     3841 TGTGGCGTCC TTATCGCGTG GTACTAGCAC AGCGTGGGTT TAGTAAGGTG AGCGACGTCT
     3901 CGATCAGCGC AGGATGTGCT GGAGCAGTAG TCGTTCTAGT TCAGTGCGGA CATCAAGGTA
     3961 TCAGAATGAA TTACGACTCA CAGCCATTCC TAGCAGGAGC GAAGTTCGTT TGACGAGACT
     4021 TTATTCTTCT TCCGACCGCA ACATGCTCTT GTTGTCCCGC TATATTTTGT TAGTTTCGTC
     4081 TGTTGCTTCT CATAAGTGTC CGCTGTAAGC TTCCAGACAC GTGCGCTAAT CGCGTATTAG
     4141 CGTCTTAAAC CGGGGAATAG CACACCGTAT TACTCTTGTA ATTTAGATTT ACTTCAATGC
     4201 GCTAGTGCCG ACTCTAGCGC GAGAGACTTG GGCTATTGGT TCGGGTGGGT GCCGTCTAGT
     4261 TTTTTTATTT GGCAGAGGCG AAGGATAGTA TGTATTCCGT GTCTAATTAT TCCTCCCCTA
     4321 ATTGTTCCTG TATAAGTCTT GTCTGTTGCG AGGTGAGTTG AACGGTAGGA CCATCGTTCG
     4381 TAATATAATC GTGTTGAGGA TTGAATACCA TAGGCAAGCG GTAAAAGAAT GCCGTATGTG
     4441 CTAGGGTTTT GATACAGTAT GCTTGGTAGC GCAACAAGGA AAAATTACTT TAGTCAATGG
     4501 TATAGTGATT TAAGCGTCTT TGATGTTGTG GTTAGTGATA CGTGTTTCGA AATGGGCTTG
     4561 GTATGAAGTT CATTCTTACT AGTAACCCTG CTTCGAGATT TAACCGGTTC TGGCGGGTTA
     4621 GTCAGTGGTA GAGTTCTAAT TTTGAAATAA AAGAATATGC TCAGGGGAAA TTGAAATCTC
     4681 TTATCCGGTG CAGGAGATGG GTCGTTATTT ATTGGTGGGA GTAGTAGGTC TACCTAATTG
     4741 TTACGAATGC AGGCTTCCAA CCAGTCAATG GCATAATTTG TATTTACTTA CAGCAATGTG
     4801 GGGTCAAAAA GTAAACTTAC GAAGGTGTCT GCTGAGGGGC AGCTTTGTCC GTCCTTATGT
     4861 GTATGCGAGC AATAAGTGCA GTGTCTATGC CTGTCATTTA AGCACAGACT GTCCGTTTAC
     4921 AAGAGATGGT TGTAGGTTCT GGCTGATTTT AGGATGGCTT CTCCGGGTTT TTGCTCGTCT
     4981 GGTTGCTAAG GGTTTGTATC CGAGGATATC TCATTTGAGA GGGATAGCAA GAGCTCGAAA
     5041 ATTGATGGGA CCGTAAAGCT AGGCCGTGTG GAGTACGGCC CGTCTTGTGG AACATTATTG
     5101 GGGACGCGGC TTAAGCGTGT TTTTAAGATA GATGTTCTTG TGTATTTGGG ATAGAGGGTT
     5161 GGCCTTATAT AGGAAGAGAT GTCGGGTTTT CATTGGGAAG TCCGCGGGAA GGCCGATGCA
     5221 TTGCCAAGGA GCCGGGGCGG TTTATGGGGT TGCGATCCTA TTTATTTGGG CTATCGCGTG
     5281 GCCCCGTTAC ACAACGGTAA GAGTAGGTTA GACCTCATAT TAAGGAGATT TGCGCTCGAG
     5341 CGGATACGTT TTGCCTCTAG TCTCAGAGGG ATGGCTGACT GTAGTCTTGG ACCTTCAAGG
     5401 TTGTAGCTCA ACATGTGGTT TTGTATTGCC GGTGTCTGTT GAGGAGTAAC GCGGTTGATG
     5461 GCGCGATGGT GCTGATTCCG CGGATTGAGG TAGACGTTTT GGATGCGTTG TAAGCGACTG
     5521 TTTTTTATGT CGTGCCTTGC AGCCCTGTGC AGGCACGTAA CTCCACGGTA GTTGTAAGCG
     5581 GGTAACTTCG AGGCTTGCCC GCGGCAGTTG GGTGGCGACA GCTGCGTCTT TACACGGCGT
     5641 TAGAGTGCCG TGTTCGAGGT CGGGTCTGGC TGAGGGCATG TGGGAGGCGA TGATCAGCAA
     5701 GATCCGGGAT ATCTCCGTTC CGGTCCGGTC TACTTATCCT CGCGCTAAGT TAATTAGACC
     5761 GAGATCAATT TAACTCGGAA GGCGGAGTGA TGCCTCGCTT CATCGAGATT CCGCTAATGG
     5821 TGGTGTTAGC GCTCACGGGT CTATGGGGCA GGAGTATGTA GGACTACAGG TAGGAGATAC
     5881 AATAGCGTAT CGGGGAATAT GGGTTTTATT TCCATGTAAA CAAATATCGT AGATTTGTGT
     5941 ATTTTCACCT CCTATTAATC CACTACTTGT GCATCGGATA GTTTAGGCTG TCGGGTTACT
     6001 ATTTCCCCGG GATTGAGGTA TGGGTATTAC CGCCAAAGAT GTAAGGCGGA GATAATACGT
     6061 GGTGTAAAGC AATTGAGAAA GACTAATATC ATTTTGACAA CAACGGACAC AATGAACTTC
     6121 ATCCGCTCCT CACATAGTCA ACAAATAAAC ACGACATATT GGTCGGGTGC TACCTACGAG
     6181 TTGTTTTGAT CAGAACCCTA TAAGCCGTGT CTGCGAAGCT AGAAAGACAG CTTGGATTAG
     6241 GCATCTGATA CAGTTGAGCA TTCTGTCGGC GTTTCCTCGT ATTCGTGTAA GGGGTGCCTG
     6301 TACTGAGCGA ACGTGCATCT ATGCGGGAAG CGGATGGCCA CGGTCTAAGG TTGGTGTGGT
     6361 GCTTACGCGG TTCTACACTT CTATATCTCC GTTGATTATA TTGCACGTTA GGAATTAGAG
     6421 TGCAAATTAA ATGTCTTTCG TATGTGGGGT GTAATTCGTT CTAAAACGGG TTGATAGAGC
     6481 GGTAAATTTA CGGGTGATTC TGACGTTTTA AAAAATCAGA GCGCTTTTGA TGTTGGAGCC
     6541 ATCGCATGGG GCGACGCCGC GGTTGTGCAT GGCCGGGGGC TAAAAGGTCA TATTTGCAGT
     6601 TGGTTGAGAA TTTCATTTTC GTGTTATGAA TTCATTCTAG TACCCCCGAG GTGCGCTGTA
     6661 GGTGTGGCTC ATTGGCGTCG ACCTTCGGGA AATCAATAGG TCTGAAGCGG GAGTTGCGAA
     6721 TCAAGGAATA TGGGCACATC AGGGTGGCAC GAGTTTGTGT ATGTGATGAT GGGAAGGGTA
     6781 TGACGTAACC ACGGAGTTCA CGGAGAGGTC CTGCTGATGG TTGCACTAAA GAGGGCTATG
     6841 ACTTCTGCCG CCGTCGTGCG TGGTGGTCCC CGAAGTTGAG TGACCTCATT TATTCGAGGA
     6901 TTCGTCTGTT CCGATACTGT AGCGTAACTG AGCACGTTGC CCGGGAATGA TAATTATAGG
     6961 TACATGACTG CATGGTTGAT CGATTAATGG CGCCCCGGCA CCCGATTTCG CAAGAAGCTC
     7021 TGCAGATAAT AACTGAATTA TCTCAATGAC CCAACGTTTG TTGGGTAATG GCCTCGTTGG
     7081 TCTTGAGTGC TCTTAACTCC GAATAGCGGC TCAAGTGATA GCTGTTATAT ACCACATCGC
     7141 GTGCCCGGGA TGGCTCGTGG TTAAGAAGCC TCCACTAGCT TGAACTACGT GTTTGTGTGT
     7201 AAAGTTAGTA TTTCGGTGTA GGCATTATTA TGAGCGTTGT CATGGATAAA TTGTAAAGGG
     7261 CCACGTGTTG TTATTGCTTT GCATCATGGA AGCGTCTGCC CCGGTGGGGG GGTTTCTCGC
     7321 TGCTGAAGTC CCTGGTATTA CATGTGTGTA GTAGGTATGT GAGCAAGAGT CCGTATTGTC
     7381 TATTGTACAT CTATGCATCT ACGTTCATAG GTCAGGTCTA AGATCGCTTA TACATCGTTA
     7441 TGTTACGGTA GTTTGTGGTG ACTAAAGAGA GGGGGTTGCG ATGACCAGGG TTACTAGTAA
     7501 CAGAGAATGG GTAGGAGTAG TGTCTGTTTT GGTGGCGTGT GTGAGGAGGG AAATTTCGTC
     7561 TTTTGCTGGA GAGCGATGGC ACAGACCCGG CAGGACAGGG GTTATGGATT CCGTCCATAA
     7621 TAGAACGAGG TCGCCTGCAG TCCTGGTGAT CATTTTTCCT CGTGTGTGGT TTCACGTACT
     7681 CCATAAGCAC TTGCTGGATA CTAGTAATTG TATAGCCTGG GAGTCGATAC CGGGGTCATG
     7741 GAGCCAGAAT GGAACGGGGG TGAGGACGGG CGTATATGGG ACGGCCACCG GTTCGGGTGA
     7801 GCGGCTGATG AGGCGCGCAG TGCAGCGGAG CGGTCGCGTG CGGCTGAGTT GTCGTTGTAC
     7861 TTCCCCCAGA CGATATTGAG TGTAGGTGTG TTAATTGTTA GGTGGTTGGT TAGAGAGGCT
     7921 AGGGCTGGTT CGGCGGCGGG TTCGGATTAA GCTTCACCGG ATGTCTTAGG GTCGATTGAC
     7981 AGGGGTCGCT CGCATGTATA ATTGCAAGGT CTGTATCATC GGATCTACCG CGAGTTACCG
     8041 TACGTGAAGC CCAGTGGTAT AGGTTAAGGG TGCTCCGTAA TTAGTGGGAT GTGTCTTGGT
     8101 GGGGGGGTTA GATTTTGCCT CGGGTGCTAG TGTGTGAGAT TCGGGAACAG TTTAAGATAT
     8161 CCATTCATCC GTACGAATTT TAGAGGCCCC GCCTTGTCGT TCTGTCGCGG TCCTTTCACA
     8221 GATGTAGTGG TTGAGTGTCG ATTGAGCATA GGGGCCAGGA GGAGTCAAGG GCTGGTAGGG
     8281 CAAGACACTA TGAGTCTTGG GTACAACAGT TGGACTGGCC GTCGCGAAGT AACTTACGGT
     8341 GCGATCGTTA ACGTATTGGG GATTATTAGC AGTAGGATCG GGCTTCAGCG GTTTTGTGTG
     8401 TAGAGGCGAG TTGGTAAATA TAGGTGTAAT CGTATAGGTT AGACTACATA ATGTCTGCTC
     8461 TACCTGTGTA CTAAACTCTA GTAAGCACTC ATGAAAGCTG CACGATAGTA TAGAAGTCTG
     8521 CTTGAAGAAA TCCTGTGATC GAAGTTTTTT GTGTGTTATT TGTCACGTCG TAAACAGCTT
     8581 GTCCAAGTAT TATTTTGGGC CCCGCGTTAC AGGATCATCC CTACAGCGTA TGTCGATAGT
     8641 ACACCTGCCT GGAGACGTGG TTTACTAGTG ACTCTTACTG CTAGGTAAGT TGAATGTGGG
     8701 CGGTGAACCG TCCAGGTGGT CAATAGATAG CAGACCCCGG ATGCTGGCGG TTAAAGCTTT
     8761 AGTAGGTTAC AGATGCATAT ATTGTTACTC TTCATGGTCT ATTTGATGGG AGTTTAGAAT
     8821 AAAATTTCCC TTCTCGTTTA GGGTCATGGC AAATAGGAGT GTCTGGAGTT TGGTTTGTCA
     8881 GAATCAAAAT CAGTAACGCT ATTGCTCTTC GCTTTGAAGC TTCTACCTCA GCTGTGGAGT
     8941 TTTGACGTTA GCCTTGACAA TCTCTGTATA TGGCGTTTGC CGGGTGCTTC GGCGAGTATA
     9001 AACCATTCGG GAAACCTTCG GGTGACAGGA TTCATCGTCT GGGGACCAGA ACAAAGTTGG
     9061 CTAGTTTCGG CAGTGCCCGT TGATGGAAGT GTCGGGGAGC GCGAGACATG ACTTCCGCCT
     9121 ATGCCGGATA GTTCAGTGGC ACATTAGCGT TTCACATTTT AAACTAATAA GTGGGAGGTT
     9181 TCTTATCCTG GGATTTGGAT TTTAGTCTAC CACAATTTTT GCAGGTATTC TATGTTAGGA
     9241 GAACGTGGGT GCAGCCATGC TTCTAGTGCA TCGTCATATC TGAGTGCCAT TCTAGCATGC
     9301 AGAATCTTTG GTTTTTATTT ATATTTTCGT CAAAGAGGCA TTGACCTTTT CATCACAAGA
     9361 CGGCAATGGG GGGACAGTAA TGTTCGTCGT CGGTGGCAAG GCTGGCTCTC TGCCTTGGAT
     9421 AAAGTTATAG CGGGGGTATG TGGGTCTATA TCGGTTCTAA TCTGTGTAGA AGCGCGTGGA
     9481 ATCTGTGTAA TGGATATTCT AGCGCTATCA TCGGTGTCGG TGGCCCCTTG GATTGCGACC
     9541 TGTATTCATA CGGCTCTTTT GTCTCTCAAA GTCCGCAAGT CCTGTTAGGC AGTTTGTGTG
     9601 CTGATAGTGT TTCCTAATTA CGGCCTTTAC GAATGTCTTT GTGATGCATG CGACACGCGG
     9661 GGCTCAGGAT CAAGGTTTGC AGGTCGTCGG AATCCTGTGA GGTTAATGTT GGGAGGCCGA
     9721 TATGACATGT GTTAGCTTAC TATAAGGGGA GTAGTCTAGG TTTATAGTAA CATATATCTA
     9781 TTATGTTTTC TCTGTTTTGA GGATAGTAGC ATACGAAGTC CTAAACGGAA CAGAGTACCA
     9841 ATCAGGGTAC GCTCTGTTTG GGGTAATTCG AGGTCCTAGA TGACATTCGT ACGGGTGGAC
     9901 TATTACGATA TTTGCAGTCG AATTTTGTGT TCGTTTGTCC CGTTAGCATG GGATTAAATC
     9961 CTATCCTCTA CAGGATGTTG CGTTTGTGAC GCTGGGTTAC TGCAGGTTCA GTTTTCGATG
    10021 AGAGCGTAAC TGGTTTGCAG GCTGAGTTGA TTGGTGGTAG TCAGCTCAGA GTGCTATGGA
    10081 AGGAGGTCGA GAATGCTGTG TGGCTTCATC AAAGAGATGT TCGTAGTGAC CCCTGGAGAT
    10141 ATCAGGCCTT AATATGTACG GCTAATTGTA TTAGGAGGAG TTTGGATGAC GGCCTGGCAC
    10201 AGGTTATCCA TTCAGGGGAT GGCCGTGTGT TGTGCTCCCA CGGTGCTGCC AAAAGCGCCA
    10261 CGTTAATTGG TCATGTGGTG TCGATGATAA GTTTTGGTAC ACGCCCCTAT GGACTTGATG
    10321 ATTTTTACGG CTGCAAGGCA GGCAAGGCGG TGACGAAAAC AATGTGTTTT GAAGATGGAC
    10381 GAGTCGGCGT AGTGTTCGAG CCCACCGGTA GTTTCGATCG GACGAAGCTA GGTTACTGTG
    10441 CGTTGAGTTA GGGCCTGTTC GGTGGTCTAT TGTATCGGTA ATTGATTGGT GTACTTGCCC
    10501 ATGCCTATTA TGGTTGGGCC CTCCGAGCTA TTTTCCTGGA TAGGAAATAA TGTATTAAGC
    10561 CTTCTAGTGC TTCTTCAGCG GATAACTTCT TTTCTCGATA TTTAGATTCT TTTGGGTTTA
    10621 TATCAGTGTT AACAGTTGTT GCATCCGCGA TAGGCGATGT TACTTCTGGG GGCAAAGACT
    10681 GTAGGTATTC CGGCTGGCTA CAAGTTGATG TGTCGGACAG TTGTGCCCGT ACAAGTTACC
    10741 TGGTAAGCGG ATGAACTGTT GGACCGAAAG TTGTCGCCAG TGTCTGTTCA AGGGGTTAGC
    10801 TGGAAAGGCA GATACAATTA AGGAGCTAGC GTTTTTAGAG GCTGAGAAGG TACGGTTTCA
    10861 AGCGTTCGAG GAGTGATGAA GAGGTGGGCA AGGGAGTAAA CATGAATGTG GGCTTTACTG
    10921 TTAGTCGGAT GCAATTTTAG CTTAGGGCCC ACTAGTGCGC CGTCAGCCCG TGAGGACACT
    10981 ACGTAGCGGT TCGAGTAGGT TATGCGTTGA CAGGCATGGG ACACTTGTTG TCGTTGAGTA
    11041 ACTGGGGGAG CACTAAATTT TACGGTGGTC ACTGTAAGAT CCATTTTGGG GAAAGGCAGT
    11101 GAGGAGCATG GAGGGATACG CCCTTGGTTT GGTGCTCCGC TGTGTACGTA CCGGTCGCGA
    11161 TGGTGGCGGG ATTTAAATGA GGTAGATGCA CCACGTCGGG CTATGCGTGT AGGAGTTACA
    11221 GGGGTGTTTG GGGTACCAAT CGCTCTGTTG GGTAGTTATT TGAGTGTTTG TTGCTCAACC
    11281 CGCCGGTTCA AATACGCCTT ACCCGTACGG GTGTGGTTGC GAATGTTGCG CGTGTCCATG
    11341 CGTGTGGCTT CTTTAGGACT CGCCTGGGGT GGTCACTTAC AGACGGCCGA ACGCAGCGAT
    11401 GTGTAACGAG TAAGTTTCGG CCATTTCGTT TACGTTCTCG GGAAAGGGGA CTGGTGACGG
    11461 CCGCAGATTC AGGGAATAAA CGGTTAAAGA TGTTGGAAGG GCTTGGTGTA TGGATTCTCG
    11521 ATAATTGATA TTGACGTGTG TGGTGTGTGG TCACGGATCT AGTAGATACA GGTGGTGTTG
    11581 CGTCATGCCC GGCTTGGTAT GTGAGCGCTC AGTACTTTTC TGGTCGTTCA ACATTACTAG
    11641 TGTTATACCT ACACTAAAGA TTTTGGCCCC GGAGATGATT ATGTAGAGTT TGTACGATCA
    11701 TAGCTCTTTA GTTTTCTCTT GCTCTCATAC GTGTCTGTTT ATAGTCTGTA ATGTGCGCGG
    11761 AAGATCTTCG TGTTTGGTGG AATGCGTGGT GTGGTGGGAG AGAGGCCGAA AAATAGTGGG
    11821 AGACTTAGGT CCGGATACGT TGCGATCGTA CTTGTATGAT GATGTTCCTC GCTACTTTAG
    11881 AGCTGCAGCG ACCATCGACT GTGAGTCCCC GCCCCTGGAG GGTGGCCGTT GCCATCTGGG
    11941 GAAGTGTACA ATTCGATTTT TATAGGATAA CCTTACTGAT ACATGGCTTG AGGGTCCTTG
    12001 AGTCTGGCGG GATGGGCGAA ACACGACACT ATAGGTAGGT GCTAGGTAAG TCCTTTTCAC
    12061 CGGGGTCTAG AAATGGTCCA GTCTATAGGT GCGGCAAGTT ACGATTAGGT TTGGGAGGTG
    12121 CATTACGCGG TTTCACGACC GGATTGTATA TCGAACCAAT CATTTATACC CATTAAATCT
    12181 TCAGTATGTT GAATGGCCTC ACTTTTGGAT GGTATGACGG ACCCGTCCGG GGTAACATAT
    12241 GTTACAATAC ACCGCTACTA TATTTCCATC GTTGCGAGTG ACGTTTAAGC GTCCATTGGT
    12301 TGATCTTGTG AATGCTTGGC ATGTACTGGT AGATGACGTA GTAGATGTGG GCAGTTATTA
    12361 AACTCACGTG ATTTTTTTGG GAGTATGTGC AACGCGTTAT CTGGGTGACG GGTGGTGTCT
    12421 TACCCGGTTT GATTCCAATC TTCGATATTT ACACTAAGGT GTGGATGTGT TTGGCATCAG
    12481 TAGTCGTGGT GTCATGAGGA GGCTGATCCG CGCCAGTGTT CCAATGTGGA TGGTATGGAG
    12541 CTTTGGGGAG AACTGGACGA CTCGGGCCGA GTGGGCTTCT GGCAGAGAGC AAGACAATTA
    12601 GACTCATGGA TGTCGCCATA CGGTTTTCAA AGTGGACTGC TCGAAGTTTG CCCCAGGGCA
    12661 TTGGGTGGTG ATACAGTCGC CCTGGGTCAG TCGGATTAGG GCAGGCGTTA AGCTGCCGGT
    12721 TTGAAGCAGG CTCAGAATTC AGGCCCTGTG TGCATTTGTA GGTCGTCTTA ATTTTAGTTG
    12781 TCTTAAATCG CTTTCAGAAT CGTCGATCAG TAATGTTGGT ACTAATTCGG GTGGTCGCTT
    12841 AGTAGGCCAA CGCCTATGAA CCAGTGCTTG TTGAGATGTA AGTGTGCGTC GTTGAGCACC
    12901 GGGGTGTCAC GAGCGGCTGT CTGAATAGTA CGTGTAAAAA AAATCGTGTG CGTAACAAGG
    12961 AGTTGGTCGG GGCGAATCAA TAAGGTATGG AGGCCCAAAG TTTGGTGGGT ACGTGGGGGG
    13021 ACCTTCGATT ACGCTCTGTA ATTCGTGCTG AGTCAAGGGC CGTTTCGATT GGTTTCCATG
    13081 ACAAATGGGG TGTTGCGCCG TTGTTTTAGA GCACTTTGGC AAAGCCTCAA ATAGGGATGG
    13141 AAGTCTTAAG GCCTGCTTAG TATGCGCTGG TTGGCTGGGC TGCGTGCCTA AATAAGGATT
    13201 CTTCCACGTT TTAAGATTGC TGTAGTACCT GAATGCTAAT GCCAATCGAG TCACATACGG
    13261 ACAGGAGGTG CTCTAGTTAG GTTGTGGTTT GATGGAGGCT CGATCGTCTC CAACTGCTGT
    13321 GGAAGTTTTG GGGAGCAGCT AAGGGCCGGC AATTAGATTT TAGCAATGAT TAGATAACGT
    13381 TTGCGTCAGC CTAGGTGTTA CATTTAGCTA GTGTTGTTAT AGACCTTTTT CTGCTAAGCG
    13441 CGCTATTAGT TCGACCCATA GATATTTTCG GGCTCGCCCC AATCATGCTT GGCAAAGTTA
    13501 GGGCATAATT AGACTATTAA TGAGGCGATG ATTGTTGAGC AGATTAACGT TAGGTGTCTT
    13561 AGGAATCATT GAAGGTAACT ACAGGTAGGC GTTAAAACTC GGTAGCGAAG GTCGTTTGCA
    13621 AGTCACTCGG ATGGGAGCAT GGGGTACATT GGTCAAAACC GGTCGGAGCG TACCTGTTAC
    13681 TGCGGAGATG TGTAGCTTGG AGTGTCAATG CTCTTCGGTG GTAAAATTCG GTCACTATTT
    13741 GCTCTCGGAT TTGTTCTAGA CCAAACCTCT GCCTGTTCGT TGACGCGCGG CCTCGACCGC
    13801 TGGCCATGGT AGTCGGATGT CGTTTTGCTT CCCTCCATAG CAGATAATGT ATCAGAATGC
    13861 TTGTATAGAT GGATTGGGTT GTAAGCCGGG ACAGTCTCTA ATATACCGCT TCGCGGTGAT
    13921 TCATGCCGCG GTCTTATATC GTCAGCGTAC GTCCGCTTTT ATAGCGCCTG TGGGAGTGCA
    13981 TGTAATAGTA GCTCAAAATA CATCTGTGTC TCTTTGGAGC GCTGTGGGGT GTATACGCGC
    14041 GCGAGGATGT GAGTGCCTAG ACGACTAGTC GGTGAGCGTC TGCGGGGTCA GCGGGAGTGT
    14101 TCGGGGGGTG AAGTTCTGCC GCCCCGCCAA TGTGTCTTGT CAAATTGGTA TAACGTTAAG
    14161 GGCCGTTATG AGCGCCTGTC TGATGTAATC TTCTAAGTTA GATGAACCGT TTACCTTCAG
    14221 ATGCGGGGAT CATATCGGAA TTATAGTCAT CCAATTCTCA TCAGTTTGCT GATCGGGCTA
    14281 CTGGCTACAC GACGTGTTTT CAGCCATTTA TGCCCACTTG CACATAATGA TGCTTCTAGC
    14341 TATTGATAGA TCTCGGGGCA GATGCATTCG GGTTGCTGTT TGGATATTGT CTCTATCTCT
    14401 CTTGTGGCGA AGTTGGGACA TATCTGGTTA GAATTCTGGT AAGGGAAAGA CATGTGATCA
    14461 GTAGCGTTTG GTGGGGCGGG AATAGGTCTG CTGCCGTGAT TATCAGGGAG CTCTACAGTC
    14521 GGCTTTCGAT GGAAGTATAA CCTCATGGGC CTCGGTTGTA TTCTTCTGAA AGCGGGGTAC
    14581 TTGGTCGGTA AACAAGACCA GGTACGTTAT ATAGAAGGGG AGACGTCAAG AGAAATCGCT
    14641 TCCACTGAGA CTCGCAAAGC ATTGCGCTGA CTGCATGTGA GATGTACGAG AGGAACTGAG
    14701 CTGGGTTGTT GTAACAAACG TGCTGTTGGA GACGCGGGTT TTAGTTCGGG CGGCTGGTAA
    14761 TTACGCTGTT TCGCAGGGCA AGATCGATTC CATATCAGCA GTCCAAGTAT GTGACATCAA
    14821 AACTAACAAA TTTGTGTATG GCCTGCGGTT ATGTCTGTTC CAACTGGTTT ATATACATGT
    14881 AAATACATTT GTAAATAGTC GCTTTTCTTG GTTTTGCGAG GGTACACATC AGCGCGTCTT
    14941 AGATAACGGG TAATATCAGA ACAAGTAATT GTGGGAAATG TGCTCTTACT ACTATCTTGT
    15001 AAAAACGTAT TCAGAGCGAC GGGAGATTAA TGCGACTTCT GTGGGCTGGA GCAGTTGCCG
    15061 ATACTCGATT TTAAGAATGG AATATTTCAG ATTGGGTCTG TTGTGCTTCC TGGACACTCA
    15121 GTGGGGCTAG ACCGGGTCAG GATCTTCCGC AGACTTCCCG AGCTCGTTTT TATAGGGGGG
    15181 GCAATGCCGT CGAGGGCGCG TGATTTGTAG GAGACTGCCA ATTGTGGCAC TGTGCTATCG
    15241 CGAGTATGTC TAACTCCCTT AGCCACATGT TGGGCACGGT TTGGTGGTTT CATCAGTTTG
    15301 CAAAGACCGG GTTTGTGGCG CTAAAGATGA GGGGATTCTA TGTAGTTAAT TTTATACTCG
    15361 GAGCACACTG ACGTAGGTAC TGCGACCATA GAGACGATCC CGTTGTAGGA GCATGTTGTT
    15421 CTAGGTCTTT CCCGGGACGC TTACAGTTGA AACTTTGAAT TGATCGGAAA GTAGGCATGG
    15481 ATGATAATAT GCGTTGGATC ACCTGGCCCT CAAGAACGGT GTAACTTCGC AGGGTCATGT
    15541 GAGGTTCCTG ACACGGGTGA GTCTTGGGTC TGTAACAAAA TTCGGTTGTT TGACAGTTTC
    15601 ACCTGCGCAT CAAATTGTAG AAGTATCAAA GTTCCCGGTT GGGTTAGGAC CAGGCAGTGG
    15661 CGTAGCTCCA CATGTACGGG GTCGGTGTGC CACAGAGACT CCTGTCTTAA GTATACAATT
    15721 GGATCTGGGT TCGCATAGTA TTGGACTGGG CATGTATGCT TGTTGAGCTC GGGCGTCAAG
    15781 GGCCTTCTGA AATTCGGTGT GAGGTTTAAC GGGTATTTGG TACACTCTAA CCGTGGTTGT
    15841 GTAGCCGATC GGCAATGAGC CTCGGAAGTT GTGGTCAGTT TGATCTGGGC AGTGACAATA
    15901 GGTGGTGCTA ATAGTGATGC TATTTCATGT GGTAGCGCTG TGGGCTTGAC CGCCAACTTT
    15961 AGCTTATGGA CGTTTGAGGG AGCTCAGGGA TGTGCAGCGG GTGCAAGGCG TCACTATAAC
    16021 GTTGCCTTTA GGCATACCCG TAATACAGGG AAGGGGTGAT TGACTGCTCT TCTTACTTTG
    16081 ATCATTTAAG GTGGGCTCTG TCCGCAGGCC CCACGCGTTT AACGATAGGT AGCGCATTTC
    16141 AGGTTGTAGC CTCACCGGGA CATGTATAGT GCCGTGTTAC TGAGATATGC TGTTAGTCAG
    16201 TGAGAGGCCG CGCGTTGTAG GAGAAGGAAG CCTAAATAGT GTGTCCTCCT TTGGTTAGGG
    16261 TCCCCGATGT GGGGTAAATA AGCCAGTCAC TTAAGTTGCT CTATTAAGTG GCACGCTTTT
    16321 ATGCCGAGGG CCAGATTCAG ATACGGTTTT AATCTCTATG GCTGGAGTGT GTCTTTCATA
    16381 CCATTCTGTG CCGAACCAGG TTACGAGGGT GGGCGGCTTG TGGGGATAGG TCATGGGTAT
    16441 GCGGAGCGAA AGGGTTGCCT CGAAACAAAT GGGTACATGG GCAGAGGGTA TCGTAAGTTA
    16501 CTCGTTCCAG TGCGGGGCGC TCGGTGTGTG GCGTGAGAGC GACGGCGTAG ATCCGGCTCG
    16561 TTGCTTCTCT AAACCCCCGT TACGTCCGAG GAAGGAGAGA TGACTGTGAC TGCCTTACGG
    16621 CCCAGTTGTT TGTAACGGGT GGTCCATAGG TATAGTATGG GGTGGTTGTA AATGTCCATG
    16681 CAGGAGATAT CCTGGGTGCA CTTCCTTTGA CGCATATATA TTGAAGCAAA TCAGCAATAA
    16741 TTTTTGCAGG TGCGGTCCCT TTTTACTGAG GCGCTCGCAT ATATTTTAGA TTGGATCTTG
    16801 GCGACAGGGT ATTCTTTGTT ATACCAGTAT AAGTTGGGGG GCCGTTGAGT TGGACAATAC
    16861 TATGCCTAGT ACTATTGGGT GATTATTGGA AACTGATGTG GGATCTAGGA TTATAGTGTT
    16921 ATTCTAGCCT TCGAGCCGGG CGGATGATGT GGGTAGCCAA GCATAGGTGT CTTTAGGAGT
    16981 CTGTAGATTG CTACGTGAAA CCCGAAGGCC GTTTCCGGCA ATATGCAAGG GAATGTTTAC
    17041 ATTAATTAGG TGAGACTTGT TTCTGGGAGG GTTGTTTGGT AAAGAGTCGG TAATCCCTGC
    17101 GAGGAGCGAT GTAGGCTGTT ATGCCTAGTT TCGGGCGTGG GTGTACCAAA GGGGGGAAGT
    17161 TTGTTGTCGT CTCTGTGTGT TACTATTTGG ACTAAATTGC TCTCTAACTG TTTTACTTTA
    17221 ACGTTTACCG CTCGAATTGG TTCTGGTAGT CGTGTATTAC ATTTCGCTTA CAGGCCACCA
    17281 CTAGCGATCT CCCTAGCGAC GGTTTTATGA TCTGCAGGGG CAGGGATTGA ACGCAACCCT
    17341 CCCGATTACT CATTTGCCTT CCGCGGCTTC ATAAACCACG ACATTATGTT CTGGGTTTTC
    17401 ACGGTGGTAG TATTAAAGGT AGGTGGGACT CGAGTGCGAA GGCTGATTTC GTATATCATC
    17461 ATTTTTGATC CGATACGGCG ATATCATGTT TTCATGGGGT GGATATCAGA CTCTTGTTGA
    17521 GTATGTTATT GCTTTATTAG ATAGCTGACA GAGGTAAAGA ACACGGTCCT AAATTCCGAT
    17581 TTTTGTCAGG TGATATGCGG GTTGGACATT GAGGGCTGCT CCCTTGGTTA CTCCCCTTGT
    17641 AAGTTCTTTT CGAGGTTCAG TGTGAGTTAG TGTGGTTAAC GCTGCCATCA GAAGGTTGAA
    17701 ATGCACAAGT TATTATTACA GTCTGTATTA GGATCCCTTT TCTATCTATG GCAGCACAGA
    17761 TATTTAGTGC CCATACGTGT CTGGTTTCTA CCTGAAGTTG TGTTTGTTTA TGTTTTACCG
    17821 GGCGAAGCGG AGGAGAGCGA GACTGTTTAC CTAAGAACCG GGAGGCCGAG ATGCACGCCT
    17881 TTATGGAACA GGTCTTATAG TAGGCTTGTC TATTGGTCCT GAGTTAAATC TCCCGTTCAG
    17941 GCTGGATTGG GGATTTAAAC CTTTAGCTGT TAAAATCTCA CGCCGCCGCA CAAATGCTCT
    18001 TCGACGTTTG TATCCAAGGT CGCACCTCAA ACTGTTTGCT GCCAGGTGAG ATATGTTAAC
    18061 GGACTGGTCG TTTAAGCTAT CGGTGACTGT GTGAATGCAT GAAACGGCTC GTACGTGTTT
    18121 ATTGGCGGAT AAAAGTATGA AATTGAAGGG GAGAAGGGTA TGCCTTGATT GAGGATCAGA
    18181 GCAGCATGTA TTCAACAAAG CCGTGACACT TTAAGCTTCT CTTCTGTAAT AACTCTCTAT
    18241 TCGTAGGTAT TGGTAAAGTT GATCTGCGGG TTTTAATGGC GGTGTATGGT AATAGGAGTC
    18301 TAGCGCAACG TCGTGTTCAA CAGTGGTAGT GGCCGCGGGT TGCCTGTAAT GAGTTTAAGA
    18361 GGTGGGGCGA GAACAACAAA ATCTATCTAC GGGTGGCAAC CTGGTTGGTG ATCTACGTAC
    18421 TAAGATGCGG GGACTACTCC TTCCAGTCTG CCTCGCTAAG TTAGTGGGAC TATGTCGGGG
    18481 TATTCTTCCA TAGAGAGTGG GTTTAGCTCC CTAGTGTTGG TTCACTAATT CTTACGAGTG
    18541 TAGGCTAATG CCGCGGATCT GGTTGTAGCG GGTGTCTCGC TGCCCCACTC TTAACGATGT
    18601 CGTCCTCGAC GGGCCCATGG GAAGCACCGC GATTACGTTT CCTAGGAATG TATCCTACTC
    18661 TCTAGGGTAT CGGAATGTTC TTTCTTAGCT AAGGTTGTAC CTAGTGGTAA ATTGGTTGGA
    18721 TTGGACGTGT GGTTAGTATG TGGTCGAAGA AGGATGGGAC TCCAAGTGGT AGGGGATAAC
    18781 TTTTAGGGTT GTTGTGCAGA CCGAGGGTGC TGGTAGCGTT TTTAGCTGCG GGCATGTAGT
    18841 CATACCGGAC GTCAATTTTT GAAGGTAGCT AGTTTTCTTC GATCAAAATT ACGGTTTTTC
    18901 AGGCGGAGTA CCGTTCATGT GTATTTTTTT GGCGACTTAA CCTTGCTAGG GGCGGGCCTG
    18961 TGTGGCTTAT TCTCGCGTTG AACGGACACA AATCTGCACG GCTAGGAGGC TAATGTATTC
    19021 GGACGACGGA CGAGTCCGGC GAGGAACGAG CGTCGCCTTG GCTTGAAAAG AAACATCAAG
    19081 CCTTGGTAGA CAGGAGGTAA TGAGCTCCCA GTAGTTCGCT GAAGAGCCTT TTTCGAATGG
    19141 TTTATGTGTA TGCATCAATG AGCCCTGTCA TGCATGATGG GCGGCCGGTT TAAGAGGCCT
    19201 GGACATGGCC GCCGGGGGTT TTATGTTCAC CAGTCGTATT GAGATTCACG CGTGATCAAT
    19261 GATTCGGGTT ACTGTGGACC CCATGGCTTC GCCGATTTTT GTCTCGTCTT GAAAAATTTC
    19321 TCTGGATTGG GGGGAGCTGA CGGGACTCGC TTCATAAGTG AGAACTTAAT CAAATTAGGG
    19381 CAGGTTAACG CATGCGGGAG TTTTGCGGAG AGTCGTATTC CACCGAGTAG GTTCCTGTGG
    19441 TGGAAAAGGT GCCTCCCGAC TTTTAATATG TTAGACGGGT GGTGTTCGCG GCTTCAATCG
    19501 GCGCAATCTG AGTCTGATGG TCCTTCGTCG ATCATCCATT GCGATGGCCA GCGCGATGGA
    19561 GGTTAACATG TATTGTAGAT CACTAGGACC CGTACATGCG CTCGACTAAT GGGCAATCTT
    19621 GGAGTATTTT TCAGTTCGGC GCCTTTTTTC ATGCTTTAAG TTGCCCGGGT ATGCGTTGAG
    19681 GAGTATTAGT GTTGGGATGG TAAGGAGTGG TCGTATTAAA CTTATCTTTC AGGGCTTTAT
    19741 CTTCCCGGAC ATTTTACTTT CATCATAACT GATTCCACTA CCTTAGTTGG CAACCGATTA
    19801 CCTGTGTAGA GGTGGAATAC CTGATTCGTT TTTCACGTGT TTTTATGTGA AAGAGAATTC
    19861 TATGCGCTGT TAGCGACGAC AAGTGTCGAT TAATTTTGTA TTAGGAAACA TGGGTACTCG
    19921 AGAGGATCGA CTGGTGCCGT TACCCGTCCG GACTCGCACC CATGCTAATT CGTGCAGATT
    19981 TGATCGGCTT TATGTCTTGC GAGTGGCGAG CGACTAGATT GGGGTAAGCA ATGCTTGGGT
    20041 CGTGTCAATG GGCAAGTGCC GTTAGACAGT GTGGGCCAAA CCATGGTTCG TTGAATCTTG
    20101 ACACAGAGAA CTAGATGAAC TCGGTGTGCT CAACACTCGT GTGATAATTA TTCTGCAGGA
    20161 TCCCTTCTGT GAGCTGTCCG GGGCGAATCC TCCTTAACGT TAAAGATGCC TGGTAAATTG
    20221 GATGCTTAGT TGATGCCGTG CTTGTGATAA CATAGGGTTA AGATTTGTGT GCCTAGCGTT
    20281 GTGTGGAGGT GAGAAAGCCG TATCCCGTGG CGACGTTAAC AGTGTCTGGA CTGTTACTCG
    20341 AGGATGCGAT GATGAGCAGA GGTCTGTTGC GGCACATGAT TATAGTAGAG ACGTCTGGGC
    20401 CCATATGTAA TGCGTGCGAG GGATGACGCT GGAGCGTCAA AGGTTCAAAG ACTTCGTCTT
    20461 TGAAGTGATA GTAAATGACA AAGATCATCA CACAATCGCA TGTTTCCGAC AGAGTGGTCG
    20521 AGGACACTGT TTCACTTCTA TTCCTCTAGT TTCGATACGG TGGTAAGACA GCGGGCCCTT
    20581 TTTCGGAACG TAATACGAGT GGTTATTATT GCCGGGAATA CTGCATGGTT ACCTAACATG
    20641 GGTTTCAGGT AACAGGTTGA GCTAGTTGTC ATCCTAATTA TTGGTGTAAG GATCTGTTTG
    20701 CCTTGGTCGC ATATCGTTAT AGTATTGATG ATGTGGCGTT GACTTGATCG TGCTAGCCGG
    20761 AAAGGTCTGT GGCATTAAAA GCGGGGTGGA GGGGATGGTC TAATTGCTAC CTGTGTAGGC
    20821 TTAATGCCGT TGGTTGGACG CTGGTGGCGG ACGCGTACAG GTGCAAGAGA AAGTTTAGAC
    20881 CTTTTCCACT TATGGTTACC TCGGTATATG GCTAAAACCT TTCCGCAATC CTGATAGACG
    20941 GTATTCTTAA CAGGAATATT AAACTGATGG TCGGGCAGTC AATGTCCAGG GTTTGGTTTT
    21001 TAGTAAGCAG GCTGGCCCCA ATGGACTAGT TAATTGTGGA TTCGGATATT TAATCAGGTG
    21061 CGGGGGGATA TTTTTACCTG TATAGAGCTT TTGGATGTTC ACCCGGGGCC GCACGCGTGG
    21121 TTGAATTTGA CATCGGCGAT CAACGGGTTA ACACTGGTTA AACTGATGAA GGGGGGTTGC
    21181 TCGAATGGTT TACTTAGTTC TAAAATCAGC GTACGGTGCT CCTTGGATCC ATGCCTTTGG
    21241 AGGTCGAAGG TTTATGTGAA TTTATATTGT AGTAGCAGTA GCACTCGGTT GTCAGCACTG
    21301 TGATAGCAAT GATGTTGCGG AAGGAGTCTG GCGGGTGTCA CGCTCAAATC AAGTCAGAGG
    21361 GCTCCGTTGC TTTCATAGTG TGAATTCGCC GTATTACTTG GTCTGATAGA TGATTGATTG
    21421 GTGGATTCGG ATGGATGAGA GCGGGGTCGT AAGCTCATGC AATTTGCGGT AGCAGTCCCC
    21481 GCCGTTGTGG TGCCTGGAGG AAAATTTATT GGTGCGGCTG TGGTTGATCG CTTATGAGGG
    21541 AGAACAGGTC AATTTGAGGA CTGGGGTGTA GTCCAAGGTA TAAAAGCCCG GACCATCCAC
    21601 TTGTGCGGGT TAGGTAGTTA CACGTAATCG TCTGTATCCA AATTCAGTCT CAACGGTTGC
    21661 ATTGTACTAT GGTATAAGCC GGGAGCTTCG TTAATATGCG CTTCGTGGTT TAGAAGTTGC
    21721 AAGGCGCTCC TCCTCAAACT CCACGGCTTC CGAAATTGGC AACGGTTTGG AAGAAGGGAT
    21781 GCCGACTTAA AGATGTTTGA GACGGAATGA ACTCTCACAC TGGTTTGTAC GGGAGGTGCT
    21841 CGGCTGACGA TCGCACTTGT CGGGGTAGTC ACAGCGTTCA GCGGTTTGAT GTTAGTACCA
    21901 TCACCGCTGT GCCCGGCTGT TATGTGTGGT GAATTGACTC AGAGGTTCCG AAATCTATAG
    21961 GTGCAGGTCT GCTGTAGAGT GAATAATCGG CTCGTTGGCG CCGAGCGAGA CGCACGGGTC
    22021 TACAAGGTTA TAGAAGTGGC CCCATGTTAG GGTTGCAAGT GGAGAGTGCG ACGCAATACA
    22081 TTTCACGTTG GATGCCCAAC GCCCTTTCGT TTGAGTGTAT TGGCGATTAT GGGTTTCGAT
    22141 GCTACGAGCT TCACTCACGT AAACTTGTCG GATTGGGATC ACAAACAGAA GGGGTTATCG
    22201 CTTTTTGTTT CCTGTATGTA TTGTATCTGT CTGGTCACTA CAGATCTCCG GGCAGGTATA
    22261 GGAGTTGTTC TGATTAAAGT CCATGCGATG TTAGAAGTTG TACCCTTCCC CGCCGCCCGG
    22321 CTCTACGACA GTACGAGTGG CGTTTCGAAG TTTGCCGTGC GTATTACAGG AGATGGTGGC
    22381 AGTTGTGGGT ACGAATGTCG TTACGGTGTA CTTTGAAAAT AACGCTCTAG AACCTGCGAC
    22441 CAATCCTGTG CGCTTCGTAC GAGTTGCAAG ATAACCTGTA AAGTATCAGA ACAGCCCCTA
    22501 CTTGTGGTGA GAAGAGTTCT GTTCGGTGTT GGACTCCCCT TTGGCATAGG GTTGAGGACG
    22561 TTGTCAGAGA GTTAAAGTGG TTGATTGGAA GTAGTCCGCT GGCTGTGCAT GTGGTGCGGC
    22621 TTTTCTGTGT TAACTTATTA CAAATTTAGT GTGGACGTAT ATCAAGTTTG TTTGTGATTT
    22681 CTCGTTCTTT TCAACTACTT CTGGTCGGGA CTGTAAGGAA TCTATTGCAA AGGACTGCTA
    22741 CGGTTCCTCA TGCGATAAGT GAGCGTCGAG CGGGTTGTTA AATATATTCA ATACTTTGAG
    22801 ATTTTAGCCC CCGGACTAGG CTGTTTTCCT AAACGTAGCA AGAGGGCCAG TGATAAGGAA
    22861 GTTTTCTTGG CTAACCGACC TTACTTTAAT AGCCAGTTTG GTAGCACTTT TAATCTGTAA
    22921 CTAAAACCTT CCGGCGTTTG TGGTCATACG TTGTGTAGAG GATTTTTTGG AGGAATCGGG
    22981 GTCGCATGGG ACTCTTTTTT AAGTGGTTAA CCGATACGAT TGCTTGTATT GGGGGACGGC
    23041 TCCACACATG CATTCCACGT GGTCAGTTCA TTTCTGGAGA TTGCGCACTG TGCCATCTTG
    23101 CTTTGTTAAT TCTCGTTTTC GTGAATCCTA ATGGAAGTGA GGATAGGTGA GTAGTCATAT
    23161 GCGGCCACGG GAACAGTGAT GGAATAGTCC CCGTCTTTCC TAGATTGTAT ACATGCGTTG
    23221 TCTGTCGCGC GCTTGGTTTC CGGTGTCGCT AGTCGCAAGC CTTTGGGTTG ATGGGCATGG
    23281 GGCTTCTTAC CCAGGATTGG GCTGGTTATT TACCTAAGGT AGGTGGTAGG CGTTGGCCCG
    23341 GTACGTCTCT TCAGGTGGTT TCTGTGGGTG GGGAACCTTT GTACTCTAGA TTTATGTATG
    23401 AGCATTCGTG ACTAAATATG GGACTACGTA TATTCAATGC CAGGTCGAGT CGTCTCACTC
    23461 TGAATCGATC GAGGTAAGGT GCGTCTACTA ATGAGGGCTT TCGGGTGTTA TTTTGTTTGG
    23521 TGGTGGAAAA GATGTTCTTT GATTTCCAAA CTAGCGAGGT TTTGCCTGTT TTCCAGTGCT
    23581 GTGTGATTAC AATTTGTCAG TCCTGTGCAT AGTATGGTCG GACTTAATGT TTATTTGCAC
    23641 TGGGACTAGT TAGCGAAGGT GGATGTGACG TAAGGGCATC GGTTCGAGGA GAGCCTAAGC
    23701 GCTCCCAGGG GACTTGGAGT TTCTGCGACG TTGATTGCAC TATACGATGT CAGACGTGAA
    23761 TGCATTGTCT TGAATTGTCC GTAAGCTTTC AGGAATTAGA TGCCCTTCTT GGCTCACTTG
    23821 ATGACGAATA GATAGATTTG ACTGATGGTT CGGTATAGAG TGTCACAAGA CGTTGCCCAT
    23881 TTAAACAGTA GGTAGGAGAT TCATGAGTCC GTCTTGTGCC GCATATCTTC TACGAGGGTC
    23941 AGCTCTAGAC AAGACGAAAA CCGCTGGCGA TGCGGGTGGT ATTCACGATA TTCCCGTGAC
    24001 AGCTCCCGGT ACGGGCATCC AACTTCTATA GGGGCTTTCG CAAGGTCAGG GTTACCGTTT
    24061 CTAGCCGTAG CGTTATGCGA GCTTGATATA AGGTTCGGAG TACCGGCCGT GCATGCCTCC
    24121 CCACTAATTT GAAACTTCCT AGTGCATCGG GTATAGGTAT GCCTCATAAG AAGATTAGCG
    24181 GTGATCGTCT AGTGATATTG GTTATATTGA CCGGGTTTAT TTTCATGGTT ACTGGTTTTG
    24241 CACTTCGGAT TGGAATGTAT ACTGTCAATT TAGCGTACGA TGTATTTTCT TGTATAATGT
    24301 CGTGTATGGG GGCTTTCGGT TACGGGAAAA TTCTGCTTTT GTACATTCCC CGTGCGTAGG
    24361 AATTATATTA TCTTAGTGGG GGTACCGACG CCTCTTGGAT TTGGGCTGCC ATCGGTTACT
    24421 GGGGTGTGTA TGATCTAGGA CTGGCATGTT GCTGCGGCTA ATGACCGTGT CTTTTCACAG
    24481 CGCAAATCGG TATAATAATT TGCTAGGCGT CGTTGTGTGC GCACGCATGG TTGATTCTCG
    24541 TGTAAATCAT TTGAGGTAAG TCATTAGTTG ACTAGATGTC GCAGGTGGAA TTATTAAACC
    24601 TGCGATAGTA AGGTGTTCTC TGTACTTTTT GCAACAAGGG TGTACTAAGT ATCGATGTGA
    24661 AATTATTCGC TTTCGTGGAG ATGACTTGCT TGAGAGTGGT GCTGATCAAT TATTCACAAG
    24721 TGCATGCTTA GATGTGTGTT ACATTTTTAG TCTCCAGTTT TACGGTAAGA TATCCGGGAT
    24781 ATGATTGGTA GTATCGGGAG AGGGTGATTA CGCTGCCGTC CTGAATTCAA GTATAAGCTT
    24841 TTGTCCGGCG GTCGCGGACT TGATGGGTAA GCACGGGGGT GACCTCTCCA TGTTCGGACT
    24901 ATAGCTAGTT AGTTTTTGGG GTCTAGGGCA GTATAGACCA TTGTATACGT CGTACCAATG
    24961 AGGTTGTGTG ACAGAGGTAA TTGCGGTAGT GGTACTTGTA TTGTGGCGAA ATATTCGTGG
    25021 CAAAACTCGG GGGTTGGACA GGCGAGCAAA TTATAACTTA AGTGGTCCTG GTCATTATTA
    25081 TTGCATATTA TACATGAGTT CGACAGGCCT TTGTTAGGTG TGTAAAAATA GGATAAGGAA
    25141 TAATTGATAG TAGCGTTGCA CATGGGAAGT GCGACCACAT CCACACGTGT AGGAGCATGT
    25201 GGACGAGCGT TGGAGATTCG ATTCTTTGTA TGTGTTCAAT AGGGGAGTCG GACGTTGCTG
    25261 GGGTGCCGCA AGGGCCCTAG GAGAGCAGTA CGATTAGGTA ACTTGCGCAT GAGTCGGTCG
    25321 ATTGATGTAT GATCCAGATG TTTAACACAC ATAAGAGGAG GTGCCGGAAT ATAATTTTTG
    25381 TCTGGTACAC TTGGGACTCC TGGGAACTGT CTAGCATTTC TAAGCGGGAT GATATAACGT
    25441 TAACCCTTCC TAAGAACTTA TAGTGTATAG AATGCCGCGA TGGATGCCTC AACTGTGTTG
    25501 TGGGGAAGGA TTGTACAACC CCCGGCTCAC CCAGTGGCTT TACTGTTGCG TTGGAACGGT
    25561 GGGGTCAGTT GGAGGGTTAA AAAATGAAAA GGTGTTGCCG GGAAAACGGT TTAAGGAGTC
    25621 AACTTCAGTC ATTAGGGATA GCCAATTTCT CTGTAACGAT ATTGGTTGGA GTCCCTATGA
    25681 ATTTGGATGC GCGGCATATA AAACGGCTCA AGCGATTGTC AGCTAGTATT GCCACGCGAG
    25741 GTTTTGGCCC AGGGGGGGTG CAAGTCTCAA ATCGTCGAAT TGGTCAAATG CCATTTCCTC
    25801 ATCTCCTTGT CGGCATCGCA TCATGGTGGG GGGTTGGAGA TTCTAGTGTT TGGGTCAAGG
    25861 TAGGTAGGTT TCTTGGAGGC GCTATCAGTA ATCTCATACG TGCGATAAAG GAACGAGTTG
    25921 GCAACTACCG CCCTTGGACC AAAGGACGGA CACGACTCCG TCTCGTAGCT GAGCGCGCAT
    25981 TGATTATTCA TCGCAGCGGT TCTTGGGAAT CAGCGTTAAT TTGGAAGTTC AGGACTATGG
    26041 GGACATATGG TCGTAAGCCG GTCGGTGGGT GGCAATGATT GATGGTTTTA CTAGGCGCTA
    26101 ATGGCTGCTT TGACTAGTCC ATGTTTGCTC GTCTACTAGC GTGGGGTGCA GGGCCTTCTT
    26161 TGGTTGTACG CGTTGCCGTC CGCGGCTTTG GTCGGTACAG CTGTTTAGGC GCTTATACAG
    26221 AGGCGTGTGG CTTATGTTCA CGTTAGTCTC AGACAAATAT TACGCTCGAG TGACGACGAC
    26281 ACCGTTGGCA TTGCTATATG TAAGCTCATA ATTCCGGAGG TTCTGCAGCT ACATCGCTAC
    26341 TAAGCGCGTT TTGGTGTATG TAGGATCACT TTAAAGAGTG GACGCTATAC ACAAGCTTAG
    26401 GTGAGGGGAT GCTGTGGTTT TTAACATATC TTCCTGAATG TAGGTCTTTG TAAGGAAATG
    26461 GTTACACCAA GAGGTTGCGG CTCGGGTTTA TTGTGCAAGT CGGTGGGTCG TCTACTGGGG
    26521 GGCTCACATG GAATTAGGGA CAGATAAGAG TAGATGCGCG GAGGTATGGC TGGGGGAGCA
    26581 TTACTGGGTT GTACCGGCAA AACTGTAAAT CGCACTGCCG AAACGGGAGC TCATGGTTTG
    26641 ATGGCGTATA GGATCGGAGA TCTGAGGGCT GGTCAAGTTG CTGCTCAGTG GTTTTTTCTT
    26701 TTATCACGTC CCGGGTCGAA GCGGGGTCAA GGGGACTGGC TTCGGACACT TAGGTTTCTG
    26761 CCCGGTATCC TTGGTGTAGT ACTGAATTTT TTCCGGACTT TGAAAAAAAT TGTGTTCGGC
    26821 TTGTTAGAAC TTGACTCACT TTTCACTTGA GGTTCTTGAT TTGTGCTTAA AAGGTAAGCA
    26881 GAAGGCTCGG TAGGGTTGAG GATGCCTCCT TCAGAGGTTT AAAGTACTGT TTCAGGAACG
    26941 GCTCCTTTTG ATACTGTTAT GCGGTCTACC ACCCTACCAA ATTTGTGTGT TGGTATCATC
    27001 CGGTTTGATC CTTGTCTTTC TTTTAATAAA GGTGGTTAGG GGCGAGCCCG ATAGGCAGTA
    27061 TCAGGCAAAC GTGTCCTGCT TTTATACAGA GAGCATTGTA TAGAGTTATC GTCTAGCAGT
    27121 TCGTATACTA TGCGTAGCTT TTTGGGCGGA AGTAACTCGT CGGTATAATG TCTGCGGTAG
    27181 CGGCTAGTGC TGTCTTTTCT GATCAAGTGC TGCTTTTAAC CGGTGCTACT ACCAGAAAGC
    27241 GTCAGGGATT TTAAGGAATT TTTGGTTTTT TGTTGGTTTT GGGGGGTAGT GCCATCCTCG
    27301 TGGCAGTGGT TTCGGTGACG CGGACGAAGC AACTAAAGCT CGGAGTATAG CCTAGGATAC
    27361 TCGTTGTGGT GTCTTGGTTT TTGGTCCGCG TTACGTACAC CATAGGATAG TTCGTTCCAT
    27421 AGTGTGATCT ATATTAGAGC ACGCTGTTCA TATTTATTGA CTAGGGTATT TTGAGCTGAG
    27481 GAGGGTTTCT AGTCTTTCTT GTTGCAGCAT CGAGTAGTTG GACCTTTTTA ACACGGAGCG
    27541 TTAGCTAAGT GTGGCAGATC ACGAGGCAAC TGACACTCGT TATTGGATAG ACGTAAAGCT
    27601 TAGAGCCCGG TTGTGAATTT CAGATGATAG TGTTATCGAT GCGCTGGCCT CAGGGATCGG
    27661 TACAATGTTA TCTGAATCTG GGAGGCGTAG GTATGAATTA TAGGGTAGTG ATAGGCCTGT
    27721 GGCAGCCTTT GGTTTGGAAT GTCAACGGTT TGACTCCATG TCTGCGTTTA CGATTCGGTG
    27781 ATCTGACAGC CGGCTGTGTT TTGTCTGGCG TGAGTGGGCT ATCGACGTTC CTAATGTGTG
    27841 TTAAGGTCGA TGGGCGCCTT CTTTTGGTGA AGGCGATCGA GGAGCTGTGC TAACCCCTCT
    27901 TCGGTTTTAT AATCGGCCTT TGCATTTCGG TGGTCGAGTA CCAGGCGGTT CTGGCGTGAA
    27961 TCTAGGATTC GATGGTAGGT GGGTGGTATA TCTTGTCTGT TAGTTATATG AGAAGCTCGT
    28021 ATCATAGTTT CTGAGCACGG TTCCTTCCAC CGACCGGTAA AGGTGGTTAT AATTCGTTGA
    28081 ACTGGGCTAG TGATCTTTTG TGACCCAGCA CAACTCGCAG GGTTATCAAA GGGTTGGACA
    28141 TGCAATATGA GCGTCCTTGA GAAATAAGAC GTGATGGGCA CGATATTGAG GACCGGCATA
    28201 ATTACATGCC GGGTCGGATT GGTGCTGGAG GTAGATGTAC ATGTACGTTG GACCATCGTA
    28261 GACGCGGTAG GGATCTTCAG GGATGTGCAA TAGGGGCCCC AACAGTAGTT TTCATAGGAG
    28321 GGCATTATTT TTGAAGGTTG TTGTTCAGGA GTTCTCTTGT CCTGATATGC GCAAATATAG
    28381 CATTCGAATA AGCGCATGGC CCTGTTTTGT TATTGTTTCC CTGCGGAGTA TTTGTGGTTT
    28441 CGAGCTCCCT TGAACTACGT TATTGTTCGA AAGTTGGCAT GTAGCGTGCT GAGAACTGAG
    28501 TCGCTAGACA TGTCAGGAGT GTCCATCGTC GCTGTCTAGG CGAACGGATA TTACATCTGT
    28561 GATTGGTGCT AGGAGGGGTG GATAGTAGTC GACGGTTCCC GAGTCATTCT GAAATACTTA
    28621 CCATTCTGGC AGTCATGCCA TTTTTTCGCC GGAGGGTTGG TGAACTGCAC GTGGAGGTTT
    28681 ACAAATGGGA GTAATATGTA TGGTTGGGGG ATCATGCTTT GCCGGATCTG GGCTTAGAGC
    28741 GTAACCGTGC AGCCTGTTGG CGCGCGAAGA TTAGGGCCTT CAGATAGTGG ATCCTGCGTC
    28801 CAAGTCGAGG TGTACCTCGA CCGGGATGAT CCGATTGCGT GCTCTGCTAC GGCTTCTTTT
    28861 TAGTTAAGGT CCTGGTTGAG GATTCGATTG CGGAGGAATG TAAACAATTC TAACAGTAGC
    28921 AGCTTTATAC TACCTAATTG CCAGTGTGAA CATACGTTGG ATAGTAGCCT GGGGGGCGGC
    28981 AGAGGTAGTG GTCATTGGTA GGTTAAAGTA GGTGCTTGGA CTCACTTCTA TGCATGCATC
    29041 AGTGGTGCAT GGAGTAACGG CGAGTTGGTT AGTAGCGACT CAAACGCCAA TAGGCGGTGG
    29101 GGGTCAGCGA GCGTCCTGAA AATAGAGAAT CATTAATATT CTTACCAGCG GGCTAGTCTT
    29161 ATTAAATTGA TGAGTTTGAA TGCATGTAGA GAAGGGTGGT CTGTAGCGAT AATGGTGCTC
    29221 GTCATTTACG GTCCCTGTTG ACGGACGGGG CCTGGACCAT TTAGTGCGTG CCCTTCACGC
    29281 ATTTGTTTGC AAGTATGGGG GTGCCAATAT AGTATTGGAC GCTACAATGA GTCTCCTTGT
    29341 CGACGTATTG TTTCTACTAC GAGGCTATGG AGTTTTTAGT ACCCTGTGAC GTTGGGCTTC
    29401 TGTATTCACC GTCACTGCGT ACGTAGGGGA AGGTCTTGCC TATCGAGGGT TTCTTACGCA
    29461 TATGTGAATA TACTTCGACT TTTGGTAGGT GTGTTCACGT TATTTACGGC CTTTATCTTC
    29521 GTAGGTTTGC GGGTTTCTGG TCGAGTGTTG TGTCGTTTAA AACGTGAAGC ACGATCATCT
    29581 TGTGGAGAGC AGCCTTATGT GCAATAACAT CTGAATGGTC GGTGGTCAAC AATGGGTTGG
    29641 TTTTCATTAG ATCGTAGTGG GACGTAATGG GGATTACGAG TCTCCAGATA TTGTGTGGGA
    29701 GAAGTTAATG TAAAAATCCG CGTTCTCATG CGAGGAAAGA TGTTCTTTTT AGAGGTACTT
    29761 GTGCACTACA TCGGCATTTG AGATTCTATG CTGCCGGTGG CAGTAAGCGA TCATAGGGGG
    29821 AAGAGACAAG CGCAAGTAGC CGAGTGCAAG GCGAGACGTT GGCGTCTACG CGGTGCGTTT
    29881 AATGGTCGGT GAATGCCTGG GATATACAGG TATTGGCAGC CATGCCGTTT ACAATTTCAT
    29941 TCAGAGTAGT ACACCTCGGA CAGATAGTCA GGTATTAATG GTTTCATGAT GTGTGCTCCA
    30001 CTTAATCCTA ATTCGTGGGG CTTTCGATGT GTGGTGTATT CTTCATTGAT GGTAGGTGTG
    30061 GTATATCTCT CCTGCATGGA CGGTTCTCTG CGCAGATTAT GGGAAACGAA TCTTTAGTTG
    30121 CCGGCAATGG CATATTACCA TTAGGTAAGG GGATTGGTCT ATTGGTCCAA CTTAGAAACT
    30181 TCACGATTGT CTTAAGAGAC TAGGCGGGCA TCCGCAGAGA CAACATCTAC ACGGGCCGGC
    30241 TCGTCCGCGT ATAAGTGTGT TTGTAGCTAT GTGTTTGCTG CGATGTGGAA GCGGTGATTC
    30301 GTGTGAACAT TCGAGTAGCA CGAGGTGAAG ATATGTTCGG ATGGACCAGT TTTGTTGGTT
    30361 CTTGGTGGCT TGGTCGTCTC CAGTCAGGCA GCCTGAGGGC TGGGTGGAAG TTGTGGGGGA
    30421 GCCATTTCTC GGCAACAGGA TGCGCTCGCT GTTTCGCAGG CATAGGAATC TGCAGCTCTC
    30481 GGTTGTCATG TGCATCGATT GGGCTAACCC TTACAGGTGT CTGTTACATT GCCGGTACAG
    30541 TCGTATTGTA GAATTCAGCA TGAGGCTCAG TTTGTGTCTT TCCTTCGCCC GGGTCGGGAT
    30601 GACGGTGGGC TTGTACGTCA CGGTGTACGG TTAATACGAA GAGTGATCAG CGGAGGCGTC
    30661 ACGTGCTGTG TCGATTGAGT TCTAGTATGT AGTGGCGTCG CGTACAGACG AGAGAAGTCT
    30721 CTGCCTTTGA CTAGGGCCCG GTATGTGCCT TTTTTAGAGC AATTTAGCGA TGGTGCTGAT
    30781 TGAAATCGTT AGATTTTGAT AGAGTGGCAA GGAGTTCAGG GGAGTCTTTG ATTAACTTAC
    30841 ATGAGAGCGC TTCGGAGCAT GCAGGGGGTA GGGTCTGAGT GGCTTTTTAT TAGCATGGCT
    30901 TTTTGGTTGT GGTTATGTCT CTTTTTGAAA ATTACAGGAG GAATCGTGAG TTTTCCGGTG
    30961 GGTACCTAGT ACTAACTTTG GTCATGGGCA ATATTATATG TTCGTGGCCT CGATTCTAAG
    31021 GTACTGCGTT AGTAGGTCGG CATTAAAGGG GTTCATCATC GGGGGCCTGG AAAGTGACCA
    31081 GGAGGCAATA AGTGCAGTAA CGCAGGGGGG ATGATTAGTT TACCCTGGTC TTGGTTACAC
    31141 ATCCCGGTAC TGTTTTCGTT TTTAGAGCAA TGGCCTACGC GATCAAGTTA CAGGATAGCG
    31201 AGAGGCTCTG AATTTATTAA AAAATATGGT AGGCATGTTT TACTCTATTA CTACCATGAG
    31261 GAGCGCTACA CGGAAAGTTT TCAAACGGGT AGTTGGTCAG ATAATAAACT CCCATTACTA
    31321 GAAGTGTGTC TATATAATGA GGTTCTTTGA GTAGGGACTC TAGCATGAGT GTGGGAACAG
    31381 GTCTTGTCCC GATAGATAGT TTGTGAGACA GGTGGCTTGG GAGCCCCGAG GTGTGTCACT
    31441 GACAATAAAG TAATGAGTCT TGTGATAATT TGCATACCGA GTGACCGTGG TGGGATCATT
    31501 GATCGAGTAC GCATCCGGCG TGTGGACCGT ATAGTGGTTA GAACGCGATG TTTTACGCGC
    31561 ATGGTATGGG TTCAGTCTGA GGATTTTTTA GAATGTTACT GGGATGGGGT TAGACTCAAA
    31621 TCGAGCTAAT TTACGACGTA CGACGTTTAT TATGTGCACA CTTATTTGAT TCTGAGCGGG
    31681 GTTGGAAACG CCAGTAGCCT TGGTGAGAGT TTGGATCGGG CTAGTCCATA GAGGGATAAA
    31741 CTTTGCCCAT GGGCGGGGTC TAGTTTTCCC TGCCGCGCAC AATCCTTCAC CTTAAGTCGG
    31801 GTGCGTGGGG ATTAAGAGAA GCAAAAAGGC GTGTGTGTTG GGATTTTCGC GCCCACTTCG
    31861 GGAAGATTGA TCTTTGATAG CACCTACACG GGTAGAGTGC GGAGAAAGCG AGAGTGGTTA
    31921 AAGGCGGCGA TATTACACAG CTGTTGGTTG CCGTACGGCA CGGCGTTGCC CTTTTGGTGT
    31981 TGCCCCCCGG TAGCGAACCA TGGTTATGTT TGAGGTGCAT GTTGTCCTTC CCCATCTCAG
    32041 AGTGTGGGCT AGGATGGTCT ATTAAGAAAT TGGGGAGGTT TTGTCGTGGT TACGGCGACG
    32101 TATATATCTA GGGCAACATT CCTCCTAATC CCGGCATTTG ATGGAGTAAT CAGGTGATGT
    32161 CGATTGAGTG TCTTTGCATT GTTGGGTCGT TCACCGATGA GTGGCTTAAC TTAAAGGGTC
    32221 GGCCTTATGG GCTTGTTGGC GTTGCAGTTT GTCGATGAGG CAGGACCCGG GGGGTGACTA
    32281 GGCTGTACAA AGTCAGCTTG CCTGTGGCGT TAAGTAGGGT GTTTAAGAAA CTCTAGTGTG
    32341 TCGCGACACG GACTTTCTAG TTTAGTAGCT CGTACGGCGT TGATAGTGGC GGGGTAGGAT
    32401 ATCTGTCGTA CTGACGTAGG GGGCGTGGCC GCGTTTTGAT TACCGCCTTA GAGAGCCGGG
    32461 CCGGCTACCA GAGGAGTGAG TGCGATCGCG TTTGCAAGGC GAAGAATATG TAAAACGTCC
    32521 AAAAAGGTCC TATTGGAGTT TGCGGGTGGG GAAGTATGCA AAAAATGGAG TAATCTGTAA
    32581 GGGTATGGTC AGCGAAGATA AGCGATAAGA GGCAGGGAGT CGTTAGCGAA CCTGTGACCA
    32641 TTCATTTTTG GGGTATCATG GTATTGTGGG TAGTCTGATG GTAAATACTC GGATAAACAT
    32701 ATCAGATTGT ACGGAAGCCG GAGTCGCAAT GGCCTGGTTT GACAAATTGT GAGGACTCAT
    32761 ACTGGCGCTA GTGTTGATAG CATTGCGAAA GTGGGGGAGC ACATTTACCG TTTCGGTGTT
    32821 GAGACGTCGT ACATAGGGCG GGCCCAGTCA CAATAGTTAG CGTGGCGCTG GCTAAATTGG
    32881 TGGATATATG TAGTGTTGTT TATAGTCGGA CTATTTAGTC CCTTTATGAA GTTTGCTTCA
    32941 GAGGATATGT TGTGTGTGAA CTTCCATTGA GGTGTATTAT CACCGTTGTA ATTGCGAGCG
    33001 CAGATGGATT AATGTAAGTA GTGACGGGCG TAGAGGGAAT GATCTACTAG GTGCCGAACA
    33061 CGATTCCAAC TCAAAGTGCT TCACGGAGTC TTGACCATGG TCGGGCCACC CTGTCGATGT
    33121 GTAGTGCCCC AGCGCTACGA ATGTGAGGAA ATCAAGTCGA GTCGTGAGGG TTCAGACTAC
    33181 TGAGTAACAG ACTTTTATCC TTGGATTGGC TAAGCTAATT GGGCCGGGTT AGGAGTCTAG
    33241 CATCGAGGGT CCAGGGGATG TAATGATTGT GGATAGCCGT GGTTACTAGC AAGATTATCG
    33301 TTCAATGGGG TGGTTTACAG CGTTAGGGTG TTGTCGGGTG GTTATGTAGA GCAATACCAG
    33361 CTCATTGTAG GCGCCCCTTC TGTGCGCTGC AATAGATTAG TCCTCTCTTA TTGGTCAAGG
    33421 AGGCACTATA ACATTATAGA TAGGTGTTCA TACTAGTTTT TGTATTGAGG TTATTGGAAG
    33481 GCGAGGTAAG TGCGTACTCG TAGGTATTTG GGATTTCGTT AGCACTAGTA ACCTTGAGTG
    33541 TTATGTTATA ATAGCATTTG AATTGGTTTC CGTTGTGTGT CAATGGTCCA ATTCTGAACA
    33601 GACTTCTCCC GGGTTTTACC TGGGGCTGGA TTGGTGTAGT ATTATGTGGT GGGCACATGC
    33661 ATTTTGATTT TGTTTGGCGT CTCCTAAAGG TTTGTTAGTT CTCTTATAGA AACATGGGGA
    33721 TCTTGGACCA ATTATAGGCC GAGAGGGCGA TGCGGCCCGT CCCGGATAAC TCACTGCCTC
    33781 AGATATATGG ATCGCTAAAC CCTTAGATAG GGTGAATTAG CTGATGTTAC TAGCGTGGAT
    33841 TACGTGGTGG AAGGACCTGA CGTAAACTTG GGACGATGGA TTTGAAAGTC CAGTGCGGTA
    33901 TTTTGTAGGC GTCTCTTGGC GTATTATCAG GGTAGACGTA GGGTGTGATC GAAAGTGGAA
    33961 AATTCGAAAC TGGTTATATG TCTTATGCGG TACTTCCAGA CAGACCTAAG ATTTACTAAA
    34021 GCTTAGGGGA ATCATCTCAC GTTCAGTTAT CAGCGGCACT CGAAAGTACC CTTGTCGCTG
    34081 CCGTGGAACA GGACCTCGGC GCGACGTGAG CCATGTATAC TACGATATAA GAGCTCTCGA
    34141 AGGTAAGATG GGTGATGAAT AATCAACGTA CATCAGCTTT ATAGTCATAC GAAAGCACCT
    34201 ATTTCGTACT GGAGTATGAA AAATTCGAGT TCCCACTCCG GTAATCGCGC GTTCTAAAAG
    34261 TGATTGGTAG CCTTCCGAAG GTTTGTGTTA TGGGGAGGAA TATAGATGGC TGTTGCGAAG
    34321 AGTGTTTTTT TTTAGGGCGT GGCTGGACCA CGCACGACGC GCGTTCATGA AATATGGAAG
    34381 AAATGCCCAT TTTGGACTAA CGAAGGACCT ATTCAGCAAG GAAGGTCGCA GGTGCTAGAG
    34441 CCTTGCTTGT ACGTGCTGCC GCACGTGAAG GTACCAAGGT TTACTTGTGA AGGTCGGTGA
    34501 CGAGCCTTAG GACTGATGTA GTAGAAAGAC AGCGGGACAT GTATGCCGCA AGGCCCTATG
    34561 CGTCATACAT TAGGTGTTAA GGGGCAGGGT ATTATATATA AGTATTGGAT TCATGCGTCA
    34621 AGTTAGGGCT AGGTAATGTA GGGGAACGTT GAGGGTGAAA ACATTGACTC TGGTCCAACT
    34681 AACTCAGTGT AAGTTGTGGG AGCTGGTGTG AAACTATCGG GTATCGTGGG ACAGCGAAAG
    34741 GCATGTCACT TTGAAACGCT CGTGCGCCCG TACAGTTCGC TGATCTGACA AGGATTATAA
    34801 TAATCGGTTC CGTTTTAGGA GCTAATTGTG GGGCTCCAAC TATACTACGG TTGGGTGGCT
    34861 CTGCATGAAC CGTTAGTTAC CCAGAAATCT CATGAATATC GTTTGTGGAG AGTCATACGT
    34921 AAAGTGATGG CACTGACTTT ATACGAGGTT TGCGGCGGGT CGGAACCAGG GGAGGAACGG
    34981 CGTCATTAGG GATTCGCTGC GTTTGGCCAT AATAGGGAAC TTCCTGAGTG TATCTCCTTC
    35041 AGAATGTACC TGGTGGCTTC ATGTTACCGG TTCCAGAAAG TCAGTGATGA CTTGTTATTG
    35101 CGGGAGAGTA GTTTCCGGGC GTTCATTGTA CCGGACTGCT CCGCTCTGGT TCCGTGTTGT
    35161 GGAGATCACC GTGTCGGCTG CGGCGGGGAG AGGTTGGACT TTATGTGACG AGGTTGGTGA
    35221 ATAAAAGTCT GGTTTATTTC GGCGTAACGC GGCCTTGATT CTTGACAGTT TGGGAAAGAC
    35281 CGTGGAACTG TGTCACTTTC GTGTGTGATA AGTGTGTTAC CAAATGCGGG TGTCCGGGGG
    35341 GACAGTGGGT TCGGGTCGGC GATAGCAGAG CGGGGGGCGG GTGATAATTG GGCGGCCGTT
    35401 TGGGCCCTTA AAAATCATTC TCAGTGCTTG CATGAGGGAG GCACTTAGAT CAGTGCTATT
    35461 ATAGCATTTG TCGTGGTGTA TTGTTGAACA TCATGGAGAA AGCGTAAATG GACTTGTATG
    35521 ATGCAGGGGG CTTCGTCATT CCTGCCTTTG GGTTATATGT ATTTGGTGTG TCAGTACCCA
    35581 TGGGCAATAG TACCTTCTGG CGGGGGCTAG AGAGAATAAA TTAGATTATC TCGGACTAGA
    35641 GGTGGGGTAA ATTCGGGCTC CGTTCCCCGG ATTCAGGAGC AGCGCTTTGT AGCTTGCCGT
    35701 TTAGTGGAAT TAAGTCTTAT GTTGGTCTTG TTGCTTTTAC GAAACTGATC TGTAAGACTC
    35761 GGTGTGCGAT CTCTCCGCCG CTAATGGGCG AATGGCTTAT GAACCTGGTA CGGCATGTAT
    35821 GGGGATCGGA GAAACTTGAC GTCGTAGGTA ATGATGGCAA GTCTTTGTGC TTTACGCCAT
    35881 TGAGGTTGTC AGTCATGTAG GCATTAACCG CAAGCTGGCC TGGCCGTTCA CCGGGGACAC
    35941 TCGGAGTCGC AAACTTCACG CTCTGTAAGC ATAGTATTAT TTGATCTAAG CATTAATGAT
    36001 GAAGATCCTT CCCGGGGGGA CTAGTTCCTA CTGGTATGTG GACCTTTTTT AGTGAAACTG
    36061 TAATGATCCG GTACATAAAA TAAAGGTTAG GCGGCGTATG CAAGGTGAGT GACATTGTTC
    36121 ATTCATAGGC ACCTGGGTCA GGATACATGG TCGCTGGTTA GACCTTATGA TACTCAACGT
    36181 ATCTTACTAT TGTATGCAGA GCAGAGGCTC ATCCGAGAGG AGGTGTGCTA TGGATTTATT
    36241 TGCAAGGGTT TCGTTGGCGT GTTGTATGGG GAGCAGACTT AAGAACGCGG GTAGGCATGT
    36301 GTATGCAGGT CGGTGTTGCG CCGGGTCGGA TGACGCGCCG GGAGGTCCAG AATAGTGGGG
    36361 TTGACGGTTA CGAAAGAGTA GGTGATGCCT GAGGCGATGC TATATGGAAT ATCATCTGAG
    36421 CTTTTATTTT TTCTGTGTTT GTAGCTGGTA TTCAATTGAT ACTCATTGGA CAGTCAGTGA
    36481 CATAAGTATT TTCTCGTCAC AAAGGCGGTT GTGTGAAGTT GATGTATAAT CTGTTTCTGA
    36541 TCAAGCATTC TTTCGAGGGA CCGACGAGTT TCTTCGGCAC GTAGTTTGTA GAACCTAGCA
    36601 TCGATTCTTC TCATTAAGTA CGTAGGAATC ATAGGGTAAT ATGTTGTATT ATTACAGGTC
    36661 AAGCGCCTAG GGACGAGCTT GACATCGATG CGTCCTGTGC GGTTTGGAGG AGTCAGGGTG
    36721 CCTACGTGCG CTCGATGACT TGTCGTTCAT GGATTTCGGA TGGACAGACC AGGGTTTTCA
    36781 ATTGTCTGAG ATGGGAAGCA TGTAGGTTTG GGACGGTGTG TGGAGTGGGT GGTAATGGCT
    36841 TCGTAACGCC AGTGGCCGGG TTTACCTGGG CGGGTGTGTG GCAATCACTC TGATTTTATG
    36901 CACCATGTCA CGTCCGGTGA GGATGGGCAA TAAGTTGCCT TATTCAATCA GAGAGAGGGA
    36961 ACGGAGCCAC GGGCTAAAAT CGGCTCTGTC TCCTGACCTC GTGCCGTAGC TATGTTAGTA
    37021 GTACCCGGAT TTGCTCCAAT AGGCGTTTTG GAAGAGTCCA CAGGCTCTTC ACTATACTGA
    37081 GAGGAAACGG GATCTGGTCC CGGGGGTGTC GCAAGAATCG TATTGTCCAC TCTCGTTACT
    37141 GTGCTATCCA TTTAGGGTGA TGGGAAAACA AGAAAACGAG GGGTCCTCCT ATAGCGTTAT
    37201 AAATTTTCGC GCTTAAATCT AGGGCTGAGT CGGTGGTAGA TGCATGTAAA GTTCTCAGCG
    37261 ATCGGTAGAG GGTCACTATG TGAATGTTAC GGTACTCGGC AATCTAAGAC GGAGGCTCTA
    37321 GCAGATATAA ATTCAGATTA TGTTTAATGA ACCGCGGGGG CCTGAGGAGT GGACTTAAAT
    37381 AAGCGGTGGT TAAATTAAAA AGCGGCGATA TAGGACGTGT AGAGTCGCTA TGAAGCTTAC
    37441 TGGTCGGTTG CGCTAGCTGG GGTTAGGTAT TTGCGCATGT GTTTGCTGTT TCACGTGCGA
    37501 AAGATACTAT CTTCTTGTAA AGGGACACGT TGTGGGCAGC CAGGTATGGT TTTAAATATA
    37561 GGCCTGGACT GCGCCGATTC ATCTGCATTA TCTATGTTGG CAGACTAGTT GTTCCTTATG
    37621 TAGGTCGAAA AGCTGTGCGC TACCCAATGC AGTGTGCGGA AGGGTAGCTG GTAAGGCTTG
    37681 AGAAAATCTC TAGAAGTGTT TTTGGAAAAC GGTATATCGG TTGGTGTGGG TAGAGATTGG
    37741 TGTAAAGTCA TGGCTCGCGG GGGTTGTGAT TATGGAGTTA TAGTGTTTTA TGACTGTAGG
    37801 TGATCCGCGA ATACTTTTTG TATACGTTTT GATTCCAATG GAGGTTCGGA AGGTTCCCAT
    37861 ATATCGGATC GTATACCTTC CGATGGACGA ATCGAAGTGT GCTTCGAACT AGCGGTAGTC
    37921 GGCCAGCCGA GCGGAACCTC TGGTACAGGT TGGCTAGATG TACCTCCATT AGAGGTGAAT
    37981 CTAGATTTCG TAGCGGGAGA CTCCCGTAGA GGATGGAAGT TTTACCGGGG GTTCTGCGTT
    38041 CAACATCCGT TGAGGGTGGT TTTCATGCAG AGTTAGAGCG CATGCATAAA CCTTCAAGTG
    38101 AGTCGTGTAC ATCCGCAGTG CGATTTGCTG TGTTGGGAAG CAGCGTTCAG TCGGGCTCAC
    38161 TGGATAGATG CGATGCGCCT AAACTTATCT ACAACATGCG CGCCAAAGGG TAGTGGCGAG
    38221 GGAAGGTTGA CGGCTCTTTC TAGGAGCTCA CCAACTGCCC CTTGTTGGGA TCTGCCGTTA
    38281 TCACATTTCG ATAACTCCGA TCAAAGTTTT AAGTTTAGGT TAGTGCAATC CTCGACTGAT
    38341 TTCGTTCCTT GACTTAAGGG GATATTAATC TTGCTGGGAC GCTCCGTGCC ACCCAAGTGA
    38401 ATATGGTCTG GGTGGACAGC AAGAGCTGAT CGGTATGGGG GCGGAGGGCG TCTTTGCCGA
    38461 TATCACGGGA TTCCTAACTC TGCGGGATCC AGCGGAGGGT GTTTGATTGT TTAGGATGTC
    38521 AGATTAGTGC CTATGGCAGG GGGCATTGGG TCGGGACGTG CTCTTGCCTT GTGTCAAACA
    38581 CTATCAGCTC CGACTGGGCA TATTTGCCCG ATTGGTACAC GTTTGATCAT GAGGTCGCAG
    38641 GGCTCGACAA AAATGTAGTT AAATGCGTAC GCATGTCCGA CGAGATATTA GGGCGGATGG
    38701 CGTATGGCTT GCTTAGTGCA ACGAGGTGAA TGGAGTATTG GCCTTACTGC TCTTGCGCAC
    38761 CCGTCACTGT ACAGTCAGAG TATTATTTGG CAGGTGTAAT GAAATGCGAA AGTAACGTGT
    38821 GACGAGCTAT TAGGTGTATT GAGAGCGGGT GGATAATGTA GATTAGGGGA GCGTTTTACT
    38881 GGACGTGAGC CATTAAGTTG GGGCGAGTTC AGAGGTTCAA TTTAAGCGGC AGTATGTTGC
    38941 TTCTTCTACT TGTGTTCAAT GGAGTTGCAA TAGAGCTTAT CTTTTTGTTG GTAGAGACGA
    39001 CCAGTTATTC CTATAAGTTC TCCTTCCTTC GTGGAGAGGC CTTGGGGGTC CTGTGAGGCG
    39061 GGCCGGGCTG CCTGTGTATT TAATTTTGGA ATTTACGGAT AGCAAGCGGG AGAACTTGCC
    39121 TGTGCGATTC CTAGCCGTCC TGTGGGAATT TGACGAAGTT TAGTTCAAAT TCATATAATA
    39181 CCTTGTGGTC GTTATGGCAT TAGGCTAACG GCTATCCACT GCTTTTATTC CGTCCAGAGC
    39241 GCTGAGACTA ACCAGTGCAG TTGTTTTTTC CACACGTATG CGTCAGTGAT TCTATGCGTT
    39301 CAACCCTGTA ATCAGTTTTA TCCTTATAAA GTCAGTTCTG GAAGTAGATT CTATCTCGTA
    39361 CAGGAACTTG ATAGTTTTGG CTTCCGTCCA GCATGTATCT TCGCAATATG TTGGTAGTAT
    39421 AGACTCGCTT TCGAGGGGGC GGAAGGTCGC AAAAGGTTTA CGGGTTCATT CTTATGTAGG
    39481 TGGATAAAGT ATGGGGTTAG CAGGGCCCGC GGGTGAGCTT AGGCTCTCGA GATATTTCGG
    39541 GTGCCCATAG GAATCGGGAG TCAGGATGAC GTTGTTCGGT TTGTAGGAGT GGTGCTGTGG
    39601 TAAGTTTCAG TTAGGAATTT CCATGTGGTT ACGTCACATG GCTACAAGGA ATTAGGTTTA
    39661 AGACTGATAG CGGGAATAGG TGTGATACTC AGCGTCTATA GTGGCGCAAG AGGTGGAGGG
    39721 ATCGTCCAGG TGCGGGAGCG GGCCGTTTAC CGGTCAACAT CTAGGGACTG CGGCCTAATT
    39781 CGTGTGAATA TGGTTGGGCT TAAGCATTAG GCGAATGTAT ATTTTTTTAT ATGATGGTGT
    39841 GATCGTCGAT TTTGTACGTG AGTATTGGCA CTAATGTTGA ATCCGGGAGA CGGTGGAGGC
    39901 ACTTGGGCAA TCTTCTGAAA GTTTTGGGGA CTATTTTTAC TGGCTAGCGC CCGAAAAGCC
    39961 AAGCTGATTT TGTGACTACC GTCGCCGGCT ATACGGGGGC TTGGGCAGGG AGATCTTAAT
    40021 GTGCCTGGGT GGCTTACGGA ACATGGGTTC TGGGGGAGGA ACGACGGCTT TAATCGTCGT
    40081 TGGCCCCAAA GTAAGTTCGG GAGAAGGATT TCGGAGCCTT GGTGGGGAGC CCATGAGTGC
    40141 CGTTCATGGC TCGCAGAAGG TTGGAAACTG GGACGAGTTG TTAGTCACTC GGCCAGAGTC
    40201 TATGGTATCT TATTAGAGCT GTGACTGGTT AAATTATTCG GCACTCGAGC TTATTTATTA
    40261 TCGACTTGGC ATTTTGTGGA GCAAGGCAAG ATTGTGGTCC AGTCTGGAGA GGGCTGTACT
    40321 CCTCACGTGG GCTGCATGCC AGGAAGAAGC GCGTGTTGTG AGGTCTTGCT TGCGCAATTG
    40381 CGCCGGAACG CGGGATTGTC GCGCATCCGC GATCCGGTTG TCTGTGGCAG CGAAGTATGG
    40441 TTTTGGAGGG TCGTTTGCTA CATCCACTAG TAGTTTTGCA GTGCCTATCA GGCTTTCAGC
    40501 TGCGTAGGTA CATGATTTGG GAGCGGGCCC TACTGTTTAT GAAACTGAAA TCTTTAGAAG
    40561 GGAATTGTGT CGAGGTGAAT CTCTTGCTTT TAGCTGCGTC GTACACACGT ACTCGGAAGA
    40621 GTGCCACCGG TTCCGTTGGC CTAAAAGTTC TGCCACAGTG GGGATTAGCT TATTAGTAGA
    40681 ATAGCTTCTA ATTTACGTCG ATGGGTAGGG TGGATCCTCA AATCCTTACC CTGGGTCAGT
    40741 CCGTTTTTCG GCCGCTATGT GGGGGGCATT TAGGGGTATT ACTCAATGTT ATTTTGCTAA
    40801 TGTCTTGAGT GTTCTACGTT TAGTGGTGTA GTGTGGGCGA CCGATCGTGC CGTTAATTCA
    40861 ACCCAATTCC AGTAGGATAT GAGTCGTTGC TCGCCATTGC GGTGTCGGGA TCCTTTTGGG
    40921 TTGATTTTTA TTGCGGCAGA TTTATGGGGC CTAATCGCCC CACACGCTTT CATGCCCCGT
    40981 AGGCGGTTGG GGGTAGGCAC CGAAAACAGC GGCAACAAGT TTGCTGAGGA TCTCTATCTG
    41041 ATATAAAGAT GGGGTTATCT GGAGGTACTC TACCGTGGTT TGTGAGTACG TTTTTCATTG
    41101 TAGGAATCTG CTCTCAATGC AAGTACCCGT TAATTGATGG TACGAGTTAA TACGCGGAAT
    41161 TACCATGACG GTGCACTATT TTTTTAGGGT AATTATCTAT CGGGCGTGCG TTTCGAAGGT
    41221 GACGTCGCCT CGCTAAAGTC TGTAGTTGAC GAGGTCATTA GTTAACGTCG TTGCCTTTCT
    41281 GTTAAATACG AAGCTTATGC TATCCGTGTC CGCCGGGCTG GGAGGGGGGT AATGGAGGTT
    41341 ACAAGCTATT GTGTGGGGAT TCGACCCTTC CTTGGTTTCT ATGGCGTGTA GTTCTTTGGC
    41401 GTGAGGTTGG GCGGCTAGTT TGACAGTTTG TCCTGACATG ATCTCACTCT GGAGGGATTT
    41461 AAGGGGGTGC AATTATCGGG GTAGAAACCG ATATAAATGC CCAGATATGT TCATGTTATT
    41521 TGTGCCGTGC TTTTGGTTAA GCGACGCTCT ACCTAAATAT GACATGTGTG GCCTCCAATG
    41581 CTGTCTTTGG AAGTCATCCT TTACCCAATT TTTCGTTCTT TCGGCGCGTC GGGTAATTTT
    41641 CAATGTATTT AGATTAGGAA AGTGATTTTG GCGAAATTAG GAATTATTCG CCGGGCCCTT
    41701 GTGCATCCCC AAGGATAAAC TTGGTGGGAG CTCGTTCAAG GAGGAGGGTT GTATAAGTAG
    41761 GATCGTGATA GGAGATCCCG TGTAGAGTCG GTCTGTTGTT TCCTTGAATG ATAAGGTTAT
    41821 AGTATGAGGC CGCTGCTAAG TTGTTGACCC CCCAGAGTGC TTACGCAGGC GGGAGAGCGA
    41881 TCAGCGGTCC CTTCAGCGAG AATACGTAAT ACGACAACCA GGCCATAACT TGAAGGAGTC
    41941 CAATGCTTGG CCAAGTTGGG TATGGGGTAC TCAAGATTGG TGCCTTCACA GGCATTATGT
    42001 ATTTCGGAGG TCATTCGTTT TGAATCATTG TTGGGATTGC TGAATCAACT GAGATGCCTT
    42061 AGTAGGTGGC CGTCTTGTTT GCAGATTCTA AACCATTTCG CGGGACTGCC TAGAGGTCTT
    42121 AAGGGGGATA TTATTGGCTA TCCTGATATG TTGAAAAATT GCGTTCCATG CTTGGGGGAT
    42181 ATTACTTGGA GGGCACGTGA TAGTCGTTGG CTCATATCGC AATGTTACAG TGCAATGCTG
    42241 CAAATAGTAT TTGTGGGCAT TTCGGGTTTC ACGTCCGCTC TCCCAATTGC TCCTTAGACG
    42301 GCGTCCGGTC CTCTCGTCAG GCTCGGGGGA TGTGGGTTTC GGACCGTCAG CCTAGGGTCG
    42361 GTAAGGTTAG TGTCCTGATA AGACTAAGGC ATAACGGAGC TAACTGGGTC TTGTGTTTAT
    42421 AACAACGGAC TATGTTTATT AAGTTGTTCA GTCGGTGTAG GTGCCGAGTG GGTACAAGAA
    42481 AAACGTTTTA TAGCCTGCCT AGACAAACGT GGGTTATTAT CGCTTAGCCC TGTTGGCCAC
    42541 AGACACTTAC GCTGTAGGCT AAACTGATTA ATGTACGTAT TAGTTAGTTG AATTACGAAT
    42601 CGTAATGAGT AACTGGTTTG AATTCTGTAT CAGTTCATTA ATATTATATA GTCTGTTGCA
    42661 CGTTACCGTA TGCTGATTTT GGTCGTTACC TTTGTGAGGC CCTTTGGCTT CAGACTCCAA
    42721 TGATCTGTGT CATGTACAGA CGGATATCAT TGTTTGCGCG GCGGTAGCGA TTTTGATGAT
    42781 TGGGTGTGAG TATGGGGTGG TAGGCTGCGG TTGCAAGTTG ACTTGCGGTT GCTTTACTGT
    42841 CCTGTAGATC TGGGACTTTG CTGGTAGGCC AGCATGTGTC CGTCATTGAG CCTCCGTGAC
    42901 AGAGGAGAAA GCAGACTAGG GTAGGTAGTG AGGGGAATTG GCTTTGACAT CCGGGAGTTG
    42961 AAAGAGAGCG TGAAGTCGCG ATGGGTACGT CGTGGTGTTC GAGTGTGTCG TGATGGTAAG
    43021 TTAGAACTGA CGCGGGGTGA GCGCGACCTT CAACCTGATC TCACATTGGC GGACCTTTCA
    43081 GATATCTGAA TTAGAACAAT CAAAGGCACG ATTCGTCATT AATCGTTATG TCCATAGTTT
    43141 CTCATCATGT TATCGTTAGC GGTCTGGTCA AGCCCTCGTA AAGGCCGGTC TGGGGGCCCC
    43201 TTCTTCCAAG ATTCAAGTTT TTCGGGAGGC GTGTGTCCTC AGCGTAGGAC CTGAACTTGC
    43261 CAATGCGGAT TATATTACGA TTAGCTACAG GATAGCTTGG ACTGGCTGAT GGTGGGAGTA
    43321 TCGGTAGTGT CGTATTTAGT CGCGGAATGG CGTTGGACTT GCTGATGCCG ACAAGGACTG
    43381 TAGGTTTAGC CATTTTTCTG GAAACCGTCC GGTATAGGTA AAGGCCTTAG CGTCCTTTTT
    43441 ACGGGAAATG CTGAAATTAC TTTACATATA GGCTGTAGGT GGAGTAGGTC TGTCAGGCTT
    43501 CTATTTTTAA GTTGACCGCT GGTTGCCTGG CAACTGGTAT GATCTGCGTA TTCGTATAGC
    43561 AGTTTGAACC GGTTCTTCGG TCCGGGGGCG AGGACATGCT CTGAGGTCCA AAGCGCCAGG
    43621 ATATTGTTCT AAGGGATAGT GGCTGTTTTT TGAGGAGAAC TGGTGGGCGA TCGTGATTCT
    43681 TTAAGATGGG CTACTAAACT GTCGGTCAGG TATCTTCAAC TGGCTTTAAT TTTATAATGC
    43741 TCACCCGCCT TTGCGCTGAG TCCATGGACG TCGTTATGTA ACGTGGGGTA AGCATGACTC
    43801 CTCCCTGCCG GGCCGGTGCG TCTATGTATT ATGCAAGGCA TTGGAGGGAC CCCCATTACT
    43861 ATCCCAGTGT TCGGAGTGTG GTTTACATTG TATTTAAGGT ATTTGAGGTG GTCGAACAGA
    43921 ACATTGGTTT CTCCACTCCC CGTCGTGGGC GGAAAAAACT CGATATCGGG GGGGGTACAG
    43981 TTAGAGAAAT TCAGTGCCAA GGCTTTTCCG TGTTTGATCC AGAGTTCGAG TGTTTTGAAC
    44041 GGGTCGTGAG GTGTACCGTT TGCCAAAATG TTGGGCATTT TCACTTTGAA ATCGTGGTCG
    44101 TGCGTCGTTG GAAGTTTTGT GCGTGCGTTT CATAGGCGGG TATGTCTGAG TCCGCGACCG
    44161 TATGACTCTA AGTGAACTCT GTGCTCAAGT TAACCTTTGA GTAGATTTGG GGCTCTAAAT
    44221 TTAGTAGCGG TATCATTTTG AAAATGATTT GGTTACATCT TGCTGGAGGT TTTGTTTGGG
    44281 ACTTGGATGC CGTGGATCGT GCAAGCTTGT TAGTGCTCGG TATGGTATGC TTGTTCTCGA
    44341 GCGGAGCTTA CTTTGGCATT TGTCTTGGCA AATGGTTGTG CTGAAGTTAC GTGAACTAGA
    44401 GTTTGGGGGT GTTTGGCGGG TTTATAGTAC AGCCAATCGG GCCGTCGCAG TCTTACAGCG
    44461 GGCTGAAGCT GCGGCGTCTG CGAGCTCCCG GTGCGTGGGA TAGGGCTCTT CAGATAGAGT
    44521 TAATGTAAAG TTGGATTCTG CAATTAAGGT TGAAAGGCGT CTGCGCTGCG CTGGGCAAGG
    44581 GTGCGACCCA GGCTATGGTG GCACCTCTTA AAGCGCCTTA TCTTACTGGT TTCGGTATGG
    44641 CCGGGGGCTT CTGTTTGGCC CACCGGCGTG CCGTATGATA TGATGTGATG TTGCCAGAAC
    44701 GTCACATCTT ATCCAGCTTT GGCCTTGTCA GCAAAATATG GAAGTATGAT CAGCGCTTCT
    44761 GGCTTGCTCT GGATTGATTA TGCTCTCAAT CAGTCGGGTA TGAACGGTGT AGACGGGATC
    44821 TTGCGTAATA CGGCAATGCC TCCGGGTGGT CTTTTTGGAA TCTATGTTAG TGTTTTCAAG
    44881 GCTCAGCCTC GAGGAAACGG TCTGAGCGAA CCTGCCCGGT TAACACACAT TGCCTTTTAT
    44941 CATCCCAGAG TCGTCAGTTT GGGCTGTGGT TACGAAGAGT TCTGGACCAG CGGGACTAGC
    45001 TTTATGTCAG TATAACGCCC TGATAAAGCC AATAGCGGGT TAACGTGTGC TTACTCCTAT
    45061 ATTATTGCCG AACATATGAA ATAGTATGAG TTAGAGTTCT ACCATAGCTG GGTACTATGG
    45121 TTTATATTCT GATTACAGTT TTTAGCTTTA CGGACGGGTT ACCATGCTGG TTTTCTTTAC
    45181 GTGCCGGCTG GCATCGCGCT ACAAGTGCCA CTTTACATCT CTGTAGTTCG GTATAGCGCC
    45241 TATGGCTGTT CCCTGTATCT GCAGGGGTAT GCGCCGTTGA GGAGTCGTTA GGTGGTCACA
    45301 ACTAGGCATG GATAGTGTAT GCAGAAACCA TTAAGTTATT GTCGCTTTCT GCGCTTGGGG
    45361 GGTGTATTGT ATGTGGGCCG GTCGTTTGAG TACGCTAGTA TTGAAATCTG TAATTCGGTT
    45421 TGGAAGCCGC TGTCGAAGAT GAGTGCGCGT ATCTCAGTAC TAAAATCGGG AAGTGGTGCG
    45481 TTGGCGCCGA CTCAGTTGGG CGAGTACGTC TGCATTGGGA TCTTATGCAA TCACTGAGCC
    45541 GATCAGTCGG TATATGGCAA GTAGTCTGGG ACTTGTAATC TCTAGGATGG GGGGGATCTA
    45601 TGTGTTGGAC CCCGGTGGTC GGTTCGGGAC TTAAATGGTG TTACGAATGA ATACATATTA
    45661 GTCTTTCGGT GGGGGAACAG TACTGCGCGA CTCTGTAAAC TTCCTCCGAT AGGTAGGCAT
    45721 TACGTTTAGT AATAATGTTG TCCGGTTGTT CGTTTATTCT CCGCACTTAG CAATGCTTTT
    45781 TCAGTGGATT GGGGAGGTTG TTGTTTCTGA GTTGGAGTTA TGCCAGAATG TGTGATCTCC
    45841 TCGGCTACGC GATTTAGGAG GCCTATTCCT GAGTTCCGGG AAAGTTAAGC GCTTTATGCA
    45901 GATGGTATAT CCTTCTTATG TATTGGCTGG GGCTTATCCG CGTGACCTGA GAGGGGGTTG
    45961 CGCAGATGCT GGGAGTCTAT AGATGCAATA GGCGCAGTTT GCGTATGTAC TGTATGAACG
    46021 TAATATGGGT GGAGCTGGAA CTAGGGTCAG CGCGTTACCT GACGCGTTTC ACGGTTCTGT
    46081 CCCAATCGAT ATACAGCTTC GTGATCGCAC GAGTCGATGA AGGCGATTTC AAAGCGGGGT
    46141 CGTGGAGACT AGGGGGTCAA GATCCACGTC GGCAACGCTT ATCCAATATA ATGCGAAGTT
    46201 GTTTAGTCCT CCCTTAGATA TTTTAGCGTG GCTTGTAAGG AATCTTATCG CCGGGAGTAT
    46261 CACCTGGAAT TTACGCGGAG GGGCTATGAT TATGAATTGA GGTTACAAGT GTTACTAGGA
    46321 CCTGTCATAA TTGAAAGGCT TTGGGCTATG CTGCGGATCT CTAGCCCGAG GCGGGGCGGA
    46381 CGATGCTAAT GTCCGTGATG GGTTTGTGTA AGGACGGGTT CGGTCGTCCG AAGGTAAGTT
    46441 TCCACATGAG TTTGTCCCGA TCCGGCTTTG GCGCCCAGAT AATTGTTTAA GATATATGGT
    46501 TATCTATACA TTCGGAGTAG GTGCAGAGGG ATCCAGGTTG TTCGGGACTG AAGTCAGCTT
    46561 TCTCATTCGT TCGGATTCTA CATTTCTGTC TTTCTAAATA CTCACTTAGA ACTCCCGCAA
    46621 CGCATTACCG TCAAGAAGTG TGATGTGGAC GTTTTTATGG CAACCGTCAT GAGTGGAGCC
    46681 TGCAGTTTTT TTGGATTGTG ACGAACGTAA TTGCCTTTTG TCGTTACCCA GTGCCCGGGA
    46741 TGGGATTATC ACGGTGCGTT CTTTGATAGA AGTTACAAGG GTGGTATTAT GGAGGGTGCG
    46801 AGCTCCATAC TATTACTTCA GCACGAAGGT GTCAGTTTCA GATTTTGACC GTGTCTCCGT
    46861 AGAGTGGGAT GTTTATTTCG TACCTGGAAA TGAATGATTT ACTTGGTATG GCTGAGATGT
    46921 ACTAGCACAT GAATAAGAGA TCGCTTGTGG CTTGAATTAC TCTTCGTTGC TACTGCTATG
    46981 CCTATAAGTT TAACCATCCG TGGCCTGTCG GAGGTGTTTA ACTACGTGCA ACGTGAGATG
    47041 TTGCACTGGC TATGAGCTGC ACTAAGTTTA TAGGGATCAT GTGGTCCGAT TCAATCGCGA
    47101 CGGGTTTGCC CGTTGCGTGG ATTTTTGCCG GGTAAGAGGA CTGTCGGTTC GGTATACGGT
    47161 TGCTGGAAAG GTAACGACTG CTTGTGGCGC GGCAACGCCA GGTACTTCAG TTGATTAATG
    47221 TACATAGATG AAGCGGCCAG ATCTTATTTG ACCGGGAATT GAGTAATCGT GGGTCGTTTA
    47281 ATATGGAAAG CAATGGACTT GCAGATGTTG CAGGGGATTG ACGAGTCGTG CGTGAACATT
    47341 ATTTTCTACT TAGCAGTTAC ACGTGTCAGT GTAAGCACTG TTGTGGATAT GCAGTAAGGG
    47401 GATTGGACGC TTTTACAGGG ACGGGTAATC TGTGCTGGAA ATTGATGAGT TGAACTACAA
    47461 TAATGGTGGC ATTCTTGGGT ACTAAATATA CATCTAGATG CCGGCCGACA TGGGACTATC
    47521 TGCTTTTGGG TGATAGAGTG GGCCGTAGTG CTTGTGAAGC TGGTAGTAGG TGTGAAAATT
    47581 ATACCGCTGT TAAATTGTGG TCACATCGGT TGTTCTTACG CGATGGGACG GGAAGGAACG
    47641 TCGTCCGTTT ATTTTACATA GAATGTGCCT TAAGGTCTTT CTTCGTTGAG ACTGAGTTTG
    47701 GGGGGAGCTC CCGCAGCCCC GCTAGGCATT CGTGGGGTAA GCTGTGTTCC GCATCACTTT
    47761 AGAGTCTGTT GAAGTCGTAC AGAGTCAACA TAATGGCGTC ATGGTTTATT AAGGATGTAG
    47821 GGAGAGCTGT CTACAAATGT TGCCTAAATT AACGAAGGTG ATCACTTCCA TCACGCCTAC
    47881 TGGATAATTC GAGTACAGCG GGGATTGGGT CGCAATATGC CCCGCCCAAG GGGCGAAGCG
    47941 AACTGTGGCG GGCAATTTTC GCTTCTGATG TTTTCGCGGA GTTCGCTTGA TTTGGTTATA
    48001 ATCCAGGCAG CGGTGGCTTT AGACCACACC AGTTGGGGCG GTGGACTTCA AGCATAGCGT
    48061 AATGCACAAT GATGTAATAG CGCGTAGCAA TGATGCCAGT CTGGAGCGTT TTGAGTTCGA
    48121 GCCTCTTAGG GTCGCGAAAA CGTCGGATCC TTAAGTATAT AGCCCAGACC ACTAAAGTAG
    48181 CGACGCACCA CGGTTGATGA ATTGTATCAA CGCGACTTCC TCAGAAAGTA AGGGTGTGGA
    48241 AGTAGGGTGT ACTCTGGAAC GGTTGGCTTC GACTGGCATA TATGTGGTTG TCCGACTATC
    48301 GTATTTTATA TATCGGGGTT GGCCTAGATA TATTTTTCTT GTGTGGCAAC CCGGTGCTCA
    48361 CTATGTAGTA GCAATAATAG CGATGGAGTT TAGTGAATCA GTGTCCTAAA GAGGTTCCAA
    48421 AGTGGTTCTT GCCGCCCTAG GTGCGTGGAT GCCGTTTGTC TTGCATCAGG AGTTAGAGCT
    48481 CTTGAGGACC TTTGAAGCAT CTAGGAGACG TAGAGTGTAC TAGCAAAGTA TTATCTTCTA
    48541 GAGTGCCATT CTGATCGCGG CAGTAAGTTG GTCTTAAGAG GAGCGAAATT GACGCAAAGT
    48601 AGTTCATCTG GTCCGTAGAT TGTGTATTAC CCGCGGCTCA TATAACTGTG AATATGTAGC
    48661 GGCGTCTCGA GTAACTTCGA GAGGCTTGAG GTCTATAGGG ATGTACAGTG TATCGCGTCG
    48721 TAAGTATTAG ACTCGCAAGT AAATGCCACA TGGCCGACTA GTACTAGTTG GGTGCCGTTG
    48781 TGGGATGAAT TGTAAGCCTG CAGTATTCGT TCAAAGGCTG TTGTCGATTA TGTAGTGTGT
    48841 GTCAGCGGGG GAGTTTAATC ACGATCGGGT TGAACTGCAC ATAGGCCTTC GGGTCGAGGT
    48901 GACTACGGTG AGGGTAAGAC TTACGACATT TACGGGGACC TGATAATTCT CTGGGGCTCG
    48961 GGGCTCAACC GTTGGGACGG ATCGCGTGAG GTTTCTGGGT GCAGGCGTGG TGGGTAGTGG
    49021 GTAGGTGACC GGGGCGCAGA ATTTAGGCAC AGTCCTGGAG GTTGGCTGGC GGTGTATGGT
    49081 TTGGCGTTAA ATGGTTCCGC CTGGGCGGTG TCGGCGTTGC GAGAAGCACT CATATTAAAA
    49141 GCCATTATTT TTTAGTAAGC GACCGTGAGG GGGCTGTGGC CCGGGTGTGG AATAGGGACT
    49201 TGTGGAGATT TATTGCCGGT CGTATCGGTC GTTTTGTTTG GGAGTTCTTG GAAGGCGTTA
    49261 TGGAATCGAT TAAGTCAATA ATAGGTCGGC ACTCGTATGG AGGGGTTTCC TGGCGTGGCT
    49321 CGGCTCGGGG AGAAAAATAA TTATACGGGG AGCGTGGCTA GGGATAGGAA TAGGACTTCA
    49381 CAGTGCATAG TTGGTTTTAT TATATGTTGC TTTGAATTTC ATGAGGATGC CGAGGTTCCT
    49441 GAAACTTGTT GTGGCTGGAT GCTTTTAAGA ACGGGCGTTT AACTTCTTCC TGCCCGCAGA
    49501 GCGGTGTTGT AAGCTTCCGT CGTGTTAATT CGGGTTATCG AGGTTAGAAC GGCGCCGGTC
    49561 ATCTTAGGAT ATGGGTTTCG ATTACCGTCT TAGTAAAACT TGAAGTACTA TTTAATGATG
    49621 TCGTTTCGCG TACGTCGCAC TTGAATCGAA GTGTAGTCGG GCGGAAAAGG GGTTCAATGC
    49681 CGCCGTGCAT CTGCCAAACA AGTAGGGGAC CGTGGTAGTC GATCGGCGCA CGTGTTACGC
    49741 CCCGAATGGT CTAACTGGCT CGCTGTTATA TATGTTGTTG TACTGAATAC ATAGCCAGGT
    49801 TGAGGGGTGT TCTTTGGGCG CATTGCTATA TGAGACACGG GGCAAGCGGG GGTGTCGTTT
    49861 GGAATCCTTG GAGTAGAGTC AGTTGGGTAA CCCAAGCGTG CACTGTTGAA TGTACAAGTC
    49921 TGAACTATAT GCTCCCGAGG CGATCGATCT GATTGCGCGA ATTCATAGAT CAAAAGATGT
    49981 GGGATCCGCT GTTACATATG CGTTCTACTA TATCGCTGAA CTGTGTTTTA ACGCAGCGAA
    50041 GCTACGCTTT ATGGACTTTT AGGTTCACAT TAGTCCGAGC CTGATGTTGG ACGGGGCGGA
    50101 GGAGCGATTA GATGTGGGGG CTTTGGTCAC GGTGGAGTGG CACGGCAGCC CTGGTAAGGA
    50161 CAATTACCTC AGCCGAGCAA CCTCCATTTG CGGCGTTACA AGGAGACTCC GTCAATTGGA
    50221 TGGACTTTTC CGGTGCTTTG TTTTGTATGG TATCGTCTGG GGACGTAGTG GGCACGAGCA
    50281 ATTGCCTTGG GTTCATTCCG ATCGGTGACG CTCATTCCCG TGTTTCCAGA AGTAAGACAT
    50341 GGTGATGTCG AAGATGAATT CATGCGAGCG TGTAGTATAA GGTCTGTTCC CAAGATTGGT
    50401 TTCTCGTGCA CTAGTCTTGG GGTGAATACG AGGAGAATTG GTGGATAGTC GATGGTAGTG
    50461 ACTCTGTAGT TCTAGAGATC AAGCGATTGT GTGGGTAAAA CCAGGTGAAT CCTGGGTCGT
    50521 TTATAAAACT ACTTAGAGTT TACCCAGGTG AATTAAATCG GGTTCTGTAT GGCGGTGAGT
    50581 GTCTCTAGTT AACATCGTGT GCATCCGAAT GAGACGGCCC GTGCTATCGT TGGAAATCGT
    50641 TACGATAGAA TGAGAGCGGA GCCCTGTTAT GCGGGGTCGT AAATGGTGTT GCCCTTCAGA
    50701 CGGTAAAGAG GGGGGTTGAT TGCGTGTTGC TGTCGTCAGC GTCGCTGGGG GTTTATCTAC
    50761 AGGGCGGGTA GTATGTTGGC TCGAGTGAAA GTTTGTAGAG GCGCACTGCT AGTGGAGCTT
    50821 CCAAGAGTGA GTTCTGATCC AGAGTTTTAG TGTGTTTAGA ATGATATATA AGTCCAAGTG
    50881 TGCGAGTAAG ATATCGTCGT ATTTCATATA TATTCAGGAA GAAAGTCCAG GATTCGTATT
    50941 TTGGGCTGGC TGGGACGTTC AATTGCATCA TCCGAAGGAC TGCCTATCGA TAATCTACAA
    51001 ATGGACTTGG CGCCTTTATA GAAACCGCGC ATCCCGGTCC AGGGTTCTCC GATGAAAGAC
    51061 GAATTACATC AGGGGAGAGA TGCGCTTAGG TTTTCGTTTT TTTGGACCGC TTGGCTCTGG
    51121 CTTCATTGGT TCATGTGACT CCGTGCAAAG CAAGGGAAGG GGGGAAGTGA TTGGGTATCC
    51181 TCGGCTATGA GTGATTCACG TTACTGGTAT TTACTGCTTA CCCGGCCAAT GCGATATCCT
    51241 TATGATTAAT CGTCTGTTGC TTAGACACGG GCAAACAGTA TAAACCAATC CAATGTCTAC
    51301 AAGTATGACT AGTTAGATAA GTCTAGGTAT GTGTAAGTCT TTGTCGTGTG CAACAGACTC
    51361 CCTACATTGC AGTGGGATTG CGTAAATAAA TCCAGGCTTC CTGACAGGAA ACGTATACCG
    51421 ATATTTAACA TGGATGGAGC GATGCTTAGG TGGGGCGTTA ATACTAGCTA GATTACTGAT
    51481 TGAATGTTGG GTTTAGGTAG GAAAGGGTTG ACTTGAGGGG AATTTCTGGT TTTCAGGTAG
    51541 CTATGACGGG CGTGGTGAGT AATGAGGTAT CTTTATCTTT AGATGCATTT ACAGCGGCGT
    51601 GTATCTCTTA CCACAGCGGA CATGGCTAAG TACGTCAGAC GAATGTCCGT CATGTGAGAA
    51661 TGCGATACGG CCCGATTCTG GGAGATCCGC GCCGTATCGC TGGTTGAGTC AAATAGCCCC
    51721 GTCTTTCGTG GTCTGTAGTT TTGGTTGGGC GCGAGGCATG ACTGCAGTCG GTGTCAGAGC
    51781 GCGATAGTGA ACGAGGCCAT GTGTAATAGT TAGGTGGGGC AGGGCGGGTG GTAATATTGT
    51841 ATGCGTCGCT CCTGTTGGGT CAATTTTGTT AGCGCATAAT GGTATCATGA TGGCCGTATG
    51901 TTGAATTGTA GGGGCGAGTA TTACAGCGAG ATAGGCGGGT TTGTCGTTGG TCACCGGTAC
    51961 GACGAGCTTA GATCAATTAG TGTGCGGCCC TCCTATCACA ATTTTATCTC TACGATGGGA
    52021 CTACATTCCT ATCCTGTGAC GTTTTTAATT ATTAATAGGT CAGTAGCTAT ACGCCGTACG
    52081 CAAATTGCTT GCGGGTTTTC TGTCATTTAA CCGTTGAAGG CGTCGTACTT CGATGAGCTT
    52141 AACGGGCCGA TGGCTCTGGC TAGTTTGTTA TAGCGTTCAG CGCTTTGTTG GTAAAGATGT
    52201 GTAGGTTGTC GTTTTTTATA AAGTGGCTTT GCTGGTTAAT GGTTTACATA ATTACGCGGT
    52261 CAAGGAGAAC ATCTATCGAG GCCTAGTGGG TGCCAAGTCG GCCCGAGTGG TTGGTGCACT
    52321 AGTTGTTTTG TGTCGTGAAG ATCGTTAGTT AGTGCTTGGT GAGGCGTCTC ATAGGGCGTC
    52381 GTAGCAGTGC CTGGCGTGGG ACTCCGAGGG GTTAGCTAAG TTTGTGGTGT ACCTAATTTA
    52441 AAGCGGTGGC GATGGCAATC ATAGTGATAA CCGTCGCACT GAAGTAGATA ACGCAGTCGT
    52501 AACATAGCGT TCTGAACGTG GGCTGGCCGG GTCACAACTA CGGGATCTAT AGCAGCGGTC
    52561 GCAGTACGTT TAATTTTCGA TCAACGCAAT CATTAGATCT TCGGGTATAT ACACTTTACT
    52621 AGTATGGGCA AGCATTTTTG GTTGAGGCGG GCTTGAGGTA TGTTCCGATC GTTAGGGATT
    52681 ATTTTCGTGG CAGACTACTC CTCTTTATAG GACGTTGGTG GGTTAATCTA AAACGTCTCA
    52741 TCTGATGACT CAGCAATTCG GGGCTTCTCT CGATCTAGTG TTTACGTAAG AGTGCCTCTC
    52801 GTGACGGTGC GTGGTGGATC GTTTTATTGC CAGGGTTCGG GTTGACACGT GCGGGGATAT
    52861 GTCGGCCGAT CTTCTATAGG TCCGTAGTAT CGAGTTCAAT ACCCCGGCTT GCAGGCAACT
    52921 GGGCCCCTCA TTTGCTACTA TGAGTCAGAC TCAGCTTAGG TGCGGTATCG CAGTAATACG
    52981 CGAAGTACTC TTCATATGCA TTGAGGGGAA TGAGCGGCTT TTATCTGCTT GAATATGGCT
    53041 GTCTTTATTA GTCACTTCGT GCTTGACAGG TGTGTGTGGC TTGTCCGTAT ATAGTGGGTT
    53101 AAAGTTTTAC CAGTTGTGTC TTGACAGGGA CGGATGGATG CAACGGGCGT TGATATGGAT
    53161 GTGCACCGCG AGAATGAAAA CACTTGATGG CTGTGTTTTG TGGTCTGATG CATATTTGTG
    53221 GTGGTATGGA GGGAACAGAG CTCGGCACGC TTGGATTACA ATTTCATTTT CTGGACCTTT
    53281 TTGCACGCAC CATGAACAAG GCTTACTATA TATCGTTCTT GCGAGAAATT AAGGCCGACA
    53341 GGCTCTTATA TCTCTGCCCG GATTCTGTCA GCGCGACCCT CAGAGTCATC GATCGTTAAG
    53401 GCTTCGATCG TGTCTTTTTT TTAGCAAGGG GTTATAAAGG TTAGGGCGAA CTTTGCCGGG
    53461 GTTTGAAGTC ATCTAATCGT ACAGTTAGGC AGGTGGTTTT GTCCAGTTTA CTGGATGGAG
    53521 ATGTCTGAGT TGTGTCTCAT AGATGGGATC CGCTCCCGGA GTGGTGCCTG TTGGTAATTC
    53581 TTGGATGTAG CGTTTCTTGC AAGGCTTTAG TGGTCTACAC TTTAAGAGAA TGGAGGGTAC
    53641 GTGATGGGGT GTATCTGACG ATCAAGCCGG CGCAATGATG CCATCGCATT TCAGTGCAAG
    53701 GGATTTTCAC AGAGGGGTAC GCTCGTGGCA ATAGTTAACT ATTCATTATA CCGGAAATGT
    53761 GATTGGCTCT GCTTTAAGAA TTGAGAGGTG CGCCAGGTGT ATGAATCGGA CGAGTTGCTT
    53821 GTAGCTTCTG TAGGTGGGGT AGTGATGACT GCAAGTTGAG TAGTGGGCGG CCTTCGGTAC
    53881 GCGATGATAA CTATCAAACA GTTCTGACTC AGCACATGGG TTGGGCGTAG GTGCGCTGTT
    53941 GTAAGGCATA AGTTGGTTAG TAGTACTTGG ATCCTAAATG CGGTTATGTA TGTTTTGAAA
    54001 TGTCGAGCCG CTAAGGCTAG AGGAGGCAGT TTAGTGGAGT CGTGATGGTG ATTTACCCGA
    54061 TCTTACTCAC GAGGTGAAGG ACTGCCTTTG CACTTGCGCG AGTCCGGTTG GTGGGATTAG
    54121 GTGCTCAGGC GACTGGTATT GACATACCGA GGAGCATAGT GCAGAGGTGA CTTCCGACTC
    54181 AGAGGGCCGG ATGTGTGAGT CTGTTAGACC GGGTCCAGAT GTTATCACTA AATTATTGTA
    54241 TTTCGTTGTG CTGAGATTTG TACGTGGAGT AAGTTCGGTT GTCAGGGTAT GTCCACTGGT
    54301 AGATATTTTT AGACGAGTAG TCACGAAATT CAATGGTGTT AGGGGCTGAC ATGCTTGCGG
    54361 GAGATGACGG GAGTGTATTG TGTTGTCTTC ACGAAGTGTG CGGCCGCCTT CAGCGGCCGC
    54421 ACGAATCCAT GTGGGAGTTT ATTCTTGACA CAGATATTTA TGATATAATA ACTGAGTAAG
    54481 CTTAACATAA GGAGGAAAAA CATATGTTAC GCAGCAGCAA CGATGTTACG CAGCAGGGCA
    54541 GTCGCCCTAA AACAAAGTTA GGTGGCTCAA GTATGGGCAT CATTCGCACA TGTAGGCTCG
    54601 GCCCTGACCA AGTCAAATCC ATGCGGGCTG CTCTTGATCT TTTCGGTCGT GAGTTCGGAG
    54661 ACGTAGCCAC CTACTCCCAA CATCAGCCGG ACTCCGATTA CCTCGGGAAC TTGCTCCGTA
    54721 GTAAGACATT CATCGCGCTT GCTGCCTTCG ACCAAGAAGC GGTTGTTGGC GCTCTCGCGG
    54781 CTTACGTTCT GCCCAAGTTT GAGCAGCCGC GTAGTGAGAT CTATATCTAT GATCTCGCAG
    54841 TCTCCGGCGA GCACCGGAGG CAGGGCATTG CCACCGCGCT CATCAATCTC CTCAAGCATG
    54901 AGGCCAACGC GCTTGGTGCT TATGTGATCT ACGTGCAAGC AGATTACGGT GACGATCCCG
    54961 CAGTGGCTCT CTATACAAAG TTGGGCATAC GGGAAGAAGT GATGCACTTT GATATCGACC
    55021 CAAGTACCGC CACCTAAGAG CTGGAGCGGC GTAACCGTCG CACAGGAAGG ACAGAGAAAG
    55081 CGCGGATCTG GGAAGTGACG GACAGAACGG TCAGGACCTG GATTGGGGAG GCGGTTGCCG
    55141 CCGCTGCTGC TGACGGTGTG ACGTTCTCTG TTCCGGTCAC ACCACATACG TTCCGCCATT
    55201 CCTATGCGAT GCACATGCTG TATGCCGGTA TACCGCTGAA AGTTCTGCAA AGCCTGATGG
    55261 GACATAAGTC CATCAGTTCA ACGGAAGTCT ACACGAAGGT TTTTGCGCTG GATGTGGCTG
    55321 CCCGGCTCCG GGTGCAGTTT GCGATGCCGG AGTCTGATGC GGTTGCGATG CTGAAACAAT
    55381 TATCCTGAGA ATAAATGCCT TGGCCTTTAT ATGGAAATGT GGAACTGAGT GGATATGCTG
    55441 TTTTTGTCTG TTAAACAGAG AAGCTGGCTG TTATCCACTG AGAAGCGAAC GAAACAGTCG
    55501 GGAAAATCTC CCATTATCGT AGAGATCCGC ATTATTAATC TCAGGAGCCT GTGTAGCGTT
    55561 TATAGGAAGT AGTGTTCTGT CATGATGCCT GCAAGCGGTA ACGAAAACGA TTTGAATATG
    55621 CCTTCAGGAA CAATAGAAAT CTTCGTGCGG TGTTACGTTG AAGTGGAGCG GATTATGTCA
    55681 GCAATGGACA GAACAACCTA ATGAACACAG AACCATGATG TGGTCTGTCC TTTTACAGCC
    55741 AGTAGTGCTC GCCGCAGTCG AGCGACAGGG CGAAGCCCTC GAGTGAGCGA GGAAGCACCA
    55801 GGGAACAGCA CTTATATATT CTGCTTACAC ACGATGCCTG AAAAAACTTC CCTTGGGGTT
    55861 ATCCACTTAT CCACGGGGAT ATTTTTATAA TTATTTTTTT TATAGTTTTT AGATCTTCTT
    55921 TTTTAGAGCG CCTTGTAGGC CTTTATCCAT GCTGGTTCTA GAGAAGGTGT TGTGACAAAT
    55981 TGCCCTTTCA GTGTGACAAA TCACCCTCAA ATGACAGTCC TGTCTGTGAC AAATTGCCCT
    56041 TAACCCTGTG ACAAATTGCC CTCAGAAGAA GCTGTTTTTT CACAAAGTTA TCCCTGCTTA
    56101 TTGACTCTTT TTTATTTAGT GTGACAATCT AAAAACTTGT CACACTTCAC ATGGATCTGT
    56161 CATGGCGGAA ACAGCGGTTA TCAATCACAA GAAACGTAAA AATAGCCCGC GAATCGTCCA
    56221 GTCAAACGAC CTCACTGAGG CGGCATATAG TCTCTCCCGG GATCAAAAAC GTATGCTGTA
    56281 TCTGTTCGTT GACCAGATCA GAAAATCTGA TGGCACCCTA CAGGAACATG ACGGTATCTG
    56341 CGAGATCCAT GTTGCTAAAT ATGCTGAAAT ATTCGGATTG ACCTCTGCGG AAGCCAGTAA
    56401 GGATATACGG CAGGCATTGA AGAGTTTCGC GGGGAAGGAA GTGGTTTTTT ATCGCCCTGA
    56461 AGAGGATGCC GGCGATGAAA AAGGCTATGA ATCTTTTCCT TGGTTTATCA AACGTGCGCA
    56521 CAGTCCATCC AGAGGGCTTT ACAGTGTACA TATCAACCCA TATCTCATTC CCTTCTTTAT
    56581 CGGGTTACAG AACCGGTTTA CGCAGTTTCG GCTTAGTGAA ACAAAAGAAA TCACCAATCC
    56641 GTATGCCATG CGTTTATACG AATCCCTGTG TCAGTATCGT AAGCCGGATG GCTCAGGCAT
    56701 CGTGTCTCTG AAAATCGACT GGATCATAGA GCGTTACCAG CTGCCTCAAA GTTACCAGCG
    56761 TATGCCTGAC TTCCGCCGCC GCTTCCTGCA GGTCTGTGTT AATGAGATCA ACAGCAGAAC
    56821 TCCAATGCGC CTCTCATACA TTGAGAAAAA GAAAGGCCGC CAGACGACTC ATATCGTATT
    56881 TTCCTTCCGC GATATCACTT CCATGACGAC AGGATAGTCT GAGGGTTATC TGTCACAGAT
    56941 TTGAGGGTGG TTCGTCACAT TTGTTCTGAC CTACTGAGGG TAATTTGTCA CAGTTTTGCT
    57001 GTTTCCTTCA GCCTGCATGG ATTTTCTCAT ACTTTTTGAA CTGTAATTTT TAAGGAAGCC
    57061 AAATTTGAGG GCAGTTTGTC ACAGTTGATT TCCTTCTCTT TCCCTTCGTC ATGTGACCTG
    57121 ATATCGGGGG TTAGTTCGTC ATCATTGATG AGGGTTGATT ATCACAGTTT ATTACTCTGA
    57181 ATTGGCTATC CGCGTGTGTA CCTCTACCTG GAGTTTTTCC CACGGTGGAT ATTTCTTCTT
    57241 GCGCTGAGCG TAAGAGCTAT CTGACAGAAC AGTTCTTCTT TGCTTCCTCG CCAGTTCGCT
    57301 CGCTATGCTC GGTTACACGG CTGCGGCGAG CGCTAGTGAT AATAAGTGAC TGAGGTATGT
    57361 GGTGTTCTTA TCTCCTTTTG TAGTGTTGCT CTTATTTTAA ACAACTTTGC GGTTTTTTGA
    57421 TGACTTTGCG ATTTTGTTGT TGCTTTGCAG TAAATTGCAA GATTTAATAA AAAAACGCAA
    57481 AGCAATGATT AAAGGATGTT CAGAATGAAA CTCATGGAAA CACTTAACCA GTGCATAAAC
    57541 GCTGGTCATG AAATGACGAA GGCTATCGCC ATTGCACAGT TTAATGATGA CAGCCCGGAA
    57601 GCGAGGAAAA TAACCCGGCG CTGGAGAATA GGTGAAGCAG CGGATTTAGT TGGGGTTTCT
    57661 TCTCAGGCTA TCAGAGATGC CGAGAAAGCA GGGCGACTAC CGCACCCGGA TATGGAAATT
    57721 CGAGGACGGG TTGAGCAACG TGTTGGTTAT ACAATTGAAC AAATTAATCA TATGCGTGAT
    57781 GTGTTTGGTA CGCGATTGCG ACGTGCTGAG GACGTATTTC CACCGGTGAT CGGGGTTGCT
    57841 GCCCATAAAG GTGGCGTTTA CAAAACCTCA GTTTCTGTTC ATCTTGCTCA GGATCTGGCT
    57901 CTGAAGGGGC TACGTGTTTT GCTCGTGGAA GGTAACGACC CCCAGGGAAC AGCCTCAATG
    57961 TATCACGGAT GGGTACCAGA TCTTCATATT CATGCAGAAG ATACTCTCCT GCCTTTCTAT
    58021 CTTGGGGAAA AGGACGATGT CACTTATGCA ATAAAGCCCA CTTGCTGGCC GGGGCTTGAC
    58081 ATTATTCCTT CCTGTCTGGC TCTGCACCGT ATTGAAACTG AGTTAATGGG CAAATTTGAT
    58141 GAAGGTAAAC TGCCCACCGA TCCACACCTG ATGCTCCGAC TGGCCATTGA AACTGTTGCT
    58201 CATGACTATG ATGTCATAGT TATTGACAGC GCGCCTAACC TGGGTATCGG CACGATTAAT
    58261 GTCGTATGTG CTGCTGATGT GCTGATTGTT CCCACGCCTG CTGAGTTGTT TGACTACACC
    58321 TCCGCACTGC AGTTTTTCGA TATGCTTCGT GATCTGCTCA AGAACGTTGA TCTTAAAGGG
    58381 TTCGAGCCTG ATGTACGTAT TTTGCTTACC AAATACAGCA ATAGTAATGG CTCTCAGTCC
    58441 CCGTGGATGG AGGAGCAAAT TCGGGATGCC TGGGGAAGCA TGGTTCTAAA AAATGTTGTA
    58501 CGTGAAACGG ATGAAGTTGG TAAAGGTCAG ATCCGGATGA GAACTGTTTT TGAACAGGCC
    58561 ATTGATCAAC GCAGTTCAAC TGGTGCCTGG AGAAATGCTC TTTCTATTTG GGAACCTGTC
    58621 TGCAATGAAA TTTTCGATCG TCTGATTAAA CCACGCTGGG AGATTAGATA ATGAAGCGTG
    58681 CGCCTGTTAT TCCAAAACAT ACGCTCAATA CTCAACCGGT TGAAGATACT TCGTTATCGA
    58741 CACCAGCTGC CCCGATGGTG GATTCGTTAA TTGCGCGCGT AGGAGTAATG GCTCGCGGTA
    58801 ATGCCATTAC TTTGCCTGTA TGTGGTCGGG ATGTGAAGTT TACTCTTGAA GTGCTCCGGG
    58861 GTGATAGTGT TGAGAAAACC TCTCGGGTAT GGTCAGGTAA TGAACGTGAC CAGGAGCTGC
    58921 TTACTGAGGA CGCACTGGAT GATCTCATCC CTTCTTTTCT ACTGACTGGT CAACAGACAC
    58981 CGGCGTTCGG TCGAAGAGTA TCTGGTGTCA TAGAAATTGC CGATGGGAGT CGCCGTCGTA
    59041 AAGCTGCTGC ACTTACCGAA AGTGATTATC GTGTTCTGGT TGGCGAGCTG GATGATGAGC
    59101 AGATGGCTGC ATTATCCAGA TTGGGTAACG ATTATCGCCC AACAAGTGCT TATGAACGTG
    59161 GTCAGCGTTA TGCAAGCCGA TTGCAGAATG AATTTGCTGG AAATATTTCT GCGCTGGCTG
    59221 ATGCGGAAAA TATTTCACGT AAGATTATTA CCCGCTGTAT CAACACCGCC AAATTGCCTA
    59281 AATCAGTTGT TGCTCTTTTT TCTCACCCCG GTGAACTATC TGCCCGGTCA GGTGATGCAC
    59341 TTCAAAAAGC CTTTACAGAT AAAGAGGAAT TACTTAAGCA GCAGGCATCT AACCTTCATG
    59401 AGCAGAAAAA AGCTGGGGTG ATATTTGAAG CTGAAGAAGT TATCACTCTT TTAACTTCTG
    59461 TGCTTAAAAC GTCATCTGCA TCAAGAACTA GTTTAAGCTC ACGACATCAG TTTGCTCCTG
    59521 GAGCGACAGT ATTGTATAAG GGCGATAAAA TGGTGCTTAA CCTGGACAGG TCACGTGTTC
    59581 CAACTGAGTG TATAGAGAAA ATTGAGGCCA TTCTTAAGGA ACTTGAAAAG CCAGCACCCT
    59641 GATGCGACCA CGTTTTAGTC TACGTTTATC TGTCTTTACT TAATGTCCTT TGTTACAGGC
    59701 CAGAAAGCAT AACTGGCCTG AATATTCTCT CTGGGCCCAC TGTTCCACTT GTATCGTCGG
    59761 TCTGATAATC AGACTGGGAC CACGGTCCCA CTCGTATCGT CGGTCTGATT ATTAGTCTGG
    59821 GACCACGGTC CCACTCGTAT CGTCGGTCTG ATTATTAGTC TGGGACCACG GTCCCACTCG
    59881 TATCGTCGGT CTGATAATCA GACTGGGACC ACGGTCCCAC TCGTATCGTC GGTCTGATTA
    59941 TTAGTCTGGG ACCATGGTCC CACTCGTATC GTCGGTCTGA TTATTAGTCT GGGACCACGG
    60001 TCCCACTCGT ATCGTCGGTC TGATTATTAG TCTGGAACCA CGGTCCCACT CGTATCGTCG
    60061 GTCTGATTAT TAGTCTGGGA CCACGGTCCC ACTCGTATCG TCGGTCTGAT TATTAGTCTG
    60121 GGACCACGAT CCCACTCGTG TTGTCGGTCT GATTATCGGT CTGGGACCAC GGTCCCACTT
    60181 GTATTGTCGA TCAGACTATC AGCGTGAGAC TACGATTCCA TCAATGCCTG TCAAGGGCAA
    60241 GTATTGACAT GTCGTCGTAA CCTGTAGAAC GGAGTAACCT CGGTGTGCGG TTGTATGCCT
    60301 GCTGTGGATT GCTGCTGTGT CCTGCTTATC CACAACATTT TGCGCACGGT TATGTGGACA
    60361 AAATACCTGG TTACCCAGGC CGTGCCGGCA CGTTAACCGG GCTGCATCCG ATGCAAGTGT
    60421 GTCGCTGTCG ACGCAAGCGG CCGCA   
//

LOCUS       pMOBG_3I1              60949 bp    DNA     circular     29-APR-2018
DEFINITION  Synthetic construct.
ACCESSION   POC1416
COMMENT     
FEATURES             Location/Qualifiers
     CDS             55008..55541
                     /label="GentR"
     rep_origin      55546..60936
                     /label="oriF"
ORIGIN      
        1 CACTCTGTGA AGACAACTTC CAGTGGTGGT TTCGTTAGCT CCTCCCACAT CGTGGGTATT
       61 TGAAGGGCAA GGTATAGCTC CTTCATCACG GCGAGCGCCC GTATCGTCTC GCGGACTGCG
      121 TATTGAATGG TCGACGTTGT CGGTTTCCGC TCACGGTAGA ATGGTGGACA GTCCATGATG
      181 CCAGATTTGT TATATTTGGC ATCATTCCTA AAGGACGGGT ATATCGACAC GGTAGAGGCT
      241 GGTTAGGAAA TTGGGCGTTA ATAGTATATT CTTATGGGAC CCATGGTAGC CTGTGCCAAA
      301 CGTTGGGTTG AGTAGGTTCA GGTGGTGTCC TTCACTGTAT GGGCAAATTG CAATCTGGGA
      361 AAGTCGTTAG TCACAATTTG ACTATCTGAT CCACATTTGT GTATTCGTTT CCTACGCTCA
      421 GTATGGCGTT GTTTATTTCT TAGTGGCGTG TGCTTTGTTT TGAGTAAAAC TTGCAGGCAT
      481 CGCGTGCAAT AAGGAGTCCC CTATTACTAG GTCGGTGTGT CGACCGGAAG GGTATCATCT
      541 AGCAGTTGTA TTAATAAGTT TATACAACGG TTTAGCGTGT GTCCGGTTTC CTATCAGGGA
      601 CTGTTTGGGA TGTCGCTGTA TTGGTCCAAA TACTTCTGTG ATGTCTCAGG GCATCACTTA
      661 GTGAGGTGCT TACCTAGGCT TTAGTTTGGT TTTATGGCGT ACTTCGGCCA GAGGCAGTAA
      721 CCTGCTTGGA TTTCAACGGT ATGCCCGAGA ATATTACGGC TGGCTTTCAA AGGAGGGAAC
      781 CTCAGTGGTT GTACTGCAAA CCTCATGTGT GGCCTAAGAC ATGAAGCCGT TGCAGACGGC
      841 AGTGCTTGCT TAGTATCAAT AATTTGCACG GTATTGTGAC GTGAAGGGAT AATGTATAAG
      901 GTGCATCAGT GTTCGGTTAA GATTGTCTGA GTGTACCTCA GGACTGATTG GGTAGGTGCG
      961 AGGGTGGCCC GTTACTCTAA ACTTAGTAGT TCCGCGTGTG GGTCCTTGCC TCCATTAGTT
     1021 CGGGTCTTTT AGGTCGCGTC CATGTCCATG GCACACCTAC GGGATTGGTT TGCGTTATTT
     1081 GGTGTACATA CGTCGAGAAC AGCTAGAAGG TTGTTGTGCG CCATCGAGCG TGGCGCAGAC
     1141 GGTGGACGTA TTGTTGCTGG AGCGGATCTA ATAGAAATTT ATAGCATGCA GTGTGATTGA
     1201 TGACCGATCT CTGGCACTGC AAGATGAGTA AGCCCCGGGG GTTATTAAAT CCGGGTTTTT
     1261 GAACCCGAAG GGAAGAGTCG GTGTGAAGAG GGCGTTTGCA GGATTGGACT CGTGGCGCCA
     1321 GTACTTCTTG GAATGGGCCC TAGATCCAGG GGTCCATACG AACGACTCGC AGTTAAATAC
     1381 CCACGGACGG AGTCCTTGCG ATAGTATGGA TCTACTTCTT ACGTCCTGTT CCGCTCGGTA
     1441 AGATTGTATA CATTTCTCGT CAATTGCCGA GGACGGTAGG AGCCCAGTGC CACAGGAAGG
     1501 GAATATGCCT GGAGTATATA GTGTTTCAGA GCTTGATGCG GGGGTACACT TAAGGTTGTG
     1561 GTGTTGTTTT CGGGGTACAG GGGTGTCCTC GTACTAGTAC CATGGTGAAT GGATGGAGGC
     1621 TCGCTGAGTT CTCTTCGGTA GGGCGCAAAG GGCAAGAGTC AGCGAGATAT TGCGTACATC
     1681 CGACCGAAGG GATCGTTGCA TGCCCCACCA AACACTTTAT GGGAGTGGCC CGCGAACTTG
     1741 CATTCGGAAG GCGGCACCAC GGAAAAGGGG GTGACTCTGA ATTTGCTAAG TTAGGAGGAT
     1801 GGGGCCGCCG GGTCTACTAT TCCGCCTCGT TAAACAACGC CTTGTTGTAT TCTGCCAAAG
     1861 TCATTGTCGT TGTCGGCTAT GTTGCAATGT AGGCTTTCGG TGGTCGTGTC TGAGGCTGAT
     1921 AACTAGTGAG CCGATAATCA TGATATGCAT CTACAATTCC TCGGAAAAGA TTAGAGCGAT
     1981 TACCTTATTG GTGTTTTTAG GACGGCACAG ACAAGGCTAT CGCGCTGGAA GCCAAAGGAT
     2041 AGGGTGGTCA GGTGATCTTT TTCGGAGAAC CATAAGGTTT GAATACTGGT GTCAGGCCCA
     2101 CTTTACCAGA TTATTTTGGG TTTGGGAATG CGCAAACTAC GCTACATTTC AGGCTCTTAG
     2161 GTCCAGGGCG CGGGAGGGGT GAAACTGAGG TCGTTTCGTG TGAGTACTAG AAGTGGCAAC
     2221 TGGGTATTTG GGGCGAAAAA GTGAGATGAG GCGGGGATAG GAGGGGCGTG TGGTGATGTC
     2281 TCATGTATGG TCGTCTAGGG CGTTTTGGAG CATTATAAGG ATTAAGGTTG TCGGCTATGC
     2341 TAGGAGATCG TTTTAACGGC TTGGAAGAGT GTGAGTTTTA GCAAGACGTA TTTTGTGTAG
     2401 GCGAGGGGTT GTCATGGTCG CGGTCCTCTT GCGAGCAGAT GATTATATGT TAGCAAACTA
     2461 GCAAGGTGGG GTGCTCTCAT CTCATCCTAG TCCGCTCGGC CTGGTGGGCC GAGATGACTG
     2521 ATAGGGCAAG GGTTGGATAT GTTAAGGGCC GAAACCTGCA GTCCTGGATG CGGGATATTC
     2581 GGGAAGGTGG CCTGAGCTTC AAGGCGGACG GTCCAGGTCC AATCTCATAG TCTTGCGGTG
     2641 TGGCCGACTG TGATGAGCGT GGTGTGCTCT GGTATTACTT GGCTGAAGTC GACGCCGGGA
     2701 GGGCTAGGAT CAGGTTAACC CAGGCGAAGG GATGAGCAGT ATACAGGGTA TTAAGTCATC
     2761 TGCCGGGATT AGTAGATAAG TGGGTGGTTA TGTTTTAGGC TTTTAAGGCC AACGGACCGA
     2821 CCGTCGTGTT TATTTGGTGT TTCTACTCAC TTCGGGTTGC GATATTATAA ACAAGGTAAG
     2881 TGGCCAGCAA TGCTGCGCGT CTTATTTCAC GTGGTCATGA GTTGGCAACC CTCGGGTTCA
     2941 ACAGTCACGC CTTTTTTGGT TCATCAGTAA ATGTGGTACA ATGTAGACGG CATTTCTGGG
     3001 CTGAGTAACA TAAGTAAGTG GTGAGATGAG TAAATGCGGG GGCGGGCCCC AAGTTGGACG
     3061 GGGGATGTTT TGACAAGAGT ATTCGGCTAC TAGATCGAGA GGTGATACCC GTATCCCGTT
     3121 TGATGTAAGT TCTGGCCCAA GATAGATTGG TCTTGAGGTG CTAAGAATCG CAGGTATGCG
     3181 GAACCTGTGC GTCGCCTGGT TTAACGTGAT CGATAGGCGA GGATGGTGTT AATCGTCTCA
     3241 AAAAGTGATA ATTTACAACC GGTATTCGTA GCGGTGCATT TAAGTGTAAC CCTTAGCGAC
     3301 GAGTGCTGGT GGTTTTTTTG TGAGTTTCGA ATGTTGCGGA CCAACTTACA AGCGGGCGGT
     3361 CAGATATTTG AGGTCATATT TGGACATGTT ATAGACGTGA CCGTGGATTG TCAGCATTAT
     3421 TTTCATGGTA AGTTTCTTGC GCCTCGGCTC CGGTTTGTCT TGGATTACAT AAGTAGTTGG
     3481 TTCCTTATGC TTAGAAGATT GGCTGGCAGA TCGAAGTGGT CACGTGTGTG CATCGTGCCG
     3541 ATCACATCCG TGTGGATTCA ACCACTACTT GAGGGTAAAC TGGGAGTAAC GATAGTTAGT
     3601 CGGCTCGGTA CGTCGCCTCC TTGGTGGCTT AGCCATGTTG AGGTGTTCTA TTGTGGAGCT
     3661 TGCATGAGTA CGCCTACCAC AGCTATCGGT CACAGCAGCC TATTATCTCA ATGAATTTGC
     3721 CGCCGCGGGA CTGCATGAAT TGATAGTGCA GGTTGGTAAT GATGCGTATG CAATCGGGAT
     3781 AGCACAACGC GTCTCTCGGC GCGGGGGATT ACAATGCCTC TTCCAAAGAT TTTCGTGTCA
     3841 GGTTCACGGT TTTGCCGTTA CTGGTGTGGA TTGTGCGCAA GGGGGGTTCA TGAAGTGTGG
     3901 GACGGGTAGC AAGACCCGTA TTTTATAGGA TCCATTAAAG GTGCTAATTA ACTACTAGAG
     3961 GGATCGTGTC ACGTGTAGGT GGTTGCCCAA GATGTAACGT GGGTTGCCCG CCCACAGAGA
     4021 CTTATTAGAG GCGGCCTTTG CGACTTAGGT GTCCCGAGAA TCGCATAAGG GTATCGTGCT
     4081 ATCACCCTAG ATGGACCGTA CGCGTGGTGA TGAATTTTTT TTCTCTTACT GAGAGTTTGG
     4141 ACGGAGGGCA AGAGTGCCTA TAAAATGAGT TTGTCAATGG GGAATGTGTT CTACAGCGTA
     4201 GAAGGCACCA CTCAAGTTGG GTCAATTTGT TAGCCCCCCT TCCTTGAATG ATGGTACTTA
     4261 CCGCTTATTT AAGCAGTCAG CAGACCACCT TTAGCGAATG TTGTGAGGGG TACTAGTTCT
     4321 TTGACTCAGA TGATATCCAG GAGAGCTCAC TTGGTCGGAT CCCAGTTAAA AACCTAACAG
     4381 TCAGTTATGG GAGATAATGG TTCACATTCG GGTTAAAAAC GGATGGTGTA GGGTTGAGCA
     4441 GATTGTACCC AGGACTTACG GTGTGAACTG GTTCTTACTA GCTTGACTAC GGAAATGGAA
     4501 GTATCCAGAG GGTTAATTGA CAATTGCTGG CGGTGTTTCG GTTTCGGGCG GGTGTCGTGC
     4561 GTGATGTCGG GTGAGTATGC TGAAATTGTA ACAACGGCGG ATGACCAAGT GCGAAGCTGG
     4621 CAAAAGGGAG TTTCAGAACA GAATCTCGGT CATAAACAAT CTCGGACCAG GCTGTTTCGG
     4681 GGTGACGAGT AGGATGCGAA AAGAACGCGA AAAAACAATT GACTCTTCAA TTTGGCGTTT
     4741 TATTAAACGA AGGCAATATC AGGGGGAGGT GATTTTAGCC GATAAGGGGG GTAGTTGACG
     4801 TATGTGCTGG GTACGATGGT AATGGGTTAA AGGCGTGTCG GATGTGTAGC GTGGTGGGCT
     4861 TTATTTTATT TTAGCTTAAC CGTGCGTTAC AATGCGCGTA GTAATTTAGC AAACTGTTGG
     4921 GATTCTTCTG GGGGTGGTTA TGATGTTCTA AGAGGGTATT TGGGGGGAGC GTTCAGTATT
     4981 CTGTTAGCAT TGCCGCAAGG TCTGGCTTTT TCCGATGGAC CTGGATCCGG GTTCAATAGT
     5041 AGTGTGATGC ACGAAAGCCT ATTTCTGATT GGTGTCTTTA TCTTTCGAGG CATGGTATGT
     5101 TTCGTTCGCC GAGAGAACCA TTAACGTTGC TTCATTGCTG CTTCAGAATT TTACGATTTT
     5161 AGTGCTACCG GACCATTGCA TGCAAGGTCT TGTTCGTAGC TCACACCTGC ATTCATTGGT
     5221 TATGATTGCT GACCTTGAGT CGTATCTGTA GAACTTGTCA CGTCTGCGTG GGAAGTCTTT
     5281 GGGGTGGGTA TTCTGCCGAC ATTGCGGTTC GAAGATTGGG CGAAAAGTCG GTCAGGATGT
     5341 GTAGTGGAAT ATTAAGAGGC ACCACTGTGG AGATCGTACC GCAACGATTG GCCCGGAAAA
     5401 GGAAATATCA AGGGTGGTTC TCATAGCGAC TTTGGTTGTC GGGAATCCTT GTGGGTCGCA
     5461 AGTTTTTTCA TTAGTCCTAC ACATTCGGTT ATTCAGCCCT TATGTTTTTG TTTCATGTAT
     5521 TGGGGTGTTT CACGGTAGGT CAGGTTCGAC TATACGATAA GAATGGAATT CTCTCTAAGT
     5581 GGGGGGATTA TGTTCAGTAG CTCCTGACTT CTAGAACACT ACGAGTGCTC TTAAGCATAG
     5641 CTGTACGGCG TCTTTTGGTG ACATGGAGAG ACTCTGTGAT AAATATCGTG CATAATTGAG
     5701 TGGTCCCCCG GGCGTCTTTT GACTGAGAAC GTCATTGCGG CCGTGGCTGG GGCTCGTGTG
     5761 GCTTGGATAG GAGATTCGTC GTTACCGACA TAGAGAAAAT GGACCACACG AGATTGCTAC
     5821 TATCTAACGT TACCGTCCGC GTTATATCTC TTGGTTGTCG GGAGTGATCT CGGTACACTC
     5881 CTCGCGCTAT AAGGGTGTTC ACGGGACAAT CTGAGTCTTG TGCGGGTAGA TCGTCATATG
     5941 TGCCCAGACG TCGCGTACGG TGTTTACTAT GACCGCCGAG AGGTCGGGGG AACATGGGGT
     6001 TCAGAGCGTG GTCGCAACTG CCGAAGTTGG CACGCGTGTT GTCTGCTCGT TTGATAGGTC
     6061 ACGGTTTTTT GTCTACTGTC CCGGGTGGTG ATTAGGTCAC CGTCTGCTTG TGAAAAGTAT
     6121 ATTGTGTTGG GCAGTATTTG ACTTCTTCTG GTGCGTACAG GAAGGGATTC GTGGCCCCGT
     6181 GAGAGGAGGA TTTGGGATCA TTGGATTTCT AGCTAATGAT GATTCAGTGT GATAGATGAT
     6241 GGGAGTAAGA GAGAGCCCGC TTGAGCGTAG TGGAGCTTGT TAGAGGAATT CCGGTTGGTG
     6301 TGTTATCTGA TTTCACAGCT AGTTGATTGC CGGTCGGGCT ATGGCAGGTG TATATTGGAT
     6361 CCCTTAATGT AACTTTCCAT GGAGCCTGCT TACAGGACTC TGTAGGTGGT ATAGAGGGCG
     6421 TCATCGTATA TCCACGCTTC CTGAGATCGA TAGATCCGTT CGTGGCGGTG AGATGTTTGA
     6481 AGATTTGAGG GTGTCGTGGG TGGTATGTAC CGCGAGTGGG TTCACCGTGG GTCGCTAGTC
     6541 GACCCGAGGA CCATCAAACG TAGTGCCTGG TGAACAGTGG CGGGGCGATA TCCGGGTTGG
     6601 TGCCTGAGAG TCAGTAGGGT CATGCTTGTG AGCTTACAAG GGATTATACT GGATGGCATG
     6661 TTTCCATGCT TAGCACCTTT CGTAGGCCAA CGGTACGAGG GACTAGGGAG TTAGCCAGTG
     6721 CGATGGTGAT CAACGGTAGA AGAGGCGGTC TTGTGCCGTA TGGCAATCAT GCACTTGATG
     6781 GGTGAGGTCA GACTACAAAA GGCACTTCTG AGGTGTAAAG CCTGAAACAA TAACGAGCAT
     6841 CCTTACGGAT AGGCGTTTGG TACAGTTCTG AGCGACCAAA ACTGTGAGTG AGGAGCGCGG
     6901 GTGGAAGCGT ATGCACTTGA TGTATGGACT AGGATGCCCG ATTTGGTACC TTGACTCTTT
     6961 AGGTCTACTC AGTAACGGTG CTATCACATA CTCTAAGGCT TCTTTTATCT AGGAGTGTGC
     7021 CATCAGTAAT CAATTATTAA CATATTATAG TCGCCGCAAG GTAGGGTCAA GGGTATTTCC
     7081 GTGGTGGTTT TTACGTTTTG GCTGGATGTC TAGGAATAGC TTTTATAGAT GATTATTTTA
     7141 TCAGTGCACC GGCGTATTAC ATCTGCGTAA TCTGCAGGGA TTGATTGGCA ATTCATGTGG
     7201 GATCTTATAT TAAGTCTCGA TGTAACTTGG AAGGACGGAT CACACTCACG TTTGCAGAAT
     7261 AGCAGGGTAT CGTCAAAGGC TTAACTTTCA ATTACCGTGT TTAAGTAGCA CGTTTAATTA
     7321 AATGGAATAG GTTTTCTTAC ATATGCTTGA CGCGCTTATG TGGTTTACTC AGGCCGAGGG
     7381 TAAACGTAGG CGTAACGGAC CTCGCTCCAC CGCCGGCCTG TGCCTGGGTT AAGCGGAAAG
     7441 TATTCCGAAG GCAACTATCG TGTGTGGGGG AGAGTTTTGC ATTTTTGACG TCGGAAACGT
     7501 GAGCACCCGT CCAAGCCGGA ATATCTACTC CTATGATACC GGAGGCTGCT GGGTGGGTTG
     7561 GTATTTAGGG GTGTAATCGG GCGAGCCGGG GTTACGGGAA CTTGGAAGTC GCGCCGCAGC
     7621 GTGGACTAGG GTATCGTTTT GACTGGTGCT TTGTCGCTAG ATTGTCCGGT TCATGTCTTT
     7681 AGTAAGAAGC CAGGATTGGG GGGGACTACT AGATGCGCAG GTCGCTGGTA ATGGTCTAGG
     7741 GTGAAACTTC TATGGGACTA ATGTCGATGG CGTCCCTTAT GTTATGCGTT TATACTCGCC
     7801 CGGTAGATAA TCGTCAAATT AAACGTTCAC TGGTATGTTA CATAACAGCA CTTGGCGTTT
     7861 CCAGTTTAGG CCTGCGCCTG TTTCCCGACG TCTTGGAGAG ATTTGGTATG TGCCTTTGGG
     7921 TGCGATGTAT TAATCGCCTG TCCGAATAAG CTGCTTGAAC GCCGGTTTAG AGTGGCTGAG
     7981 GAACCCTGCT GCTAGTTGCT AGGGGTACAT ACGAGCGTCT TTATTCAGCA TTGGTTAAGA
     8041 AGTTCTTTGA CATTAAAAGG TGCAAATGAA TCTGCAACCC ATTTCGTGAA GCATGAGTTT
     8101 TTATTAAACA GCGCGATTCC GTAGTTCAGG CTGTTTGATC GTATGTTATT CACAATGGGA
     8161 TTCGTCGACC TATTCTTTAT GGCTCTTTCA CTAAATACGA GGCCGGACTC TTGGTTTGGG
     8221 GGTGGATCGT CTCGAGGACT ATCTACGGTC GGAACATTAA GGGCGGTCGA TGATACCGTT
     8281 TGGTGTGAAA CTAGTGGCCT CATAGGAAAA TCCGTGTTTT ATACATCTGG GACTGTTTCG
     8341 TCTCACGGTA TTGTAAGCGC TGGTTTTTGA AACTTCTTTC ACTGAGGGTG GTGGATCGAC
     8401 GTTACAAACG ACAACACCGG CAGCCGGAAG CGTTAATGTT TTTCCTTCCA TTTCTTCTTG
     8461 TGGGCAACCG GCAGGAAAGC TGGCAAGTTC GGCAGGGGTG CAGGGCTGAC CAATTTGTGT
     8521 CGTAGGATAA GGTGAGATGT CAGCGGGGGT AGTTAGGGGG TACACAGATT TTCGTAATGC
     8581 TAGTATCTCT TTATCTTTAG CGTGCTAGTT AGTGGGCAGT GGTCGTCCCT TAGGGTTACG
     8641 GAGCTTGATG TGGACAGCGG CGCTTGCGAT AAGTGGTAAG AGTAGGTTGG GCGCAGTGGG
     8701 GACGGGGTCC GTTCCGTGTC ATCGTTATGT GGAGAGATAT GAATAGGGGG CCAAACAGCG
     8761 GAATAATGGG TGGGATGTTT TTACCGCGTC TTAGGTGGAT GGATGGATGT GTACTCATAA
     8821 GTTGGAGAGT CTTGGCTCCC TGTTGCAAGT ATCGATTTGT GCTCCGGTTT CCTCGGCGAG
     8881 TGCAATCTTG TGAGCGTAGG TCTGCTGCTA GCGTGTTTGT TTGGTCTATC ACCCCTGTCT
     8941 CAGATCTATT CGAAGAACAA TGTATTGGAG AGAAGGGCAG TAATTCTTGT GCATGCCACA
     9001 TTTCTGTTTG AAATTCTTTG GGTTCGTATA CCTAAAGACA CTACCATGAT ATATACTTCA
     9061 TCAAGAATGG TGAGTTCTTC AGGAAGTTTG GGTGATACTA CGGCATGAAG TCGTATTGCC
     9121 GTGAAGGAGT TGCTATCACT GGGTATGAAA GCAGTATTTA TAAGGAATGC AAAACGCACC
     9181 ACTGCGTGAT CGGGCACCGT CCGAATGGGT CCTCGCGCCT GCCAGTTACA TGAGTTATTT
     9241 TTATACTAGG TTTTATCCAG GTGTTTGGTT AGTGTGGGCA TGCCACGGGG CTTATTGTAA
     9301 CTTTGAAACA CCTTTGAGGC ATACTATCGC CTGTATATTT GTACGTGGGG TTTATGCTTA
     9361 GGGTATGATG GGTGCTACCA GGTGCAATAG AAGGCTGGTC CGTTGGGTTG TTGAGTTATT
     9421 TTGCGGGAAG GGTTTCAGCT AAATCTGATC AATTTATGAA TAGTCAATAC TGGGTTGCGT
     9481 TGCGACATGG GGTCTGTGGG CTCAGAACGC ACACTGGTTC TCCGCGGTAT ATTCGTTGGC
     9541 CGGCTCACTA GCTGGGTTTG CATAGACGTC TCCGAGGGAA AAGGAATTAC CTTGTTGCTT
     9601 TTTGTCGCCG TCACTATTCA CGGTCTGCCC GCTCTGAAAG TGTATTAGGT GTCATTTGAC
     9661 AGCGGTCTGA GTTGTTCTAA CCTCTCTAGG TCGGTGGGTT GTAGCTGCTT TACGCCGAGT
     9721 TCACGTTGGT ACTAGATGTA ATAGTAAGCG ATTGCTAATA GGTTAGGTAT GGGCTCAGTT
     9781 GGGGGGGGCG GCGAGAGATG CATGTCTAGT ATAAGCCGCT GTTTCATCTT TTCAAATAGT
     9841 ATAACAGCGC GAGTTTTTAA TACTTGTCAC CGCAGAGTAT CAAATTTGAC ATATTTACCA
     9901 TCATTCAGTT GGCCTCGTGA GGTTGATCCC GTGGCAACAG TAAGGATCCA ACATGAAAGG
     9961 GTATTGGTAT TTTGTGGGAG GAGTCTGGTG AGGTTCCGGG TAGACGTAAG ATATGCTGAT
    10021 TTTCTCAGGC TCAATGATGT GACGGTAGAA CGATGATTTC CGATCAGCAT ATGTTGACGG
    10081 CGGTAAACAG GCACCCGTTA CTCTGAAAAC AGAATGTGGT TCCGCAAGAC AACAAAATGG
    10141 TTTCTAAGCT CTGTTAGTAG GGTCCTATTG AGGCGGTAGC TGACTCGCGG GATGGTGTGC
    10201 GAGCTCCGCC GCGATTACTG ACGAGGACTT AGCATGAGCT CAATATTAGT TTAATGGCAT
    10261 TTTTGACGTC TCTTGCGGTC CTGCTCAGAG GATTTTTTCC GCAGGTATTA TTACCCAGGT
    10321 ATGGGAAATG AGGTGAGGAT GGGAGCTTTA GCGGGTGGAT TTACTTCTCT ATGCGATTTT
    10381 AGGGCGATCT GCAGTGTGAC TAAAACTCGG GCTTTCAGAA CATGCGAGAA ATGTTCTGAT
    10441 TTTGACAGTT GGTTGGGGAT ATATTTGGCG TCCTGGAGGG TCGAAATTCG AGAGTGGTGG
    10501 GGGGCAAGTA CACGGCAGCG CTGTGTATGC CCATGCGGGT CCTTAGTCGG TGGTTACATC
    10561 TGTGGTCGAA TTTTGTTAGT GCTTCTTAAT GGCCCATTTC GCTATCATTC AGATCGTTAG
    10621 GGGGATAAGT GGATGCAGTT GTTGTTGCAA GTTTGATTAA TTATCCAGTG GCTCGTCTCG
    10681 CGATGTGCAT GCAAGTCGGT TTAGGTAGAT TTGCACTCTC GGCATGGATG GGGATATACG
    10741 GCATCGGCAC TAGGGACGTG GAAAGTGTCG CGGAGTGACT TCTATAGCTG AATGGCAAAA
    10801 ACTGTGTCGA AATTACTAAC GGCTACAACC CAACAGCCTG GCACCTGGTT TATACTAAAG
    10861 TCAGTCGTCA GTTGGATATG GAGTATAGTA TAGTCGGCGA TACCTGTTTG GAGAGGCGGA
    10921 GTGGAGGAGT TTTGGGTTGG GTGATGTCTC GTAGTCTACG CAATAGGGGT AGAGTGTGTA
    10981 ATTTTTTTGA GATAATTACA CCCGGACATA ATGGTGCTTA CAATGCGCGT GTGTGGCTGG
    11041 AGTTAATATT GTCTACGACT TTACGCCTTG GACAACGGCC ATTGGCTATA GTTATTTATG
    11101 GAGGCTTTTC AGGCGGGCTG GGTGTAGATG GGTCCAGAAT CAATCAGGGT CTACGTCGGC
    11161 AGATTCGAAC CTGTTAGTTC GCAGATGGCC GTGGGGTAGC TGGGAATAGC GCGGTGTTAC
    11221 GCCTGGAGAA GTATTGTCGG TTGTTAGCAC TCAGGCGGCA CTGGCTAAGC TTCGGAAGGG
    11281 AAAGGTGGAA TGGACGCCAA GTAGAGGTGC TGAGTTCGAT GCGTTTTGCT TAAGACGGTA
    11341 CGTCATGTGC ACGTCGTACC AGACACGGGC AGTGAAATGC CGATGTTAAC GTTAAATAGT
    11401 TGATCGGTAC CCAAAAAGTT TTGTAATCAG ATTCGGCTAC GGATGGGCGA CGGAATTTAG
    11461 CGCCACGGTT ATGTGCAGCA TGGGTACGAT TGTGTGTAGG TGGCGATTAG AGCTGGTGGT
    11521 ATGTTTTCTC AGTTTAGCTG GGGACAGTTT CGAGGATGTG CTGGTGGGTA GGCCGTGGGG
    11581 CTATAGTCAG CTCTGTCCTG GTCATCGGAC ATGAATGTAG TTCGGACTTC TTTACTTTAT
    11641 TTAGTGTACC ACATTATGTT ATTTTCGTAT AGGTGGTACG CCGGCTGTAT TACGACAGTG
    11701 TTGTCATGTA CCTCGAGGTG CAGTAATTTA CTCGGTTTAT TAGCGTACCT GAGCTTACTT
    11761 TCATCGGGCG CGCTTACCCT GTAGCCCGCT GCCCTATCAC CGACTTCGTG CGTTATTATT
    11821 ACAGCTTATA TTCAACCAGT GGTATGGGTG TCTGACGAGT ATCGGGCGGT GACTGCATTA
    11881 GGCAGTGAGG ACCGATCACT AAAATCGTCG AAGTCACCTC ATGAGGGGTT GACAAGTTAA
    11941 ACGGATCAAA CGAGCAAATC AGTATTTCGT TTAATTCATG CTGCGACTGG CCCCTTATCT
    12001 CATGTCAGAT AAAAGTTGGG GCGGATTTTC ACATTATCGG TTATCGCGGA GGACTAAATG
    12061 TGACACGTCG TGGGTATTAC TGGGCTGAGT TTATCAATTT GAATGATCGT ATGCCTTACT
    12121 ATATTTGGAA TTTAACAGTG GTCTGTCCTG ATGGCTGTAC GAAGAGGTGA TCATTGCTGA
    12181 AGATTCTAAT TACTTTTCAA GTTGATATCT ATTGGCATTA TGCAACGTGG GTGGTCTTTA
    12241 ATGGGGGATT ATGGGCTCGG GTTGCACGTG GGTTCGTTAC AATACGCCGG GCACTGCGTT
    12301 TTAGGAATAT CTCCAATAGT GTCGGAGATA TGGCGGCTCT GTTCGCAATT ACCACGTGGG
    12361 TAGCTAACGT CTAGAGGTGT GGGAGTGGGA TCGTCTCGCA TTCTTGGGTG ATGGTGTCGT
    12421 GGTGATGGTC GGAAGTGGCC CAGACGATGC CAATTTTTAA TGCAGGATCC CTATAAGAGG
    12481 TGGCCGCGCA GTCAATTAGT CAAATACTCC ACAGTTGCAT AAATTGTCCA AAACACGCGG
    12541 TACTTAGTAG CAGGGAGTAC AGAACCAGTG TCGGATGTAT TTCGCCTGTG CGGGCACAGG
    12601 TGTGTGAGTA TTATCATGGG CGAAGCTCAT CTTCGGGGTT CGTGTGCAGG AAACTTATCA
    12661 GCAGGGTCAA GCCCATCCGT GAAGTTCCTA TGGAACCAAT GAATAGTATA ACAGGCGCAT
    12721 CGGTGACTTT AAAGTGGGGC ACATTTAGCT TAAGAGTTTG TGCCTGGAGC GGGGTTATGT
    12781 GTTTCGTGTC GGTTATTTGT GCGGTGGTCC ATTAGTTACG AAGCCTGCAG TACCCGAGGC
    12841 AAGATATGGA GCCAAGGAGC CGGAATACTA TGGAGTGCTA ACACTAAAGG ACATGTAACT
    12901 ATTAAGTTAT CTACGGTAAG CCAGACCACC CTTCCTATGA ATAATTAGTG AGTAAAAAAG
    12961 TTGCACATGA TTCATACGTG TATACATTTC GGAGGACTCA GTTATGCTGT TGAGCAAATG
    13021 GTTAGTTTGC GACCCATATT GTTTGGTTTT CCGTTGCAAA TATCCTAGAG AACAGGTTGT
    13081 ACTAACCGCT TTCGTGCCGG GGGGACAAGT GAATACATTG GTGAGGGTCT GACTGGGTTA
    13141 AGTGTCAGCC ACTCCCCGCA AAGTCACACC TTATCTTAAT AATGTCGCAA TCGCTCGTAT
    13201 TAGGAGTGAG GTGCCCTGCA TGACGATATG CGAGAGACTC GGGCCGGGGT AGGCTCGTTT
    13261 AGGCCTGGGC AGGTTCTGTC ATTGTTGGCT CTAGGGTTGA CCGATCGCTT CTGAAGTGGA
    13321 GACTAAGGTA ACTTTTATCG GTGATCAACT TAGTCGCGTG AACGAATAAA ATATCGGTAT
    13381 TAGATTCTAT CAACACCGTC TGATCGAGCA TCCATGTATG GGTGCTCGTC GTAAGCTAGA
    13441 GAATCTGTAG GATAGTCTCG AGTTAAGACG CATTTAGTGG GGGGCTTACG GATTCGGCCA
    13501 GGCCTCGGCT CAGGACTAAA CGTCGGCTTC AGGCCGCAGT ATGGCCATGC GCTGATCGTC
    13561 CGTGCGTTAC TTTGGATCAA GCGAGAACGG GTCCATGCGA AGTGGTACCC TTGGAATGAA
    13621 TATCGAACCG GGCAAAGTAT GCAAGTATGT CAGAGGGTGA GGTCTAGACT GTACTTAGGT
    13681 GAAAAACTTC CGCAGTGTGT TAAGGGAAAA CATAGCTGGA GTCAAGTAGG GTCGTCGGGA
    13741 CCTCACTCGC TAGAGACATC GGTTGAGAGT GCATCGCGGG TGTTTAATGA ATCTCGCAAG
    13801 AGGGATCAGC CCGTTGTGGC ATGGTATTGA CGAGGTAGTT TCATGCATGC GGCTGCCGTG
    13861 GGTCTTGCTC AATAGTCAGT GCTTAGGTGA CAGGGTGGAT GGGTTTATGG ATGCAGAGTG
    13921 GGGCCGTATT CACTTCGTCG TTTCTCCTGT AACGAGTCGT AGTTCACCTG GTTAAATGAG
    13981 CAACTGGGTC CTTCGGTGTG CAGGTTCCAT ATTGCTTTGG TTACTAAACT TACCATAACG
    14041 GGAAGGAAGC CCGATGCTGT TATTATGTTA GTTAATTGAG GGTCGGGTCC AAGGAGTAGT
    14101 TGAGTCACAT AGGGTGTCCC TGGCTTTTTG ACTGGGATGC GTGCCCTCAG AAAACGTTGT
    14161 TCAAGTATAA ATTAAGGTTG CGCTGGTACG TGGGAAACCA TAGGTTTATC TAGTAGTGTC
    14221 ACCCGTCAAG CAGGTATGGA GTGTCGTTGG GGGTGTTGAA ATGAACGGGA GATTGTGCGG
    14281 GAGAGTATTA AATTTGATGC ACGCGGCAAG TGACGGAGGC TAGAAGCTTC AGCCGAGATG
    14341 CTCGGTAGTC TGTAGTTTGT CAGGGGCAAG ACATGTATCT CTTCTATTTT ATAAGATTGC
    14401 TGTCTTAATA ATCTGGATAG GTGGCATGAG TAAATCCGGA CGCTCTGAAC AAAATTCATA
    14461 TCGATATGGC AAGAATGGCC GTTGGATTCT GAACCCAGAA GTATATACAA TATGATATTG
    14521 TCATGATACT TTCTGACTCC GATCAGAGGG ATTCGTAAAA GTAGTGTAAG GTAGGGAGCA
    14581 AGGGGGGAAA GTGGGCTATA GTAGTGGTAT TGGGGTTAAC CGGAGGTATC AGACTAGGTG
    14641 ACAAGAGAGG GATAGTTTTG GGGCAGTAGC GATCTGGAAT CTTAGGCGCC TGAGAATACG
    14701 AAGTGGCGCG TGGTAGCGTA TTACTTGTAC GGGGGGTACG GGAGACGGTG CTCGATTTGG
    14761 AGTAGGCGGC TATGGCTATA GGACTGTGTG GTTCGTTACT TCGGCGTAAA GGTACCTCGG
    14821 TGGTAGAGCT CGTTTGATGC TTACGTGGTG TTGCTGCTTA TGTATAGGTC TGTGGGTATT
    14881 AGCTGGCTAT CTACTCTTCA ACGAGCCAAT GTATGAGAAG TTTAGGTATA TACGTGACTC
    14941 CAGTAGGGAG TAGAGGCCTC AGAGTGGTCA GTAACGTCCT TATGTGCAAT TTGTTGAAAA
    15001 CATGGCCGGT TCCATATATA GAGGAAACAT GGGAGTAACT TCGCTGTGGC AGGTAGGGGG
    15061 TGGGATGTTT TGGGGTCAGC ATGTGGAACT CAAGTGAAGA GGTGCCAGGG GACAGTATAG
    15121 ACGTGTGCCG GTGCGGATGG TTGCCCGACA TTACGGAGCT AAGCTATGCT CGTCGACGCC
    15181 GTTAGCCGTG CGACTTTCAA TATCACGGCC ACGTGATATT CACCACGGTT ACATATTGGG
    15241 ATCTTAAAAA GCTTTTGCGT GTGTGTAACA GAAGCGATCG GAGTCAGTAA ACTTGTGGTG
    15301 ATCCTACGTT TATCGGGACT TCGTCGGCCC GGAACGAACG ATAAGCATGT CGAACCAGGT
    15361 TGCGTTCATG ATTTTCCGTA AGTGATTCTC TGTCGGCTGA AAAGAAATAG TCGCACTTAA
    15421 TTACGGTCGC AGAGGATTCC ACTTGTTGTG GGTCTTTGGT GAGGAATGGC GAAGGCATTC
    15481 TGTGCCGCTG TGCTAATTGA TCAAGGTCTA ACGCTTATGG GATGGTACGA TCCCCGCGTG
    15541 CGGTTGTTAT AGCTGTCGAT TGTTTAACTA TATGCCGACA CGTTCACCCA TCATGTTGTG
    15601 CGTAATTACT GTTGGGTCGT GCAACGTTCG ATTACATGTA TCAGGTGCAA GGTGCTTATG
    15661 ATACTGGTAA ATGTCGGGAG ACTTCTACCT GGCAGTGGGG TTAGGTGTTA CGATTAGCGT
    15721 CGTACTGACG GTGAATATCG TTGGTGCATG TTTAAGTTCG ACTGAGTAAG GCGGCCTTTG
    15781 TTGCGCTCGA TGTTGGGGCC TGGTTGAAAG ACTAGGCAAG GATACCAGTC CTGAATTGTG
    15841 ATTTCCGGAT CCCTTTGGGG GATCTCTATG GGGGACGTGT TCCCGGGCCA GCAATAGTTT
    15901 CCCGGCTTGC GCTGGCAAAT CTGTGGATGG AGTACGCCCA GAGACATTAT TCGGGTGTGT
    15961 ATTATTACAT GTTTACCCCA AGATGGGAAA TCTTATTTTA TAATCACATC TTCTGGGGCG
    16021 CGTGTCTGCG TGTTGGATGG CTGCGCATGA GGGTGTGTAA ACATACTGTT TACTGTGTTA
    16081 GCAGACATTG CTTATTTTGT AGAAGAATCC TTTGGTGGTC GCGAGAATTG GTAAGTTTTA
    16141 TATGTTCTGG TCACGGAATT CTCGGGGCGC AGCCGGTATT GGTAAAATCT GGTTTAATGA
    16201 AGGGTGGGCT ACGCCTGGGT AAGGACCGCT GTGAGTCACT GATACTGGTT AATGGTATTA
    16261 GGTGCTTTTT ACGTTTTGAC CGGTGAGTGC TCTATGGCTT GCAGAGGGTG GCTGTTTAGC
    16321 GAGGATGTGG GGTGGTAAGA TTAAGACACG AGCGTTCGTT CGGCACGATG ATGTTTCAGG
    16381 GGCATCACAT ATGAGCGGTA GTCAGTTATT GTCAATGATT TTTTTTATGT GACAATGATT
    16441 GGGATCGAAC CGGCTCTGTC CTACATTTAT TGCCCTCTCA TCTTCAATCC GAGTAGGGGT
    16501 GAAGTCCGAA GAGGTTAGGT GAGATAGGCC AGCTTCCGCG GCGGTCTGTA AGAGAGCTTC
    16561 CTGGGTACGA GCATATGAGT TGTATCGCCT GAACGGATTA TGTTGCAGGG TCGTGTATAA
    16621 TTGGGTTCAG TTAGCTGTCT GCTGGTCAGC TGATGGTTCG TCATAGTGAA AACGCTCAGT
    16681 ACGTTATGGT TACTCCAGTG TGAGTGAATA TCGCATGCCT TTTTGGATTA AAGAAAATCA
    16741 AGGAAAAAGC GAGCGGTGCA TCGTTTCGGT GAGAGGCTTT GAATCGTAGT GTCGCCCAGA
    16801 GGGTCATTAG CGTTGAGGAT CGCCAACTTT CTCGGCTAGG AGTAAGGGGG GGAGGGTGAG
    16861 AGAGTTCTTG TGGCGCGCGC AATCTTTATC TGTGAGATAG GACATAGTGA GAAAGGTGTA
    16921 TCATGATCTA GGGTGTTGGG GAATGGTTGT GATGGCCCTC TGGTTCGAGT CCGTGATTCA
    16981 TTCTAATGGG CCGGCTGAGG ATTGGTGCGC GTGCGGTCGC CCGATATAAA GTAGTAGGGG
    17041 AACTATCCTG CACGTGTAAT TGGGCTTGGT CGGATATGGC GCTCGATGGT ACTCCGGAGC
    17101 ATTCGCATGC AAGATATAGT TTTTTTCGGT TACCGAGCCT AAATTGTGAT GGTGACACGG
    17161 GTGGGTTATG TTTTAATACT AAGTCGGTAT GGTTTTGGGT GTGGTTACTA AGATATAAAT
    17221 CTGCAAAAAC TCGCGTGTGG TTTTAAGTTG CCAGTTCTAA CACGCGTGCT TTCCAATTGG
    17281 GGATGCTCAA GCAGTGGCTC GCGCATCAAT AATATATACT GTTTAAATGT ACGAGGTATC
    17341 GATGCGACAG GCGCGTTATG TGCTGGCAGA CGCGTGCGAT AGTGTGCGTG GCTAGTAGAT
    17401 TTCTCGTGAA TTCCGGGCGA TTGTATAGTT TGCAGCTATG AGTTCTCCTG GACTGATAGC
    17461 TCGCATTTAA TAGTCATGGG AGGAGTCTAC CTCGTGCGAG GCGCTCTATT GTGCAGCTGG
    17521 TGTGCATTTG TGCTTCCTCT GAATGGAAGA GACAAACGGG CTGTAGGGGA TTACATTGAA
    17581 CATGTTCTCA ATCCTAGGTG TGAGCGCATG ACGGCGGTTC GGATTGTCTC AGACTTGCAA
    17641 CTATGCCGAA TAGTGCGAAC GAACAGAGAT AATGACTTAT AGCAAGGTGA ACGAGCTTGC
    17701 TTTTTTTTGC GGGGATAGAC TGTCGCGCGG CCTTATATTC TTATAATATT TTTACAGGCT
    17761 AATGGCGGAG GTTCCGTATG ATTGAGTAAT TTAATTGCCG ATACTTTTTT ATAGGGGTGA
    17821 GTCGTCTCTG GTTTTGTTCC GGATGACGTT GCCCTTCCAG ATTGGTAGGA AATGGAATAC
    17881 GTCGCTTCAG TTTGGTTGCT ATTTTACGTA CGGCGATTGT ACTTGGGCTT TTATTCTTAC
    17941 GGTTATCCTT AGGGTTGGTG GTACTTCCCC TTCGAGGGTG AAACTCGCTC CGGTAAGCTT
    18001 ACCAGCGTGG GTTGGTTATG CCTTATTATT GGCGATCCCA GATTTGCCAC AAGCAGTGGG
    18061 GACTTTTAAC TACATTGCGG TGGATGTCAT ATTGGTAACT AGCCAAGGAT CCGGTAGCCA
    18121 AGCGGCAATG TGCTACTTGG ACCTCTCACG CGTAGGAGGT CATTTTTACA CCAGACACGT
    18181 TGTACGGTAC ATTGGGGATG GTGTGGAGTC GGGCGTCGGT CGGCTGGAGC TGGGTTTGGG
    18241 ACTTAGCATT ATTCGGGTCT AAGAAAAATG ATTACCAATG GGGGTGGCAC TAGTTTCGGA
    18301 TGTCGATCGG TCGATGGCGT ATTAATTCTG AACACTAGCT TCGAACCAAC GCTAAGTCGT
    18361 GCTTCGTGTT AGCTTGTCTT GATAGTAATA AAAGAGGGGG CCGTTAATTG AAGCTTTGTC
    18421 ATGTCTCCGA TCCCTCCTTT GCCCTCGTAC TTACGTCCGG CGCATAGCTA GTGCGGAGTC
    18481 TAAAGTAGGT ATCTGAGGGA GACTCGTCGT AATTTCATTC AACGATGTGA TAGAATGTTT
    18541 TATCCGCGTT GGGGGGCTAA TACCTGTAAT CTCGTTGCAT AGTGGTGGAT AGATTGGGAA
    18601 AACGGGGGGC GGTTCAGATG CACTTATTTG CGCGTCATTT GGATGGCTGG GGCGAAGCTT
    18661 GGGACTTTGT GAAGTTTGGT TTGGGCTGTT GTGGCCCCGA GTCTCATCCC GGAAGCCCGG
    18721 TTGAGTCTGG GTACCATGGT TTCGGATCTG GGATCAATAA GTAAAACGTT GAGGGTGTGT
    18781 GACGGTCGGG TTCCTGGCTC CGTAGGCAAC CAGAGAAAGA TGGGTTTATA TGGTAGAGTG
    18841 TTGGCGATTC ATCGTTCCAA AGGCCGTGTG CGGATGATTA GATGGGGGCG TGGGTTCCCT
    18901 GTATGATTTT GTTGGCTAAC TATTCGGGTA GCACTTATTA GGAGCCCTTT ACGAAATAAA
    18961 TTGAGGCTCG TAACAACAAG AGTAGTGCAG AATCGGTTTC TTAATCTAAG GGCAGGTCGG
    19021 CGGAGAGTAC CCCTAAGTTT AGTTTTGTGA AGTGTACAAT TGGTCATAAG AGGGGACAAA
    19081 CATGACACCG GCTGTCTAGT AACCCTTCTG AAAAAAGACG TGATTACGGT TGTTTGGTGG
    19141 GCCTACTAGT ATCTTGACGA TTTCGGCGTC TTTTTTTATT TAGTCATGGT TGTGAAATTT
    19201 AATTTATGAT ATTTCATCTT TTAATATTTC TACGTATCTG TATGTGAGGT TCGCGCTTCG
    19261 GTGGAGATGC CGAGTCTGCA TTTTTCAAGC AAAGTGGAGC CAAAATGCTG TCTCCATTGG
    19321 GTACCTTCTT TTGTCCCTTT GCTGATTGTG TATTAGTTAT TGAGATTATT TCGGATTTAC
    19381 GGTTCTTGGG CAATCACGTG CCGCGATGCC GGTCAAGCAC TTGGGGTCGT GCAAGCCAAT
    19441 ACGGCGCCTC TATTAGAGGG TAGTGCCAGA TACATCCACG TTTCCAGGGG AATTTTAGTT
    19501 AAAGCTCGTT TGCTATGTAC AGGAGCGGAT ATACTCTAGG CGTTTAATGA GCATTACTTG
    19561 GGAAGGCGGT GTAATAGTCG TAAGGCTTCT GTTTACTAAA GAATTGCTCT ATCCTCATAA
    19621 ACGGGGATAA ATGCATAATG GATGTTTCAT TTAGGCTTCG AAGGCCTGGT TCTAGACGGG
    19681 GTAGTGTTAC ACATTAGTAG GCTAGAGTAT ATGGGATTTC CGGGATTCAT TGGTTGGATT
    19741 CTAGTCAGCT CCGTAGGAGT GGTATTTGCG ATGAGGTCAG GTACGTAATC TGGGATTCGC
    19801 ATAATTGTCA GGGGGGTCCT CGTTTGGTAC CCCGTCAGTA GGTTAACAGC CAGATGACAG
    19861 CTTGATCGTA TTTAAGTGAA AACGGTCGTC TAACATTGAG TTATGCCCGC GCGGTGTTTG
    19921 TGTTCTGATT TCGCACGCTT CTGAGTTCGT GATTCTTCCC ACCCCGGACC ATAGGGGTTG
    19981 TTTACGTCCT GCGCAGCGCT TTTCATGGGT GCTCTGTGGA TGGGGATATG TAAGGTGAAT
    20041 TTGGCTGTCC CCTGGGTTTT AGCGCTATGG GGGCTTGGAT GTGAGGGTCC ACATTGAGGT
    20101 ATGTCATTTG TGGGGCTAGT CTACTGTGGT CGTAAGTAAA CAAACCGGAA TAACAAATTC
    20161 ATGGACCTGA CTCTGTTGAG CTACGTATTG AGTAATAACG GCTAACGTCA AATTGCAAGA
    20221 TGGCATGAGA TCATGAATAT TAAATTTGTG CGTAGTCTTA ACATCTTATG ATTATTGTTG
    20281 TTATTCTGAC TCTGGCAGGT TGGGGTGACT CAGCTAGTCG AAGGGGAGGG ACTTGTATCC
    20341 TTCATTTTGG AAGCGTGAAT ACTTAATGCG TACACACCGG TATCGGGAAG TTCTCGTCTA
    20401 TGTGACGGTC TTAGCATTCG GATAGTGCCG ATTTGAACCA CAGTGGAGGG TGTCTTGATG
    20461 TGGTATTGGA GCATAGACCG AGAAGCGGAA GATCCCCCTA GCTGCCGTTT ACACCCGCTT
    20521 ATGTTCCTAG GGGTGTGGGG TGCTGGGCCA ATTGAGAACT CACCGACACG ACAAAGCGGC
    20581 CTTAGGCTCT GGTTGGGGCC GCTTTACGCC TTCCCCTGTG TGGATGTGTA GGCATGGTCG
    20641 AGGGTAGTCG TTGGAGCATG CGCGGCAACT CAGACCGTGT TGATGATGTT TTGTAGATAT
    20701 AATTTGGCAT TGACAACTTT CCTCTTATGG AGTTTTGTTG GTTTAGTTGT GAATCTATCG
    20761 GTTGTTTCAC TAAAAACCAT ATAGATGAGG ATATTTGGAC GTTACACAGG GGTTTATCGA
    20821 GTCGCTGACT ACATTATGGC GAGCAATAGC CGCTGCCAAA TTGTCTACGG GCATTTCTGT
    20881 TAATGGTCGG TTGATCCTGG TTAGTCAGGC GCGTCGATGC GTAGGATGGT TGCGCGGATA
    20941 CCCACCGCTT TATTTGAACT TTGCTATGTT ATCCGGTGCG TGCTATTTCT TTTACATTGG
    21001 TTCGTAGTTT ACTGCTCAAT ATGGGCTGCT AGTACTTCGG TCCGGATTGT GTGTAGGTAT
    21061 CTCTTGTCGG TGTATGTGAG TCGTGAAACG GGGGTGCAAT GTTTTCCGAA TAGAAGGGGA
    21121 ACCAAAGCGG CGTCTCCGGC TGAATGTGGG AGTCACAGAT GTGCCAAACT CTGGATAGGC
    21181 GTTAGATTGA CGTAGGGGCG CTAGTTACTT ACTTGTTCGT TGCTTTATAA TGTGCGGACA
    21241 TAGTGTGGCG CTTTAATGGG TTCATTGAAT AGTTTTGGTT ACTTTTTGTT TTCTGACAGC
    21301 ATCGCTAGTA CGTATGGAAA AGATGATCGA TGGGTGTAAG ACGGCCATGT ATACACTTAC
    21361 CCGGCATGAT TCACCACGGG TATGGTTGCG GCCAGAGCGA CTTTAGCGGG GTAGAAAATT
    21421 AGTAGACTGA CCGCATTTCG GCGGCTTCAA TTCGGACGGT TCGCGCTAAG TGTCCGTCAC
    21481 AAGCTGGGTT AGCTTTAGTG TAGTGTTACG GGTTGATGGC CAAAGGATTT GCGAGGGGAG
    21541 CTATGTGGGG TCGCGCTCTT CGGGACTAAT TTTTTCAGTA GTAGCTTAAT GTAAAGGTAC
    21601 AATCGCCGCT GAAAACTCCT CGAGGTCGGT AGGTTAACCT TTATTGGCCC CGAATTACTT
    21661 ATGGGCGGGT GTTCGGGCCC AGTCCATAAC TCTTTTTAGT AACCCCTTTA TACTGGACTT
    21721 TGCCGTGAAT CATCTGGCTT GTTGTCCTTA CGTGGAACCT CGGTTTGTTG ATAGTCGAAC
    21781 GGGTGCACCG GAACCTTCAT TGAATCGAGC TTTCTTTATA GCTACCGGGC GCTCCGGATT
    21841 GATACCTTTT TTGTGACGTC TCAAGCACCT AAGCGTGGCC CTGCGCAATG TGTGGAGACA
    21901 TTTCAATGAG TACATTGAGG AGTGTTGTAC CTACCATCTC TGAAGCGTTT TCTAGTTGGG
    21961 AAAGGTTTTG TACCGTTGAA GGTCAGGTAC TAATCGTGGG TTTACGGTGT CCATTAATTA
    22021 AGCTTGTTGT GTCTGCGTTA GAAAAGACTA ATCAAGGTTT ACATTATTTG GAGCTACAGA
    22081 TATGACAGTA CGAATATAAA TACTCTTTAG GTACTCTCTC TTTAAGAGCA ATAAGTACGG
    22141 TAACCCAGTA CGAGACGAAG TTTAATATCT CGAAAGGGCT TCTATGTGAA TGTTTCTCCT
    22201 AGGCTAGAAT TACTGAGAAA CAGGTACTGT TAATTTGGTT AGAGCGTCTC GGGACTGACT
    22261 TGGGATTTGC AGATGCCGGG TTAGTCTAAC GGTTGCATAG TTTCCGAACT AATTCCGCTT
    22321 CTTCGTGTAT AGGACGCATA CCGGTACATG ATATGGCTCG TTTGCTTTTC GACCAGACTT
    22381 GGTTAAAATA TAACCGGAAG CCTGTGGCGA CCGTGCTTCT TAGTTAAATG TTGAATACTT
    22441 CTGACATAAT GAATTCCTGT TTCATTCTAA TGCACAAAAG ATTTCGCAGC TGGCTAGCGA
    22501 GCTTAGATTG TCGATTGGGC GTGAGTCTGC CGACTTGTGT GAATAATATG AGTTGTGCAT
    22561 CTGTGAATAT ATTGGCGGCT TTGACTCTTT AATGTTCTTC ATTGAAAACC CCAGCGCAAT
    22621 ATCCTTAGTA TATAAGAGCT CTGCAATGTC AGTCTGTCGC TCGACTCGAT GTCTGTTAAC
    22681 TGCGCATCCC ACTGATGAGG TGAGCCCCCC TTTGTGTGAT GACCAATGTT AAGAAGCAGG
    22741 GTTGTCGTTT TGATTGGTAC TGTTAGTACG GGCCTGTGGG AACGCCTCCT GATTTTGTAA
    22801 TCATTCTGTC GAATCTGTAG ATATCCTATA ATGGAGTATG AACAATTAGT AAAGGCTTGC
    22861 CAACGCTTCC CGGTTTTGTG GACTTAGCAT TTGCATCTCC TCGAATAATG CACATGTTCT
    22921 AGGGCTCTAT AACACTCGGG GCTGTCGTTA CCGGTTGAGA TTGCTACGTA TGTCCCCATG
    22981 TTCAATCTCT ATTTTTGCGA CGGCTTTGCT GGTTCTTTTT AGCTCAGTGT GCCTGCGCTT
    23041 CCGCTGGTGT TATAAGTACT ATTTCTACGG CTAGTTCCTG CTCCGTGAAG TAGTCGGATT
    23101 ATGTACATGA GGATAATAAT TAGCCATCTA GGACTACATG CCATTAAGTT TGTGTTTCGT
    23161 GAATGATGGC ACCGCCCTTC GCCTGTGGGT GGGCAAGACG CGGATCTTCT ATATGTTTTA
    23221 TTTTAGTTTT TGAGCAGAGT GCTTTCCAGA GGTCACTGTA AAGTAGTACA GTGCGCACCT
    23281 GTATAGTCCG TCTCTTTTTA TGAATTTGTG TGATTTTCGA CATGTCGATC CGTGTGCGCC
    23341 GTTGGTACAG TTCCGCACTA CCTATTTTTT CGGAAGTGGT ATGGGGTGAT TCGCCCATAG
    23401 AATGGTGGGT AAGAAGATCG CAACATCATG GTACAGTACA TATTGTAATG TGCCTAAGCT
    23461 GTCACGTATG CTTCGTGAAG TTCTCGCGTT ACCTCCAGAT GGTACTGGGT TTGACCGTAT
    23521 TACTTAGCGT GCGTAGAGGG TATTACTATT CATGAAATCG GGTCTTTCAA ACTGTCAACT
    23581 CCGGGTGTTT GGTATTATAA CGCTTCGATT TACTTTGCTC TCGGCTGAAT GCGGTTCAGA
    23641 TGCATTGGAT GTCTCTTGGA ACGACATAAA TTTGTTAAGT ATCCAGACGG ACGTCGGTGC
    23701 CCCTTGACGA GGACACTATA ATGTGGACGG CGACGGGTTT CTGTCCAATC TCACAACGGT
    23761 ACTTTTCGGA TGTGCGTGGG AATATGGACA TTGGCTCGGT GAGGCGGAGT TACCTGATGA
    23821 ATGAAAGCAG TCTGGCGGCA GCGGTATACT TATAGCGATA TTGGAGTTTT CTCTAGGCCG
    23881 TCGCGGAGCA CTTTTGTTGC GGGAAGATTA TCCACTGAGG GTTGGACTGC TGAAGGGGAT
    23941 GCGGTTCCTA AGGCGGTGAG GTCGCAGATC TTTTCTATTC TCGAATCAAG GTCGGACTCC
    24001 AAAAAGGTTT GTATTGAATG AAGTCGCTGG TGGATTGAGG AAGGTAGGGC TTCCCAATGT
    24061 CATACTTGGT AACATGGGGT TGCACCACAT TATTGGGTCG GTACCCTGGT CATAGGGGAA
    24121 TCCTACGTAT GACCTAGATA ATCCAGTGCC CGACAATATA AAAGTCTGGA TCCACACCGA
    24181 CGGGTTGGTA CTCCTATTCT GGTTGTGCCG TATTGCCATG TGAGGGCTTT TTCAAGGTGA
    24241 AGGTTCTGAC TTTTGGCTTA CTTTACCGTA AGTCATGCTT GCGACTTTTC GGTGGTAATT
    24301 TAGGCGTGTT CCCTCGTTTA TCAATAACGC TTTTTGCGCC AAGATATGAG TAGGGGTGGG
    24361 TCGGGTTAAA ATCTCTCGCA AGTGATATAA TGAACGTTTT TGCAGGTATC AGTGCATTTT
    24421 GGAAATGAGA GGGATGTTCT TGGTTCGGTC GGTCCTGGGT TCTAAGGTCA TTGTGTCTCT
    24481 CTCGGTATCA CAGGGATCAT GGTTCGGACT TGTACTATGC TTTTCCTTTT GCTCAACACT
    24541 GGATACTAAT TAGGGTTAGT CCTAGATCTC TGGATTTCTG TGTATTCCTT AAAAGTCTCT
    24601 GGCTGTATTA AGCTCTGGGT TACGCGCCTC GCTTATGCCT TAGTAATTAT TTAGTCTCGA
    24661 CAGCTTCTGT GTGCGTAGCA TGGATGACCT GTTTTTCCAA CCAAAAAGTT ACTAGCCGGG
    24721 GTTCGGCGAT GAATTTACCA TGGGTGCTCG ACCATCGTAC ACTTAGCTTG CGCCGACGGG
    24781 TTTCCGGAGA GCCTGTAAGC TGCGTATCAC GGGTGCGGAG ATTCAGTAGA TATTTCCTGT
    24841 GGTCGGGATT CATATCAAAG GAGCGTAGGG GGCAGAGGAA TAGACAGGCT GTTATAAGTA
    24901 GCATTGTGGT TTGAGATGTG GTTGATAGTC TGGCGAGTGG CCGAGGGCAA TGTATTGTGT
    24961 ATCTGGGATC GAATTATAAA TGCTTCTGAT CAATTCCGCT AAGACTTGGT GTACCGGGTC
    25021 ATACGGCATG TGCTTTTGTG TGTAGTTAGT GCAAGGCCGT GGTGTAGAGT ATAACTATAC
    25081 GATTTTCTTC AATTGGTTGA GGCATTGAGC TATAGTGGTT TTTGGCGAAG TTTAGATGGG
    25141 CCGATGTCTT AATTGCTCGC AATTAGAGAC TTTGCGTCAT CGTTCGCCTG CGTGGGCCAG
    25201 AGCACTGTGT TGTCCCAGAA GGGTGCGAAC TGCATCATCA ACCAAGCGGT TGTATATCAC
    25261 CGACTAGGTC GGTGGGAGGT TTTTAACGGT GGTAGATAAA GGCCCGATTC TTATGCGAGA
    25321 AGGCTATTGC GGTGAGACAA ACCATCGTTG TACGGTCCCG CTTCCACCGG GTATCAGTTC
    25381 CGTTAGTGCA TCATTCTACT GGGCCTAAAT CTTAGAGAGT AGAAGGGATA GTTGGTGGTT
    25441 GATATACGGT GTTCAGGTGT TAGAGTATTC TTTTAGTGGG ATCTGTTTTT TTTCTTCGTT
    25501 GTGAAAGTTG TGGAAGTGGA CGCCTGCCCT TTAGATTGTT TTGTGATTTG CATTGGAACG
    25561 TCTGTGTTTT CGGGTTCAAA AAAATTAGAT TCACGTGTTT GACAGAAACG TTAAAAGCGG
    25621 TGTGTAAATT GAGCGAGCCT TTAGAAGTGT CTGTCTCGCT GCGTTGCATA TGTCAGTCCC
    25681 GGTGGGGAGC AAAGTAAGGA TGATCTTGAG TTGTTTGTGG CCGAAGTTTT TCTGGACCAT
    25741 ATTGCGCGTA AATTCCTTCG CTTCAGATTA AGGTCGGGAT TCTCGCTTCT GGTGGAATAA
    25801 CACCCCGTTG TGAACTGAAT CGTTATTGTG GTGAACGCGC CACCATTGTT CAACTACTAA
    25861 GGACCACTGG GGCCGATTGC TAATGTTGCC TGATGCTATA CTTCCAACAT CTCTGTCCGG
    25921 CTCTGCTCGA TAATTATTTT TGCGAGAGTT GTATATTCCA CGTTCACCCA ATATGCCCTC
    25981 ACTCGGGCAG ATTCTAACAG CGGTATCGCG CTACCGTTAC TAACGCTGGA TTCTACTGAT
    26041 CATTCGAGTT ATACGAAGCT TTTTAAAGTT GTCTGAGTCG GGGAAAAAAG GGCGGTTACT
    26101 TTTTGTGCAG AGTAAGTTTG GGATTATTAA ATTGAATCGT TGTATTACAA GGATGAGACT
    26161 GTGTCGGTTA ATGTCCGAAC TTACGTGCGC GGTTGATTAG CGTGCTCTGT AGTAGATTGT
    26221 CTCAGTGGGG GCCAAAGCAG CGGTTTCGAT ATACGGGTAT TCGTTTAAGG TGTGCCCAAC
    26281 TACTCGTCGT CTCTTATTTT CTGACTTCGC GTTTCTATCG GTAGAACATC CGGATGTTTT
    26341 AGACTCTAGC CTACTACAAG CGGCCGAGGA TGAGGTTACG ACGTGATTTC GGTCGTCGAG
    26401 TATTTTATGG AGCGGGTTAT TGCTAGCCGC GGCCGAGCCG ATATTATTTT CTTCACACGT
    26461 TTGCAGATTA GGTATGTCAC TATTTTTCCA GTCGGTTGCG GGATAGACGC CGTGCCGCTG
    26521 GTTGGGCTTT TGGTATCTGG TGCGTGTCGT CGTGTTGCTC TATAGCTGAG TGCGATCGTA
    26581 GTTTATTTTT TCCTCAGCTT CTGGAGTACA AATTACTGGG ATGGAGTAAG GCCCTCATTA
    26641 GGTTATTTTC TAGGAAGAGT GTTTTGTTCT ACGGGGGCAG AGGTGCGGGT GCAAGTGCTC
    26701 TGTATATTAC TCGGCGTTGT TGAGCAATTA GGTCTAGCAG GTTAGCGGTG TGGGCCTAGG
    26761 CTGCCATGCT GGTACCTAGC GATGGACCAT TTCGATTATA GGTATAAATT TAGATGAAGT
    26821 GTATTTTGGT TGGCAGGTAG GAGGGATCTG TGAAAGTTTC GGTTGGCGCT GTTAGTTAGT
    26881 GATTGGCTTG GATGAACGCT GTACTAATAA TTTGGTTGGT CGGGGCAATG CATGGGCGAG
    26941 TAACTAGCTG GAGTGTTATT GGGATAGAGT GTCCTTAGCG GGAGCCTGCT AGTCAGTTGG
    27001 TTCCGAGTCA ATTTTTAATT GTCTGGAGAG TTATTGTGCA TACGTTCGGC AGTTAGGCCT
    27061 TTGGACTATA TGTGTCGGGC GTGTTCGGAC TAAGTCTTAG ACAAGTCGCA AATCTTTGTG
    27121 TCAATACGCG TTTGTGCTTC TGCAGATATG AGGCAAATAA GTGAGGCTTT GGTAGTCCCC
    27181 TCCCATGATC GGAATAGGTG ACTAAATGAT GTTCGGGTTG CTCCATTGCT GATCCAAATT
    27241 ACCACGGTCT GGGCGTTGTT CTATCATGAT AATACAATTC GGTGGTCCGA TTGCTCGTTG
    27301 CTACGTTCTG GAATCCTCTT CTATTAGCCT AGACGGGTTT AAGTTGTGTA ATTCCTTGTA
    27361 AGAGTGGTGG TGCTAGTGCG ATGAATTTGG AACGCCGCGG CGTCTCGCAG AATAATCTTT
    27421 TGTGAAATGG AACAAATTAT ATGCTGCTAG GTTACTCCGT TATGTCCAAA CTACCGTGTC
    27481 GGACATTTGG CGTCATTGAG TGCCATAGTG TATAGCATTG CTGGAGTTGA TTCTGACGGG
    27541 GCGGTTATTA CTCAGGGGTA GTTTCAAGGT AATGTGTACT TTTGGCCGAA TCTGGTGTTT
    27601 ATGCAGGCTA CAGCATGCAA CGCTTAGTAA TCCGAACAGT GTTTTACTAG GTGTCGAATT
    27661 TGTGTCTGGT GTATTGGCGT GGTTGCAATA TCAGTTCCAC AGGTAAGGAA AACGATTGTA
    27721 GTGGGAGGGA ATAGCAGAGC TCTAGCCCCC TGAGCTGGAA TAGCCATGGA TTGGTGTGGA
    27781 CTCTCGATCT GGTATCGGCT TTCTCCGTAA CGGTGCTGGA GATATGGAGA CTGGGGTATT
    27841 GATGCGAACC ATAAATATGT TGGCTTCAAT GATAGCTAGT GTTTAACAGT CGGTTGACGG
    27901 CTTCCAAACA TCGTTCGACT GGATCGCGTC GGGGGGGGTC ACTATCAGGC AGTCTTGCTA
    27961 TAAGTTGAGG GTGATTTCGT AGTTTTTAAG GAGGGGTAGG GGACTTGGGG TAGTTCGAGG
    28021 TTTACTTGAT TTTCTACAAT TGAATTTCTT TCCTGGTTTT TGCTGCCAGT TGTTTTGCTA
    28081 GTGATTGAGA GTTTTCGGTC GGTTATTATA GGGTCGGATT AAGATTAGTT GGCTGCTTCT
    28141 GGTCGTCAAA GAATGATTGG GAGCACGTCC GGTTCGTCGC TTCGGTCTGC GCGGGCGGAT
    28201 TTGGCCCGAG GGCTCGCGGC TATGTCAGCA ATGCTAGTGA CGTGGGATTG GCTGAGGCGT
    28261 TAGCGGCATA TAGGTGTTTT GGTCACTTTG CATGTTGGTT CACAGTGGAC GGTCTTGATT
    28321 TTGCCCTTCA AAAGGAGGTG GAGCCAGGGG AATTATTCCA ACGCGTACTC TCTGCTCGGC
    28381 GTGTCGGCAG TACTACACCT GAACCGGTTA GAGCCTGTCG GAGCTATTTT TGTTCGTGTC
    28441 AAGCTGTGAG TTACATTTAT CTTTATGAAT AGTGAATCAT AGTTCTCGAG ATTACTGGAC
    28501 TGGTTCATCG TGGCCTAATG GGATTTGTGG CATGTAGTGG GTATAGTAAG GACGTTACGT
    28561 TGCGCGAGTC TGGTAAATTT ATTACCCCGT TGGAGATTGT GTTAGTAGGC CGTAATTCCG
    28621 TGCCAAGACA CGGTGTGTAA GTGTTCTCAT TGCGTGGTCC CATTGTCTGA GTATCGTATG
    28681 TGCAAGCTTG CCGTTTGAGT TGCATTCGCT CAGAATCAGA TCTCTGGAGT AATTTGTGTT
    28741 AGTGGTTTAA GTACTTAACG AAGATTACAG TTTGGGGTGC CTGAGCTAGA ATTCGATAAT
    28801 GGCGTGCGAA ATTGGAGAGC TTTTAGTTGC GTAATGAGAT CGTGGGTAGA ATGCGCCGCG
    28861 CTTATGCGGA GACTCCGGCT GTGCTGGGGA AAGTTTGGTT GGTGTGGGTC TTGTAACACG
    28921 TATCATCCGG GTGCAGAGGG TTGTTTACTT TGTTATATAG ATGACTGTCT CAGTTGTGGC
    28981 TCAGGTAAGC GAATTGGTTC CTCACGAAAT ACTATCGTTA GGCTGTTGTA CAGTGCGATA
    29041 ACGGAGCCCT CAAGCTCGAC CCCAACCTCC TGCAGGTTGC ATGTGATTGT GCCTTCACGT
    29101 GGCCGTGGTA GTGAGCTCGC GAGAGTGCGC CAACTCAGTA CGCTGCACGG CCCGACGACG
    29161 TTAGGCAGTA GGATGTTCGT TCTGTTCTCG TATCACGTGT GTGGTTGCTT CGATTTGCGG
    29221 AAGGGGAGTT TTGGGACAGT AGGGTAGTAC CAAGAAGTTG CATATGGCGG ATGTTAGGGA
    29281 TTTGAATTGT GAGGTTCGGG ACGAAGCATT CCTGGTTAGA GTACCAAAAA GGTGCTTTGG
    29341 GATTGTTTTA CAACTAAACT CCGGGTCCAC TGCCGCTGTG GACGTTTAGC ACTTGAAACA
    29401 GCACCTGATG AAGCAAGTTC GTCGGTAACT AAGAGACGAA GTGGGCTCAT AACAGTAAGA
    29461 GAATCTTGGG TAGAATTTTG AGGGAGTTGG CTTTAAGTAG TAGGCTCTTC GGCTCTGGCT
    29521 CTGTCGGCTG GGCTGCAATG TTCGGAGCAA GTTGAATTAT TTGAGTACGC CAATGCTCCA
    29581 ACCGCTCAGG GTAGTGTGGT GTAGACCATG TTAAATAGAC TGCTGTAGGG GCCTGGTTAT
    29641 TGGTGGCGCG CTTAAATGTG TTATGACAGG TGCGGTGTGT CCGGCTAAGG TATTCTGACT
    29701 ATCCTTTGGG TTCAACTGAA TAAAAGGTCA GCTGGTTTCG AGTTCTAGTC GTACTCGTTT
    29761 TAGTATGCCA TCGCCCATTA CTTGTTTTTA ATCTACGTGC AATATGCAAC TTATGGGCAA
    29821 AGGGCGCCAC TGACTGGTGG TTGAGCACGC GTCATTTCCA GTTACGTGAG TATGCCCATA
    29881 GGAAGAATGT GGAGTTGGCA AAGATGGTCT TGTGCCGGCT TGGGAGTCGA GAAGGCTTTT
    29941 ATACAATAGT ATGTCAAACT CTCTCGATAT AGGTGTAATA TTAGACTGCT ATCTGATCTG
    30001 ATGGGTGTCC TTTGTTGTTA CACTGCAGAC GTTTATCCGG TGGAGCTCGC GGATAGGCCG
    30061 GAGGGCGTTT GGTCATTGAG TTGGTAGATG ATGGAAAACG TCTGCTTGGG ACGGGGTTAG
    30121 TGGCGATGGG GGTACCGCCC AACGAGATGA TGGTCGGGGA CGCATGGTCG CTGTACTAAT
    30181 TGCAGGCATT GTGGACAGTT ATATTGTGCG TTGTTGCTCA CCGGTACTTG TGTAACGTAT
    30241 GTAAGCCGGG CATACCAGCG TTTTCTGGCG CGGGTTGGGT TCTGTGGTGA GTTGGTTAAA
    30301 GGTTTGAGTG ACTCGGGGTT AGTCAGCTTT TGGGGCATGT CTTACGTCCG AGGAGCGCAC
    30361 TTTTTCTTTA GAGGGGTATG ATCTGATTTT TGATTCGGTT TCACGATTGA ACGGTTGCTT
    30421 CTATAGGGTG GAGGTACTGC AAGATTTAAT GTGTGGTAAC AGACCTATCG GGGAGGTTCT
    30481 AATAGTAGTG CGTCTTGATA GACAACCGTA ATGGCGCTTC CATCACGAAT AGTACGAAAT
    30541 TAGGTTACTG TGAGTTCGAG GGCTCGTTTG GTTGGCAGCG TGCAGTAAGG AGGGTAAGGG
    30601 TTTTAGTTCG GTGGGCACCG ATAGCTTGGT GCGTGCCAAA GAGTATGCTG CTGGGTGTTG
    30661 TGTTTTTATG TCGTATCCGG TGCCTATTAC TAACTGATGA GTACTCATAA GGCAGTGGTA
    30721 TTTTGGACAC GATTCAGTTT GAACGGTCTT TATGTTCCTA CTTGTCTTTT CGTTATAACG
    30781 GTGGCTGGCC CGTGCCGAAC TTGCGCGGGT TGGTTTTGTG CGCCACTCGG ACGATACAAG
    30841 CGTCGCAACC TATATGATTA CGCAGATTTT CATGGTCGTC GCGGGATGAG GTAAAACCGT
    30901 GACAAGTGTT ATCGCGTGTC ACTACGTATG GTGACATATC TCGATGTCAT ATTCCTGGCT
    30961 TTCCGTATGG CAAGATGGGA GTTGTTGGTA TGTAAAGTTA TTAATGTGAC TAGGAGCATT
    31021 GGTTAATTAT TTCTCGATGT GCGGGATCAT TAGCCTAGAC TGGCGCGGCG TTCTCTTTTA
    31081 ATACATGCGT AAACTAGAAT TCTTACGTAT GACGAGAGAG GAGATAGGCT GATGATACGT
    31141 GTAAATCGTC TAGAGGGGTT GGGCCGGTTT AATTACGTCT ATCTGTTAGT TGAGCGGTTC
    31201 ACGTGCCTAT TCAAGTTCGG GGCCTGATCA TGAATTCGGT TGTTACAAGC TTTAGCCAGA
    31261 TATTCGTATC GCGGTTCTGG CGCGTTTTAC TTTCGGAGGC AATGTAGTTT GGCGTGGGTT
    31321 TCCGTTCTCA TTACCAGACC AGGGATCTTC TCTAGGGAAT CCGCCGAGTG AGGGACTTGA
    31381 GATCTGGAGT TCGTAGTTGC GTATATCGGT CCGGCCGTCA TGATTATAGG ATTTGGGGGT
    31441 TTAAATATCG TACCCGGTTA CTGATGAACA CGGCATTACT AAGGTGTTGC AGGGTCTATG
    31501 TGTTGTTTCC CGAGTTATGA AACTGGGAGA GGTTGACTAT CTTCCAGCGA GGCATAGGTT
    31561 GTTTTTATCA GTATTGGGTG GGGGTGGCAT GCGTGGGTCA TTAGTTCGAG TCAGAAGTAG
    31621 TCTTATTTGT TCTTCATAAG CCCTGTGAGT GTTCGTAGGC CTGAGCTGTA CATTTTTGTT
    31681 CAGGGTTGGA TACACCCACA GTATGTGTAG CGCGTCCTAG TAATCGTGTA ACAGCCAGGG
    31741 AGTAGAAACG TATAAAAACG CCACGTTGTG GGATTTCAGG ATTTTCAACG GTTGCAAACA
    31801 TGGTGACTGT CTTGGCAGTC ATCCGCTTCG CCAGAGCAGG GGGGTTGCCT CGTCGGGCCG
    31861 GCTGTGATAG CCGGCTGTAG TTTGATTTAA GCCTTGCCGT ATATCTCGTG GGTTGTTTAA
    31921 CACTTGTTAG GGTGCTGCGC GGGGAGTTGT GAATCTAGTG AACCGCAAGA TAATTAGTCA
    31981 GGATTCAATT GCCGAATGGG TAATAAACCT GACTTTATAA GACTGGCTAT GGATGGTAAA
    32041 GGGGGGGGTA ATTTCGCCCA AAGTGTCCGT TTTAGTGGTG GAATATACCT TGTTCTGGAT
    32101 AGTTTTGTTT TGAGTATGGA TGATGATTAT AATGGAAAGC GTTATTTTTC GGCGCAATCG
    32161 AAGGCGTGGA GTTCCTTGCT CTTACTCATT AGCTGATAGA ATAGAGTTTG ACATAGAAGT
    32221 AGGTCTTTTC CAGCGAAGTC TCCTCTGTAC GTATTGTGGC TGCATCGATC GGGCTGTCTT
    32281 TTTTACTGTA CAGTAAGAAG CTGTTGAGCG GTGAGTACTA AGGGGTAGTA TCGTCGCCTT
    32341 ATCTACCTTG GCGCTGGGGT CCTGGCTAGT TCTGCGCGCA GAGGTGTCAG TGGGAGCTAT
    32401 TGGTGAAGGT GGTCCCTTGG TTCGAAAGCC TCTATTGGGT GCGCAGGAAG ATATTCATGT
    32461 GGGGGGGGGC TGGTGGTTGT TTACGCAAGC TGAGATCAAG CTATTTTCAG TGTGGAGCTC
    32521 CTTGCTTTAT CTTTTTAAGG ATAGATTAGC AATGGGATAA TACAACGAAA GTGATTGGGC
    32581 CGTTGTAACG TTTCTCGGGC TGGAAATGTA CCAGAAACAA AATGGGAACA TGCGGAGCAC
    32641 CGCGCAGATA ATGGGCAGTG GACCGACTGT TCATTTCAGC GATTATGGAC GACGGATTCT
    32701 GCTATTTCGA CGTGAGGTGT GCTATCGTGC GTATTATGTT TACATTTTGT TCAGCCAGTG
    32761 TACCATCGGG AGTGTAGATG TTGTAAAGCT CTTCCGTAAA ACACTGAGTG TGCGCTGGAT
    32821 TTTACTGGAC ATTCTAACGG TTGCGAAAAC GCTGCTCGCG CTTGTGCGTC CGATTTACAG
    32881 CCAAAGGATC GGATATCTCT CCACGCGGTT TTGAGGTTCG TCTTTGGAGT TTATAGAGAG
    32941 CTGCGTGGTT CACTCGGTGG GACAAGGGGA TGGAGCTACT CTTTGTGTAG TTAATGATCT
    33001 GGAGTGGTGA AAGGTGAGTC TAGTTTCTTC GTGAACGTCC TTTGTTACGC TTCACTAAGC
    33061 CACTTGCATT CTGTTAGATG CATTGCCGAC GTCCCGTTTA GTATGGACCA GTTGCCAGGG
    33121 GCACGGCGAG TATGCTTCTA AAGCAATGTA GGATACTATC GATTTGCAAG ATAAGGAGGC
    33181 CATGTTTTTT TGCCTTTTGA GTGATGATCT TTCTTTACGT TTTGGTGTAA TGGAACTGCC
    33241 GGAGAAACGA CCCTGAGATT TTTCTGTAGC GGCACAAGTC CAGGTGTCCG ACTAAGCTGC
    33301 CGATGTAGTT ATAGAAAAAC ATTTTCCTTA AGTGTCCGGC AACAGAAGTT TCGGTAACAG
    33361 TACTTCAGAT ACGTGCTTAA GTTTTTCATG TTTCTATATA AGGTTCGTAT GACATTGGCG
    33421 CGAAATCTGT CTAGGCGCTG TATGGAACGC TTTACACCGC GCAAGCCGGA ATTCAAATGT
    33481 TGAAGTACTT AAAAGGAGCG ATGTTTTGCG GTTGTTTCGA TGGCCGAAGG GGCTTGTTTT
    33541 ATTTTCTAGT AATGATGAAC CCATCGAGCG GAGATGTATC ATGCGCCCTG AGCCACCGGG
    33601 TTAACGAATG TCCGGTCCAA ATGGACTATC AACATGTCGA GCTCGCTTGA GCAGCGTCAG
    33661 TGGTGATTGG TGAGGCGTGA ATATAGTATG GCCACCCAAT CAACATGAGG TATATTCGGT
    33721 TGATTGCCCG TCAAACCTAA CATTATCGGA ACGTCGTGAG CTGTAATTTT TATGCCACTA
    33781 GGATCGGTTT ACATAAAATA TTCATATTAG AATTTGTGGG AGCCTCGGTG CCTGTCTGTA
    33841 TTAATCCATT ACGATGGAAT ATGGAAGTTG ATACTATATT GGCTTGGTCA GTGGTTCGTA
    33901 CAATGGCGTA TGGTCTAAAA ACGGCCTTGG TCAACCATGT AGCTGTCGGG AACAGAGGTT
    33961 TCCCCTCTTG GTATCGAGCA TGATCGGTTA GGTCTTAAGC TGAGTGAAGG AAGTTGAGAG
    34021 GAGGAGCTAA TGGAGTAAGA GTAATTGTGA TTGCGGACGC TGCGGATGCC AATTAATGAG
    34081 CTAATATGGG ATCTTGTAGC GACAACGGTC GGACGTGTGA AACCTAATAG CGGGCTTATT
    34141 GAGGAGGAAT GATGGTAAAA AACGGTATTC TAGATCGGGG GGTCTTAAAA ACGGTTGTGA
    34201 GGGCGCTGGG AGTACGCAAT AGTCCGAGAC ATTATAGTAC TCAGGCGACC ATAACATCCG
    34261 GATTTGATGT AGGGGGCAAG AGCAGGGGAT GTGGACCGTG TGTGGGGCAG TGGAGGTTGA
    34321 GTGGTATTTC ACTTTAGAAG GACAGAGGCC TCGGTGGGAG GGAGGGTGAA CGGCAAGGGG
    34381 AGCAACGCAT GTGTAATCGG TTGTACGTGT GGAAACGCCC GTTCTGAGTA TTCAGTGTCA
    34441 TATCTTCCGA ACCTGCGGAT CGAGCGTTTC GGTCTAGGAA TTGTTGCTCT GTTAATCTGG
    34501 ACTGCTTTGA AAGGTTTTAG TTTACCGGCG CTTCGGCAGG TAGCTTTATG AGGGGTGAGG
    34561 GTATTGCTGG CGGGGAATAT GCTCGCGACA TATATCGCGC GCCTGGGCCG ATGGTGTGAT
    34621 GCCGAAGTCC GGACGACGCG CGAGTTGTAA GAAAGGAGTA AAGCAAAGCG TCACCTTGTT
    34681 CTTGTTCTAC TTTGGCGTTG CGTTAGGTTA ATTAGCAGTT GTTCTTAGCT TGGCCTCGAG
    34741 TATTCGCAGT CTAGACAGAT ATTTGTTTGC TTCGGTAGAG GCCGCAAGTC ATATAGGGTT
    34801 ACCGGGTGTT ACGATCTAAG CTCTTCGTGT TGCTGAGCGT TAGGTATTAA AGGTTGGATT
    34861 ATAATTGGCA GGAATTTTGG TCGATGCGTG GGGGGTGGGT AGTGATGGAT TGCAGGAATG
    34921 TCTGTACATA TTTGGTTGGC GGTTCAGACT ACTTAGTACA AGCCATTTAG GCCCTAGTAT
    34981 TTTTACTAAA ACGGTCCCGT TGTATGCGAC TACTGGGACC TACTATCAAC TAGTTACGTA
    35041 ATGTTCTAAA GAAGAGGTCT GTTACTATAA CTTTTGGTTT TGATTCAAGA AGGGTTGGAG
    35101 TCTGCACCTA TTTACGCGGA TTTTTGTGGA TGGGGGTGAG AGGTCCGGGT TATATTCGGA
    35161 CATAGGCTTT TAGCAAGAGT TAAGTAAATC AGATTCTTTA CTATGGCTCT TTCGCTAGTT
    35221 GGGTACAATG AGATACAAGG CAAGGCCGTT ATGTGAATCT AAATCAAGGG ATTTCAGAGG
    35281 GGTGGACCTC TTAGTGACAA GCAGGTATTC CTGCGTCACT GTGGTACGGG GTGTGTTATG
    35341 GTGGTAGTGT CTATTGCTTT GTGACTTTGT GCAGTGGTTC TGCGTTTTAT TCGAGCGTTT
    35401 CGCGATCTGA CCTGTCAGGC GTCTTGGGTT TCTTGGAGTG TGGAAGATTA CCGAGTGAAA
    35461 AGACAGATTC GGTACGGACC GTGTGGTTCC GGCTTTAGTA ATTTATGGGT ACATAGGGAG
    35521 CGTGCATCAT CCTTGAGGGA CGGGCACCCC TTAAGGGAAG AGGGCGCGTG CCAGCATAGC
    35581 GTCAAGTGGG TTGATGGGGG AGCCACTCAG GGATTATAAG TGGTTAATAT GGCCTGGGGG
    35641 GAGTACTCGG TGGGTCCCGA AGAAGTCAGC AACCATTAGT CCTTCTGCTG GTCGTACATC
    35701 GCTTTGGGAG TGGGTTATGA GTCTGAAAGT ATTCATGGTT TCTTGGGATA CCTATTTGTG
    35761 GTGTTGCTGA CCCGATATCC GGGGAATGTT TCTGTTGAAG TCACCTGTTC CAGTGGTATA
    35821 TATGGTGACT AGCATTCCGC TGGTGTTGCC CACGCTTCGT CTGCCATATA CTTAACTTTG
    35881 TTCTCGTGGG GTGGGAGTAC AAGTGTTGTT TGCTGGATTG TTTGGTTCGG CTAACAAAGT
    35941 ATAAACACTC AAAACGCCTC GCGGTTTAAT CACCCAGACC TCAAGGCGTG GCGGCCCTTT
    36001 TTCTGAACAG GCAATTATTG AGGTAAGCCT TTACGAGAGT AGGGAGCCAT TTTTCTGGTG
    36061 TTGCACAGAA CGGAGTTTTA TAAAGCGCGC CGGTTACCAT GATCTCCAGT GGGGGGTGCC
    36121 ATCTGGAGCT TAACAGGAAT TACGATTTTC TGCAGCGCGT TTAAGTCACA AACCCACTAT
    36181 GATGACGCCA CAATGGTGCG TTCGATGTTG ACGTGTCAGA CAACCGCTAT AGAGGTACGG
    36241 GGCTATGGGA GACTGGCTCT ATGTCCTGGG ACCGCATGTA CTAGTAGACT ACATAGGGCG
    36301 GTTGTGTATG AAGTTAAAGT AGGGTCTACA ATGTCAGTCT TACTAAAAGT TGGCTAGTAT
    36361 GCTACATGTT TAGTAGACGA CCGGAGAATG GAGAAGTGTC AAGGGGATAC ATACTGGACG
    36421 TGCTTTGTGT GACCCCCGAG GGCTAGTACT CACAGAGTGG AGTGCTTGGG CTTGTAAGGG
    36481 TTCGCTTTCG CGCTAGGCGT GACCAGAGGC TATAGGAGTC TTGCTGGATC AAAGACGTCC
    36541 ACATCAGGGT TATAAAGAGT GTTTTTAGCG TGTACGGGCG CAGTACTGGC GTTGACATCA
    36601 TGCCCAGCTT TAATAGTTAT CCGGGCGGCT AGGCTTTATG GTCATTATCG CCTTGCGAGG
    36661 TTTTATGTGG AGTGAGCAGG GTGGCGTAAC TGGGGTTAGC GCATCTGATG TGGGGAATCG
    36721 TTCGCGCGGG TGCGGTCTGC GCTCTTTGAT TTTCGGAGGT TAACAGCATG GGGATTATGG
    36781 GGCCTCGCGA ATTGGAGGGC CTCTGAACTC GTAGCCGTGG GGGCATTTCG AGCGCTCTCC
    36841 GGGGTGTATT AGCGGCGTCG GTCCAATCCG GATCACGGTG GCAAACAGCT GACTTCCGCG
    36901 GACGCCTTGG CTCCGCTGTG ATTCTTGGGT CTTGGGTCCG TCCAGGACTT CGAGGATAGA
    36961 GGTTTTCGAA CATTTGTCAA ACGAACTTAT CTCAGATTGC GCGGAGTCGG GCGTTCGCTA
    37021 GGATACTTTA TTATGATGAC TCAACCGTGC CAGGGGGTGG TGGAGCATCT TGGGAAGTCG
    37081 TTTCCTGTGC TGCGAATTTG ACCGGTTGTA CTGCCGGATG TCTGGCCCAT GTAGTGCTTT
    37141 TCTCTATTCC ATATACTCCC GCTGCAGATT AGGTCTTGAT GTTGCGTGGG ATTACTTAGG
    37201 GTAAGTGATG TTATGTCCTA GGTCGGGGTA ATAGAGCGTC CGACATTAAG GTATTTGAAA
    37261 GCCTGGATTT GAGTGCAAGA ATCTGTAGAT GGGAATTTCG GATTAGTCTG TAAAGCAGGT
    37321 GACAGGTGTT ATCCGGTGTG TGATCGTCCG TTGCATGGTA GCAGTACGGA TTATAAATAA
    37381 AGGCCTGGGG CCTTGAGGGG CAATAACAGG TTGGCGTGGA CCCCTTCCAC TAGGATTCCC
    37441 CGTTTAAATG TCCATTACCT TTTGTTCCAT CGTCGATCGG AAACCTTACA GCATTTCTTA
    37501 TGTGTATATG AGCTGGGGTT GTTGAGGGAT GCTAAGGTGG GGGTTTGGCA CGCCTTAATC
    37561 CTTTAGTGAG CCCTTGTGGC ATCGAACCAA GTTACTCTAA TAGTCTCATG TAAAGCTTTA
    37621 CTTGGTGATT AGAGGTAGTT TTTGCGTTTT GGTATCGTTT CGAGATTTTA AATGGAGCTA
    37681 AACCGAATGT TTTCTCCATG GTTCGGTTTT TGTTAGATTG ACTTGTTGAA TTCATAGAAT
    37741 ACATGAGCGG ATCAGAGTAT GGTGGGTACT GCGGGTCTGA GGCAAGCTTT TAAATCGCGT
    37801 GCCATTAACG ATTTGTTGCA ACTGCAAGAA TTTAGGTCCA TTGAGCGTGA AAAGCTTATC
    37861 TAAAAGCCGG GTAGCCAATA GCTGTGCGGA TTTTAAGCTA GGTTGGCGTT TAGGGTTGTG
    37921 CGGTGACTAG AGTGCTAGTG GGTTACGTTT CGAAGCCATA ATATTTTTTG AGTGCAGTGG
    37981 AAAGATTCTG GTTCGGGTGC ATGGGCTACG GAGGTCTGAA TCTGCGTTCT ATGCGTCGGT
    38041 GTAGATGTAT TTGATGATAA CATCGGAAGG TAGGGCAGTG GAGCGCTAAT GACATATACG
    38101 ATCATCATGG TCGGGATCAT TGTGTACCTT TTGCCTGAAA CGAGCGATTC GAACGGTGGT
    38161 GCAGGAGAGT TCACGTAGCG TATTATTGAA GTGGGTATGC GCCGCCGGTA AGTTAAAAAT
    38221 GGCATCGAGC AGGTTCCGCG GTGCTTCGAT GTTTGAACCT TGCATTGCCA TGTCTGATTT
    38281 TGCAAAGAGG CTCGCAACTT CCATAAAGTT TAAGCGATCA AGTTTTCGTT GTGCATAGTT
    38341 TAGATGTGTT GTCATAAACA CACTCGTTAT TCCGAAACTG AAACTGCCGA TAGGCTCAAG
    38401 TACAATTGCC AAGTGTTTCT AAGCTTCTGC GAGTTCGCGT AACTTAACAG TAACTCTGTG
    38461 TTTAACTCAA AGGACCGTTT TTGTGTGGCG GAAGCCACTT CGCATTTCTC TTATAGTCGT
    38521 TGCGGGCGCT ACCGGTGTGG CGGTTGGGAT GTGTGGAGAG TGCGCTTTAG CAACGAGCGT
    38581 GCCGTAAAGG GAGCGGCTGT CTAGGCGATG TGGCACTATT TACGCCCGAC TTGTTCAGCT
    38641 AAGTTTTTAG AGAATCGGGA GTTCCTAGAC TTTCCAAAAG AGATGTAACA CGTTGTAGAG
    38701 GTTCCCGGGT GTGGGGATTA GAATTTTGTC GCCACTAAAG GCGTGGACCG TGCGATACAG
    38761 GGAGGTCCCT GACTGTTGTT TATTGATTTA ATGTGCGTCT TGTCCGGCTT TTTATTTGGC
    38821 AAGTGTTATA ATGATAGGGA CGTTCGTAGG CTGACTACCC GGCGTGTCAG GTAAGACTTT
    38881 AGATGTTGAG GTTTCTTTAC CCCATAGGTA GCTCACACGG GTCACGAATT GCCATGTACT
    38941 GATTAGTGAG ACGCTATTAG TAATTTATCG CAAATGGTCA GCCGAGAACC CATCGTAAGG
    39001 CAGATGCTAA GTAGGAGGAT TAGTCAACGA TTGAACGCCA AGAGGTTGTA CACGGTCATG
    39061 CAGAGCGTCT GTTGGGTACC TTGTGTAGTG GTTTCGTCAA TGGGTAGGCG TTGAAAATGT
    39121 CCCGTTGGCC GGTTGACAGT GTTCTGTATT TGTTTCTGGA GCCTTGACGA CACTTCCGCG
    39181 AAGGTTGGTG TATGGAGTAG GTGGGTCAGG CCGCAGCATC GCAATGTGGT ATGATTTTCT
    39241 ATAGCTACAG GTAGATTTTT CTATTCTGGG CAAGTATGAA TTAATGTGGT GGGAGGGACT
    39301 GTCTTAAAGT ATTCTCACTT AGCCGTTGGA ATCTTCGTAT GCAACTGTCT CCTGTTCTCC
    39361 CAGATCAACA ATCTGGTAGT CTAGGGGCGA GCCCGTTTGA TGGGTTCAGT GTCAGGGCCT
    39421 GCCTTGCTGA CGGAGGTGGG GTGATAGATT GAGGTGCCCG GTTTAGGCAG AACACGGTTT
    39481 TGTGGCAAGA CCCATTTCTT TTCAGTTCGT GTGTAAAGAG ACTATTCCTT ACCCAATATT
    39541 GGGCGACTGT CCCTTCTCGG GGCGTATAGA AGTTATGGCG CCTTAATTCA TTCGCACTCT
    39601 AAGGGATACA TTCTACAACA TTTTCTGATG TGACAGCTTA TTAGCAATTA TGTTTCCAGT
    39661 GCACTCTTTC GATTCTGTAA AAGCTTACTG AGACAGGGAT GCGGGCGGAT TATTGCCCAT
    39721 GTCTACTTGC CTCAGGCGGC CCGATTATGA AGTGTTCTCG CCGTATGTAA GAGTAGTTCA
    39781 GTTTACTCCC GACTGGGATT GCGGAGATAG CCTGACATGT AATATCTCTT TAGCTTTACG
    39841 AAAGAATAGC TAAGATCTCG TGTGCTATGG AGCGCGAGCA ATTCACTAAA GATTACAGTG
    39901 ATTCTGTTAA AATTATAGTC ATTGGCAGGT AGTAAATGGA CAGGCGTGTT CGGGTTCTAT
    39961 TAACTGTGGG GCTCTGCGAT TCGGAGCCAG TGGGACAAGC CAAGCTCTTT TTCGCATGTG
    40021 ACGCTATTGT ATTTCGCGCT TACTAAGATC TTAATATTAG CAGGAGTCGG TGTAGATTGT
    40081 TTTCATTGTG GCGGGAAGCG GAGGGTTGCC AGTGTTTGTG TGAGTTGGGT CGCGTGAAAT
    40141 GTCGTGGGTA TCACAACAAG GCAAAGGACT CTCTAGCGTA GTTAAGTGTT CATACACACC
    40201 GGTGTTACGA AATCATTGGG CTTTTCCCCC CCGGTTTCGG GTTAATGTAC GGGGATGACT
    40261 CGGCTTTGTC ACATTGTTAA TTTTCTGCTA TTGTTTAAAC CTTTCTGAGT ACGCGGGTTT
    40321 ATTGTAGCAT TCCTCCGACT GGTCGTAGCG TTAGGGTGGC GCGAGGAGCA GAGCTATGGT
    40381 AGCTATTTCG GCACGAGTAC TGATTCCATT TACAATGTGT CAGTGTATCT TCAAAAAATG
    40441 CTGGAATCGC TGTTAGCACC AAGCCGGGGT TTGGGGCCAT GATCTATTGG ATGTAGCGGG
    40501 TAATAAAATA TTGGGCGGGG CGAACACCAG TTGTGGACCT GTATCACTGA TGCTGTCTTT
    40561 TCGTAAAATC GCCGTCGCAT TAGTGAGAGA CGCCTTTCTT TCCTGCCGAG GTGCGTGGCG
    40621 GGTGGTCGCA GGTTAAAGAA TTCTGTAAGG CTAGAATAAG GTAGCATTTT GACGGCTGGG
    40681 GTCGAATGCG AGCAGAGCGA TTCTAACATA ATAGTATTTG CTGGAGTCGG GTCCTAACTT
    40741 ACGATGGGAT GTTGTGTTAG AGAGTGTTGT GGGCCTGGTC TGCGCTCTTG AGTGGCGGCC
    40801 ACGGCAGGTA CTTCCTACGT GTTTGTTTGG TAAGTACGGT TTTAGTTCTT CGTGCGACTT
    40861 CTAGCAGTTT GGTTTAGTTA ACCGAGACGT GGACCTTATA CAGATCAATA TTTGGGAGTT
    40921 AATTGTGTCT TGAGTTAGGA TATCAAAGCG GTACTGTCCA AAGTTGTGCG CTTTTTTACT
    40981 GTTTGCTTAT CTTGGGTATT GTCTCACCGG GTGTTCCATG CTGCCTTTCT GGGGTCGTGA
    41041 GGTCTTAATG AAAGGGTGGG AGACTTTGTT TGTATCGGGC GTGCTTTATT TACTTAGAAT
    41101 GCACCCGCCT TAATTTTGCT CCAATTAGTC GGTATTGGTC CTGCCGATTA CTTTTCTTGA
    41161 GTTGCTCTGA TACACTGGAT TATGCGCAAG TACCTAAGAT GTTTAGGTAC CTGGTGATGT
    41221 CCACTTATGG GCCGCGTAGA AGGCTGGGAG TTTCTTTCTG AGAATTTGAA ACGAACAGAT
    41281 CTCGATTGAT TGTATAATTG TTGTGGTCTT GGACAAGTGG AGGTTGTGAC TAGAGACGAG
    41341 TGCGTAAATT CGGCATGTTT GTTTAAGTGT ACTCTATCGC GCGCCGGGAA TTAAGGGGAT
    41401 CATTTTTCAT AACCAGATTC TACATAGACT CTCAGGGGAT AGAATGTTGT CATGAATTCC
    41461 ATGTTTTCGG AGACTTGTGG TGAAGGTCAA ACTTACGATT AGTGGAAAAT CTTAATGGGT
    41521 GTTCTGAAGT CTATGTCGAC CTTTCAGATT GACAACAGGG TTTGACCTGG CAGGGAGGGG
    41581 CACATTTCCA TGTACATAAA AGGGGTCGGT GGGGCCCGGT TGCAGTGCCT GGAAGAGCGG
    41641 GGGTTCGGGA ACGCACCAGA CATTCTCAAT CGCCAAAACA TTGCGGAAAT GCTTAGTGGG
    41701 CTCCGGAGCG TGTGTTTACG ATGTAGATTG GTGGCTCTTT GGCTTTTTTC CGCGGGTCAG
    41761 ACTGAATGAT CTGTATATAG AATGAGTTAG AAGATCGCTT TATCTTGCGT AGTAGAAATG
    41821 TGGTTCTTAT CGATGGACTG CAAGCGTCGT TTCCGGCTCG TGTCCCCTGT TTGATGGTTT
    41881 TACTATTCAG ACTAGTGAGA TGTATGGTTG CTTACGTGTA AAGAGGTGCA TTCTAAGAGT
    41941 AGCGCTCTGA TGTGGAAGAA TTAATGGGCT TTGGCCAAAG GGGAGCCCGT TAGGGCGCAT
    42001 GTAGGAGTTG CGTCATAGCG TGGACAACCT CGGGTTGGAC TCAATAGAGT GGTTCGGTTG
    42061 TGGTTGACTA GGCTGTGGGC CGACAACTAC TTATAATAAT TCGGTGCCCG GCGTAATTGT
    42121 TTGTAAAGCA CCGGGGTATG TTCTCCCTTC CGGTCAGGTT CTGAATGTTG TCGGTGGCGT
    42181 GAAACCTGAG AGAATTTCAG GTTTGACCTT GAGGATTAGG GTTCTTGAAG AGTGTAATTA
    42241 AGTTATATAT CGGCAATGCC GCATTGTACC TCGGCGTTGT TATCAACAGA CGGTTGTGAC
    42301 TTTGAAATCA TGCCTCAGGT ATGAGAACTT AAGAGGTTAA GAGGTCATGG TATGGGTAAT
    42361 CCGGTGAGTG TAAATCAATC ACCGTGGTAC AATATGAGTC TGATGTCGGG GCCAGGGCGC
    42421 CACACGGGAT GTGAGAGTGC TTGTCGGTGC TACACTATCA AGGAAGTGGT GTGGGCAACG
    42481 GTTCTATACG GAGACAATGG GACAGTGGGA CATGGTGTTC GGTGGAGGTG TGAAATGTGA
    42541 GGGGCATCCA GGGGCAGGCC TCGAATTAGA GACTAAGGCC AGGCGGATTC GGCGCTGGAA
    42601 TGTTCTAGTA CCTTGGGATT TCGCGCACGC TGATAAGGAC TAAGTTGCTG GCGCTTTTCA
    42661 CTTTCGTAAA TCAGAAGGCT GGTTGTGGTT GTTTCGAGTT AACTAGAGTA GCATTGATAC
    42721 TAAATGATTA TAGTTGGCTG TTGGAACGTG AGTAATGGGG CTGCATGACT GGACGGGCAT
    42781 TCGGCGCGTT GCGACTTTGT AGTTACTGGT AGCGCAGCGC ACTGCTAAGC ATTTCACGGC
    42841 ACACTAGTAG TACGGCAAAA GTAAGGGGTG TGGGGCCGTA TGTGTATCCG TCGTTATCCG
    42901 CGTAGGGGCA GTACGCAGAG AGTTGGCCAG ATATCCTATA GGATGGAGTT GGTTCTGACT
    42961 CGGTGGCAGA AGGACGCGCG TTTGTCAGAC CAAGGAATAC CGGTCCGGGT GCGAGGAGTC
    43021 CTCGTGTCTA GGGTTTGAGC CTCGGCTTAT GCAATGCGCA GAAAAGCAAT ATAGGCGTTG
    43081 GTTCTGGCTT ACTTTTGAGA GAGGAATAGG GTCGTGGGGG GGACCACAGT GTGAATAATC
    43141 CTTATATACA GAATGAATTG GGCTTAGTAA GTAGTGGTTT AAGGGACACG GGTTCGGCGG
    43201 GGCTATTTAA GCTTGTTTAA AGACTCGTGA GATATATAAA GGTACAGTTG GGGGACATTA
    43261 CTATCTATTT AACAGTGAGA TCTATTCATG TCGAGCTTCT TCAGTTTTCG GCACCTAGAG
    43321 TTTGGGATTG AGAAGCCATG TCGGTAACTG CATTAAATGA GAGATAACTG TTTTTGGGTG
    43381 GTTGTGTGAT GAACGGCTGT GTAGTTTCGT GGTCGCAGAT TTTCAGTTAT GGACCGGGTC
    43441 CCCAGCTATT TCATCGCTTC TTTATAGCCG TTGCGATTTT TAAAAACTCC TTGGTTAGCC
    43501 ATAGGGCAGA ACAGTATATT GTGACAAACA ACCAGAATGA TTTCAGGTGT TACAGCGACC
    43561 GGCCTTCGGC GGAGACGGCT ATCGTCGGGC GTTACAGAAC GTCGTCGGAG GGTGATCTTG
    43621 TGCCGACGGG TCGGCGTTCA TCTGGGCTTC AGCAAAACCC TTGGAGTCTC ATCGAGTGTT
    43681 GGTAAGGGTT CAGGGAGACT GATCTTGTAT GTTTTGGGTG GCAGTTCTGT TCTCTGAAGT
    43741 TAGTTCTTAT CTTACGGACG GGAATCAGAG ACTATTGCTT GAGGGGTCAT GTCACTGGAC
    43801 ATGTTGTTTG GACAAACTAG GTTATAGTGT TTCAGATCTA AGGGTCTACT GCTCTAATTG
    43861 TGTGGACTTT TGGGATAGGT CTTAACCTAT CTCAAGGGTT AATGCTTGTG ACAGGCGGAT
    43921 TTGGCCGTCG GCGATGGGAG AAACGGGACT GATGCAAGTA CGTTTCATCG TTTGAAGTCT
    43981 TACATATTTC GTCTGCAGCG AAGTGAGAAT GCACTATGAA GTTGGGGTGC AGGTTTGGCG
    44041 AGCTTGGGGG CCCTGGCTGG AGTTTCTAGC TGGGAGGGCT TCACTTTGAT GGCTCTGGGA
    44101 TAAGGGGACA GAATAATTGC ACTCACGTTG CTCGCCCGCC CGCCAGAGTA GGCGCTACTA
    44161 AGATGTAAGG ACATTATGGT GAGGGATTGT TATGTTCGTG GGGTGGGTTG CCGTGCATGG
    44221 CGCGGATCTT TACGGAGAGG CAGCGAGGGG GACTCGTGCG GGGGCGTGGT CAGGGTACTC
    44281 GGCGAGGCTA GACTTTACCA CCGTTTCTGT GGTTCTTAAG CATGGCGTCG CCCGATAAGG
    44341 CTTTTCAATG GTAAGATGAT CCACTTTGTG GGTGTTTTTA GCGTTATTTG GTTAAAGTCT
    44401 TGCGGGTGTG CGACAATCGG AAGAGGGTCC TCGGCTTTGA ATGTCTCTCA TTGAAGGACT
    44461 AGCTAGCGGC TGAGCGGGGT ATTGTTCTAG TTTTGTTCGG GGGATTCGGG TTCTATGTGG
    44521 ATGGGTGATG AGCTGTCGAC CGTGTCTCGT TTACGGCCGG TTACTGTTTG GAATTGTCAT
    44581 TAGCATTACG TGTAGATGAC GATGTAATTG CTCGGGTCTT TCGGTGGCTG TATTCTTTCA
    44641 TGGCGTCTCG GTTAAGAGGG ACTCATGGGA GCGCGGGTGT GGGTGGGCTT GCAATGCTGG
    44701 ACGCGATGAT TGTAAAAGGC GTACTTCTTG TGGTATTCGT ACGATCAGTG GGACTCCTAC
    44761 GCAAGTGGAT TACAGTATGA AGAAAGTATG TGTGCACTTG TTGATCAGTT GACACTTTAC
    44821 TCTGTTGAGG GCGGCAATGG CGAGTTTGTG CAGATGCAGG GTTGGAAATA TTACAGGGGC
    44881 GTCGCTTCTG CCTAGAAGCA GATATTATGT TCTCTTTCTA GTGTTACGCA TAGTTGCTAC
    44941 CTGTGCTGTG CACTTAATTC GTGGGTACTT TAGTGTCTCA TAGATTCGGA ATGCATTGAT
    45001 GGACCGTTGC AACTGATATT TAGTACGCGT GACGTCTGAG AGGGAAACAT GGGCAACTAT
    45061 TGCTTTTGTG GAATGGTTTA GTTGAAAAAT GAGAGCGCTG TCAACTAGGA CAGTTTTATA
    45121 TATGCTGGGG TTGATCAAGC CACTTGTCTA GTATGGTCAA GCGCGGAACG CCTGGCTTGG
    45181 GTCGCATGTA TTGAATGGGC TTCTACCGCC TTAGGGACTA CCGTGGAGTG GTGTGAGTGT
    45241 CATTGTTCGT TAGGATCTCA CATTAGATTT AAACCCTGCT AATATCACGG TGATCCTGGC
    45301 AAGGTGTTTA TGATTGCCGT TAACTGGTGG AGTTAACAGT ACGAGGTTAA GTGCGCGCAG
    45361 AAGAGAAATG AGGGCCAGTG TTACTCTGGA GCCGGTAGAA GCCTGGTGTT TCTTGGTATG
    45421 GTTGGCGTTA GTCTAGGCTG CGTCATTGAC TTGTACTATG TCGACCCGTG ACCAAAGGGA
    45481 AGAGTGGATG TGTCCTGCAC TGCGTTCGGT AGAAGGTACG GACCTGGCGC GGGTACAACG
    45541 CTGGCAGAAA TGTGGTAAAT CATGCCATAG ACAGTTTTCC ACTAGCTTAT TGTGGTAGCT
    45601 TGGATTTTGG TGATGTAGGG ACCGATCGGT CAATACGGAG GACGCGACTG GTAGAATCGT
    45661 GATCTCCGCC GGGCGGCGGT TCTGAGCGGC TGACGGAGAA TCGCTGTGTG TGATAGTGTG
    45721 TGTTGGGCAG AGGTATCTGC CAGAGGTTGC AACGCCAGTT TTAAAAGCTA TTTTATTCTA
    45781 AGGCCGCAAG AGAAAACGAG GATAAGAGCG CGGTGTCTCT GAAGTCAATG TGCCTGGGAG
    45841 GGAGGGTTTC GTTGGAGGAC GTATAAGTGG CGAGCAGCGC GTTCATTTTA TTTTATGCTC
    45901 GACATCGTCT ATTCAGCCTA TAGGTTGCGA TTCTTAGGCA TGGTGAGATT ATATTAGGAA
    45961 TTTGGTGCTA TTTTAGATTG GCTATGATGG TCGTTTAGTT CTGAAGGCGT TTTTGGGTCA
    46021 GTTGATCGAA GAGGCTTCAG TAGGAGAGTG TCGAGGCCCT AAGGTCGGGA AGTGTTCCAG
    46081 GGATGCAGAT GCTTTAGGCC TTGATTTAAC CTTGGATTGC AACAGGGCGG ACGTTCCATG
    46141 TTAGGTCGCG TTTCGTCTCG AGAGGGCATT GGTGGAGCGC CTTGAGATGA CTTAGTGGTG
    46201 CCCGCGAGCA GCACGGTTCG CTGGGGAACA TACCTGTTTT TTTTTTTACT TCTGTAGATT
    46261 TTGTTAGAGC CGCCAAGCTA GATTCTGACA GAGGGTGGGG AAGGGGAGAT TGGTCGGAGG
    46321 GTCGAGTGTC ATTCTCTGGA AGTAGGTAGG GGGCCAGTCG GGCAATAGAC CTACGCCAGT
    46381 GTTAAGTGTT TATTGCTATA TCGGTTCACA AGGATAGCGG AGCGGGCATG TGGGGTATTA
    46441 AAAATTGTAC ATGATTTTTA ATCGGTCCTC GCTGTATCGT GTGCATACTC ACTTTTATAA
    46501 GATGCACTCG TTGATTTGCG ACTAAGTGAA GGACACGTGT ATAGATTGGC ATGTTAGGTG
    46561 GGCCTTTTGT CTTTTTGCGT GTCGTGTTTA GGTAGCATGC GACCATCTAC AATCGTTTAT
    46621 CCTGTTTGGT CGCGGGAAGA GCTAGCTTAC GGAGAGCCGA GTCTAAATAT TTATGTATAG
    46681 CGCCTTACTG GGCTTCTTTT AGTGGACGCT TTTCTGGTGA GGAACCTGAA GAAACCCACG
    46741 ATGGACACTT TAGGGCCTGG ACACTAGCTA CAAGCCAAGA GGTCATAGTG AACAGTGGCT
    46801 GTGCAGTGTA GGGTGGCGGT ACGTTAGGTC GGGGAGTTTG AGACAGTCCA GAAGTTCAAG
    46861 ACGCCGCTCA GTGAAGTCAG CTTTCGTGAG GTTGCACTTG CGCTAGGGGC ACCGATTGAG
    46921 TCGGCAGCCT CACGGGGGCG AGTAATGGTG GAATATTTGG TTGTAAAATG GTAGGGTTGT
    46981 CGATCATATT ATATGTGGGT GTTTGGCCCT TGTGTGGTAT TTTTTCAAAT GGATGTCCTA
    47041 GTCCTGGCAT TCTCACGTGA GTACGAATGA TTAATAGCTT CTCTTTTGTT TTCATCCAAC
    47101 TAAGAGTTTT GGTTGCGGTA AGGTTGGCGG TGAGTCTAAG ACCCAGTCGG CTACGGGCGT
    47161 TGCGTCGAAT TAATGGAGCG AGTTTTCAAC GTGTGTTTCG CGGCGTACCA TTGAATATAC
    47221 AAGTTTGGTC CCTGTGTGGC GGTGTCGGTC ACAAAGGGTT GGCATTATTC GTGCTGGAGG
    47281 TAGGCCTCGG CATGGACGGT ACCGGTCGCG CTTATTCGGG TGATCAGTTT CTTGGAGCTT
    47341 CAGAACGTTT GGTTCTGGTG GTATATTCCT GTTAATATCT CTGAGATTAA ATGCCATGGC
    47401 TCTTCATACA TGCTGCTTTT AGCGTGTGTC AAGTAGGGCC GGAGGTGCAC GGGGAGATTG
    47461 CCTGATATTG ATTGTGGGCG GCTAACGGGC TGGTCGTCGA GTGCCTGTAT CTTATTGCCA
    47521 GTGTCTTGAT GTTGGGGGGT CTGCGCTATG ACAAGGTAGC GTTCGAGTTG GTCTAATTTC
    47581 TTGGGTTAAG TGAAGATTTA GGTTAGTTAA GATCTCATGC ACGTGTTGTT GTTCAGACCG
    47641 TTAGCGACAC AGTTCAGTCT GAGGGGCAAG GAGATACTGT GCCTATGATT GGGAGCTGTA
    47701 GGTTTTAACG AAGGCATTTA TATCTGACTG CTGTCTTTTT TCTACGGAGT GGTTGGATGT
    47761 AGGCTGAGTA CGCGTTTTTT TTCAGAGGTG TGGTCTGGTA ATGGTCGCCG ACGTTCCTTC
    47821 ATACTGTATA CTAGTTTTGC CTGACAAAGA CTGCGATTCA GGTTCTTTTT CCACCGATTA
    47881 TGTGGCAGAT CGCTGCATAT AGAAGAGTGG GGCTGTACGG ATGGCGGACA CGACAGGTGT
    47941 CGATAAAGTA TATTTCAGAT TGTACCGAGC CTGTGTACCT AAGGCCGACA TCCTTACCGG
    48001 GCTCTCCTGT GGTGACCTCC GGAGCTAAAA AAGTTGCGTA TGGGATTTGT ACTATGATGA
    48061 AGTCCTTGGT TAAGCTGATA TACGTGAGTG TAGGTACCTG ACGACGCCGG TATTCGCGGC
    48121 AGTGGTCCCG GTCATTGTTC TATTCCTGCC TAGTTACCAG AGTGGTAATT TGGGGTGCGT
    48181 TACGTTTCTC GCAAGGTTCG ACCACGTACT TGTGCCCTAT GAGTAGCGGG GAGTGGGAGT
    48241 TTGAATCGTC CGGACTCTCA GGATGGTCGT GATACCGTGC AGGTGTGGAC GTGAGGACAG
    48301 GTGTAATTAA GCCCTTGTGA GTGTGTGCTA AGACGGGTTG GAATGGGCCG ACGTGTCGTT
    48361 GTGCCACCTC ACGCACTTTA CGTTTAGTGG TCCGGGCGTC TCTATATATG TCATTCTTAT
    48421 TTTGTTCATT TTCCGCGTGG AAGGGGGCTG TGAGGGTCCT GTGTTGGGGG TGCTGCGGCT
    48481 CTACAGAGCT TAAATCCAGG TCGTTCGGCA GTGCCGTGTG TTCTTGATGC ACATGAGTCT
    48541 GGCGGTTTTT ATTCGCGGCA TGCAAAGCAT TTATATAGCG TGGGCAGCTT TGTGTAGTGC
    48601 GGTGGAGAGG TGATCCTATT TATCGCATAG GTGCTGTTCC TTATTTTAGC TTCGGTCATG
    48661 TGCTTGGACA GTGGTGTATG GATGGTGCAT TATGCGGGAC GACTTGATAC TAAGGACGCT
    48721 TGCGCCTTAA AAGCCTAAAA CGGTTGATTT GTATTTGCTG CGGATGCACT TGATCACATG
    48781 TTTTCGGTCA TGGGTCGCAG TTTGCATTGT GCCGAATTTG CTGTTTTATC GTTATGTGTG
    48841 GTGTTGTATT TGTCTATAGT TTTAAACATT CGTGTAGATT TAGTTATTAG GGGGTCACAA
    48901 GAGGGTATAA TGTATCTTAT CTCTATGACG TCGGAGTCGG TAGAGAAGCA ACTGTTCGGG
    48961 TGGGATCTGA AAGGCAATAG GCGCAGGTGA TTGACAGCAG AGGTATTAGA CTTTTAAGAG
    49021 GGTACCGTAC TTTACTATAC ATTGGGTACC TTATACGGCT TTACTTGGTA GAACTCTTGT
    49081 GAGCTTCGTG GCTTTTGTGG TTGCGTTGCA TATCGTGAAA TCGTATGGCT ACGACGACTA
    49141 GGTTATCTAT ACCAGTAAGT GAGGTGCTGC ATTTCGTTTC ATATTACGTC GGAAGGCACG
    49201 AACATGCGTT GTAGGTCCAC AATTTATTAG ACAGCTATTT CATCTTCTTC TGGGGGTAGG
    49261 TTGTCTAATT CCCTGTTAAC CTACAGTTGG CGCCCGGGTT TAAGTCTGAC TAGGTGTGCC
    49321 GAATGAATTG AATCGAGCCT GAAGGTGCAG AAAGAGGGTA CGATCGTGGG AGTCGCTTGA
    49381 GACGCGTACA ACGGCTAGGA TTTGTTTATT TTCAGCTCGG CGACGTACAG TGTTCATCAT
    49441 GCTTAAATGG GCGTTAGGGG CGGGAAGTGA TGTTTATGCT GAGGCCTACC TTGGGGAAAT
    49501 CCCGTAGGTA GTGTGGTTAT ACCTGGTTTG TAGTCAAGCA AACATTGCAT ATTACGAGCC
    49561 CTTCAAAGCG CGTACAAACT TATTAGTGGA TGAGTCCGTT TGTTGGGCAT GGCCTACAGC
    49621 TATATACTTT TTGGTTAGTC GTGCTTCGCG CTAGACCATG TAGATGGACG TATCGGAGCC
    49681 GGGAATCGAA GTCTAAGGCG TGCGTAGGTG TCGCGGGTGC AAATTAAGGT CATCGTCGTC
    49741 AGGGGTTAGT TATAGGTTAC GTGTCGGTTG AGGGTGCAGT CCAGTATGCA CGGTCCGTTA
    49801 GTAGGCTTAG TGGAACCGGG GTCTATTACT ACTGGCGGCC TTCTTTTTAT TGAGTGTGAT
    49861 CAATTCTTAA CAAAAACGTG TTTTTTGTTT CCCCGGGTAA CTTTTATTCT TTAGGCTGTG
    49921 AATATGCAAT CAGCGTGGGA CTGTGGGGCC TGGTTGGAGG CGGCGCTCGA GTGGTCCCAC
    49981 GGATACTCGT TTGCTAGCGG GATGCCTGTG GAGAAGGTAA GCGGTTTTGT TTGTATGGGC
    50041 TCGTGTTGCG ATTAGCTGGG TCGAATTCCT AGATAGAAGT TCGGCTGACA AACACGTCCT
    50101 GTTTAGGAAG CAGCTCTGTG GGTTGGTACG ATATTTGGTC ATTGGGGTCT GGTAGATAAT
    50161 GTTTCGGCAA TGTGAATGGG GATGTGTTAA CTTGTTTAGG GCTGCTACAT GTTGGTCCTG
    50221 CAATTAGTGC TGGGTCAGAA AGTGTAGCGC GAGGTTGGGT CTAAATAGCT GGACTGCTAT
    50281 ATGTGTGTGT TTCAACCATG TGCGCAGACT GCTGCTAGCG TTCACGGACT AATAACTCCC
    50341 TTTGATTAAG CTGGGTTAGC CTGGGGGGAA AAGAAGCTGC TTAGGACCCG ATTTGCGTCT
    50401 GAGTTGTCTT ATCAGTGGAA GAGGGGCACT GTTTTTTTAG TGGGTGAGTG AGATAGCAGG
    50461 AGGAGTCACC TGGGTGTCTG TTCTAAATGA ATTACGCGTT ATAGTCAGTG TAGTGCGTGA
    50521 GCGGCTTTGG GCGGTACGAG TGGGGGTTGG GCTGAGGGCG TTTGATGTTA CTTAACTGCG
    50581 TAGGGGATCG AGAATAGGCG TGTGGTGGTG GATATAAGGT ATAGGAACTT AAGGCTCGAA
    50641 ATTATATCAG GTGGTCAGAA CATTTATGTA CTTCCGCGTA CAACGGTAAC ATCTCTTATT
    50701 GTGACGATTT TGGTGATTGA TACCCTGCTG GGGCCTCTCT GGTAGCTGTT ACTGTACTGG
    50761 TAATGTTTAT CAGGTGGCTC AAATGATTGT GTCACTGCGT GGATCATTGC GCGCCTGTGT
    50821 GTGTTCAGTT AAGGACGTAT TGAATTTCAT TAATCGACCG GGAGCGGATA GGAGTCGTAA
    50881 TTTGTAACAT AGACAGTTTT ACATTAGAAG TTTGTGCTGC GTGGGCACTG CGGCCAGCAG
    50941 TTGTGCGGAG TGATAGTGTT CTCATGGGGG TGGGATTCAA GCGAGCCCCT TCATTACTTA
    51001 AGTGGGGTAC TTGTCGAAGT CTCTGATGTA TTATGCCTTT TTTGTGCATT TGAGATACAG
    51061 ATTATGTCAT GTACGCGTCC CTCTTGGAGG GCAGAGGAGA GTTTATTGCT TGGACATCTC
    51121 GGGGTGCTTT CAGGATCCGT CCGTCCTTCC AAGGTACATT TACTTTGTTG ACTGACGTCA
    51181 TCGTAGTCGG ACGGCGTAGG TTTTTTTCGT GGCGACTTGT AGAGGGTGCT GTTTCGGGAG
    51241 CTTTCCATCT ACTGACCGCG ATCGCACATT AAGATCTAAC CTTAACGCCA GTACTGACAG
    51301 ATTTCACTGC CGAGTAGACC GGGTAAGAAT TTTTCTACAT AATTTTGCTA AAATTCCTTT
    51361 GTCTTTGGGA CAATACCCGC TTCGTATTGA GTACGCGAGG ACGAGCAGGT ATCTTAGCTG
    51421 GGTTTGGATT AAATAAGCGT GCTAGTACAT TTAGGGTTGT ATGTGCGGAG GCAACTACCG
    51481 TCTGGTAGGC TAGTGCACGC ACAGCTAAAA GGACACTAGT GGTTAGGACT CTATTAGGTA
    51541 TTTTGTCGAG GTGGTTACTT CCGGAGTTAA GACCTTGAGA TTCCGAGAGA CATGTGGTGG
    51601 GGCTTGGGGA GGGGGGTCAG GCTTCTGATT GCCGTAAGAG ACTACGGGCG TTTTTATCCG
    51661 TTAATATATT TAGATCGGGG TAGCCTTTAT AGGACGACGG AGGTGTGCGG CGAATAAATG
    51721 TCGCTTTTAA GCAATTTCGA GGTGGATCGT AACGACGGCC TGGAGCCGAG TATCTGAATT
    51781 CTGTTCATTG TAGTTGAGGT AAGCTTACTT TCGTACAGTC GTATCGATAG TCTCTGAGAG
    51841 TTTCAAAGAC GTTGGACTTT GTTGGTACGG TGGTACAAAC GTTGCTATCC CATCGGTTAT
    51901 TGCATGTACT TCATGGTCGC TTGCAGGTGT GGGACAGAGC CAGTGGCCGC TATGGGAGTC
    51961 GGACTCCAGA AGTATACATC ATGAGAGTGC CGGAAGGAAG CAGCAGTTGA ATTAGTTCAC
    52021 TTAGCGACCA TTAGCCTGTA TTACATAGAT GCATGTCTTT AAGATTGACA CGGGCCGGTG
    52081 AAAAGGCGCG GGAATTCTTG ACGTGAGTCC TAGAAGTGCT GAACGGCGTT GTGTTGTATG
    52141 AATTAGGCTG AATCATTTAT TAGTGTCAGA GAAAGTCTTT GGATGGGTGA AAAATGTATA
    52201 TTTATATCCA GTAGTTGGCT GGCTCGGAAT CAAGCGGTGG GCTACACGCT ACTTGGTCAA
    52261 GTCTCTGTCT TTTTCTGAGT CTGATTTGTA CTGGAGCGCT ATGAGATCAC GTGCGTGGGT
    52321 CAACGGTAGA TGCGTCGCGT TTTTCTGTGG GACAGACCCA TTCCTTGATT GAGGCAGCTA
    52381 AAATATCTGA GCTTCAATTG CGTAGTGGCG TAACCATGCG TCGTCCACGA GTTCGTAACA
    52441 GGGAAAAGAG ATATGAGCTT CCGACGGATC TGCGGTTTTT TTTAATTTTG CACCTACAGT
    52501 CGTAATCGGG ACCCTTTTAT TACATCAATT CTTCTAGAGG GGTCGAGGTG ATAATCTATT
    52561 TAGCGTTTGC TATCTCGTTC GGAGGCGTAG CTACGATATA TCCTTGTTCG AAATGGATGG
    52621 CTGCCCTAAG TTTGCATGCA TGTAACGTCC CGAAGCGCCG GGGATTTGGT GTCGAATGCA
    52681 ATTGGTCGGT CGGGGCCTGT CTGTTTCCAG CTTTGCTGTT TGTCGATGAT TAGACGCGAC
    52741 GCTTCCTAGG TTGTCCTGGT TGATGTGTGG CGTGGAACCA GGAGGCAAGT AGTCGACGAT
    52801 TTCATTTTGC ACCCCTCGTG CTAAATCAGG GTAACATGTA GGTGCAAATC GGGGGTAATC
    52861 TCCTACCTGA TCCCCTAATT ATGCATACCT GGAGAGCGTC AGATATGACC CATTCTATAC
    52921 TGTACCCATC ACGTGTATGT TTATCAAAAC TAAGATCGCC ATAGCCTGCA GATGTATTCC
    52981 GAATATTTTT CGATACATTC GGGAAGGGCC GATGCTGTTC GGCGGGGGAA ATATTTTAAA
    53041 AACGTGAATC GCAGATTATC GGGTAGGTGG AGGGTGCGAA AGGTGTTGGT CCTGCTTATC
    53101 CAGGGCGCGG AGTTACGCTT TCTGATCTTA CCAAACACAC GGCTTTGGAG ACTGTTCCGT
    53161 AGTTCACGTC CCGATTAAAT GATGAGGTTT TTGCTAGGTG CATAGCGTTG GCTTTGTTAG
    53221 ACGTCCGCGG TAGTCAGTGC GATGGAAATC TTGTTGATGT GGTAACTCCG ACGTCCCAGA
    53281 TCGAAAACAG GTAGGGAGAG CAAGTGTAGA GTGCGAGTGT TGCGAGTGAA GTTCGTTCGT
    53341 GAGGAGCTCC AGTATGTTAC TACGATCTGT GTTGGCAAAT GCCACTAATG CTTTTTGCGA
    53401 CGCGGCTTTT TTGAGGGCCA GTGGTAGCGT CTGAGCGGAA TGTGGAACCC AGCGAATACA
    53461 GTTGAGTCGG TTAGCTCACG CTCTCCGACA TAAATACTAC TGGTGTTAGC TGGAATGGTG
    53521 CTATCTGTTG GGGTCCACCA CCATGTGCAA TCGTTTTAGT CGGAAGGCTC TCTTGTCTAA
    53581 AAAGTGAAGG GTCCATGGGC TAGAGCCGCT TAAGCACGTG CGGATCAGTA CTACTAGGTT
    53641 GTGGTGGCCC GGTCTAGCTG CATCATCATG CAGTTATGCG TTTGCCGTTA TTCGAAAAGT
    53701 GTCTCGCACG GCTGGTTGCT GTTGGACTAG CAGTCCTCTC CTGCCAGCGA ATACAGTGCA
    53761 CACGGACTTC GGTTCGGGGC TTAGGTCGGA ACGGGTGCGC GAATAGGATC GAAATTTTGC
    53821 GTATTGTGTT AGGTTCTTGT TTAGAAGTGC CTTTGTGACG AGGTGCGTCT CTGGTGTACC
    53881 AGGCGGCCTA AGGGCGATTG CCTGGTTAGT TGGTTGTCTC CATGAGTTTT CTAATATTGG
    53941 ATGGCGGATG TTTACCCATT GGCACGGTTG CAGTTTTTAG GCACATAAAT ACAGATCATA
    54001 CAAGTTTTAT TTGCATGTGC GAAGAATCAG GGGTTAGTGT GTCTACTGGT TACAGTAGGG
    54061 GCGCAAATCC ACTTTCAGGT TGATTCGTGG GAACTATGAT TCCCGACTGC ACGGCAAATA
    54121 TATTGCAATT GGTTCAAGAA GTTGGTGCCG GGCCAAAGGG CCCTTTATTT GGGGGTCTAT
    54181 CCCGACCGAC GCATGTATGG TATGCAAGAC GATATTGGTG CGCTCTACTA TGCCATGAAG
    54241 TGGATGGTAC TGTTGGGCGA TTAGCAATCT TTGATGTATG TCACTATGGT GACCGCTATG
    54301 TGGATAGTTT CTACATTCAA TTAACTGGAA TCGGTATTGA CTTGGTTACG ACGTCAGGGA
    54361 AGGTCATGCA GTGTGGCGAG GGTCTTGTAG TTACCAGGAA GCCGCTATAG GACCTTGGCA
    54421 AGGTGGCGAG GCTATTAACG CGGCCGGGAC AACGGTTGTG TATCTCAGTG CAACGTGTTT
    54481 ATGGGTTCTA GCTAATCGCT GGGGCGGCTG ACCTAGGTCG TAATCCCGAG TAAGTAAGAC
    54541 CATGACTCGT AACCCAGATT TTCAGTGCAC CTCTAGTTAG AATAAATGGC CCTGGCAAGT
    54601 AGTCGATCCT TGGAGGTACC CACGTGATTC ACGCTGTTGT ACGGTATAAC TGTGAAACGT
    54661 CCCGCCAATT TGCAGTGGAG GATAAGTTTA TTCAACTGCG GTAGAGGAAT GGCCTGAGTG
    54721 TGTAACAGTG GGGATGGCTA ACGTCAACAA CAATGGTGGT CCCCTTTTTT TTTCATGTGT
    54781 GTTCTTCGGA GTGGCAGTCA GCCTGCTCGG GTCGTTGGTT CGGCCGCCGG ATGGTGTTCT
    54841 TAAGTGTCTG ATACACGAAT GGGTCAGGTG TTCGAGAGGC CTGAGCTTGT CTTCACGAAG
    54901 TGTGCGGCCG CCTTCAGCGG CCGCACGAAT CCATGTGGGA GTTTATTCTT GACACAGATA
    54961 TTTATGATAT AATAACTGAG TAAGCTTAAC ATAAGGAGGA AAAACATATG TTACGCAGCA
    55021 GCAACGATGT TACGCAGCAG GGCAGTCGCC CTAAAACAAA GTTAGGTGGC TCAAGTATGG
    55081 GCATCATTCG CACATGTAGG CTCGGCCCTG ACCAAGTCAA ATCCATGCGG GCTGCTCTTG
    55141 ATCTTTTCGG TCGTGAGTTC GGAGACGTAG CCACCTACTC CCAACATCAG CCGGACTCCG
    55201 ATTACCTCGG GAACTTGCTC CGTAGTAAGA CATTCATCGC GCTTGCTGCC TTCGACCAAG
    55261 AAGCGGTTGT TGGCGCTCTC GCGGCTTACG TTCTGCCCAA GTTTGAGCAG CCGCGTAGTG
    55321 AGATCTATAT CTATGATCTC GCAGTCTCCG GCGAGCACCG GAGGCAGGGC ATTGCCACCG
    55381 CGCTCATCAA TCTCCTCAAG CATGAGGCCA ACGCGCTTGG TGCTTATGTG ATCTACGTGC
    55441 AAGCAGATTA CGGTGACGAT CCCGCAGTGG CTCTCTATAC AAAGTTGGGC ATACGGGAAG
    55501 AAGTGATGCA CTTTGATATC GACCCAAGTA CCGCCACCTA AGAGCTGGAG CGGCGTAACC
    55561 GTCGCACAGG AAGGACAGAG AAAGCGCGGA TCTGGGAAGT GACGGACAGA ACGGTCAGGA
    55621 CCTGGATTGG GGAGGCGGTT GCCGCCGCTG CTGCTGACGG TGTGACGTTC TCTGTTCCGG
    55681 TCACACCACA TACGTTCCGC CATTCCTATG CGATGCACAT GCTGTATGCC GGTATACCGC
    55741 TGAAAGTTCT GCAAAGCCTG ATGGGACATA AGTCCATCAG TTCAACGGAA GTCTACACGA
    55801 AGGTTTTTGC GCTGGATGTG GCTGCCCGGC TCCGGGTGCA GTTTGCGATG CCGGAGTCTG
    55861 ATGCGGTTGC GATGCTGAAA CAATTATCCT GAGAATAAAT GCCTTGGCCT TTATATGGAA
    55921 ATGTGGAACT GAGTGGATAT GCTGTTTTTG TCTGTTAAAC AGAGAAGCTG GCTGTTATCC
    55981 ACTGAGAAGC GAACGAAACA GTCGGGAAAA TCTCCCATTA TCGTAGAGAT CCGCATTATT
    56041 AATCTCAGGA GCCTGTGTAG CGTTTATAGG AAGTAGTGTT CTGTCATGAT GCCTGCAAGC
    56101 GGTAACGAAA ACGATTTGAA TATGCCTTCA GGAACAATAG AAATCTTCGT GCGGTGTTAC
    56161 GTTGAAGTGG AGCGGATTAT GTCAGCAATG GACAGAACAA CCTAATGAAC ACAGAACCAT
    56221 GATGTGGTCT GTCCTTTTAC AGCCAGTAGT GCTCGCCGCA GTCGAGCGAC AGGGCGAAGC
    56281 CCTCGAGTGA GCGAGGAAGC ACCAGGGAAC AGCACTTATA TATTCTGCTT ACACACGATG
    56341 CCTGAAAAAA CTTCCCTTGG GGTTATCCAC TTATCCACGG GGATATTTTT ATAATTATTT
    56401 TTTTTATAGT TTTTAGATCT TCTTTTTTAG AGCGCCTTGT AGGCCTTTAT CCATGCTGGT
    56461 TCTAGAGAAG GTGTTGTGAC AAATTGCCCT TTCAGTGTGA CAAATCACCC TCAAATGACA
    56521 GTCCTGTCTG TGACAAATTG CCCTTAACCC TGTGACAAAT TGCCCTCAGA AGAAGCTGTT
    56581 TTTTCACAAA GTTATCCCTG CTTATTGACT CTTTTTTATT TAGTGTGACA ATCTAAAAAC
    56641 TTGTCACACT TCACATGGAT CTGTCATGGC GGAAACAGCG GTTATCAATC ACAAGAAACG
    56701 TAAAAATAGC CCGCGAATCG TCCAGTCAAA CGACCTCACT GAGGCGGCAT ATAGTCTCTC
    56761 CCGGGATCAA AAACGTATGC TGTATCTGTT CGTTGACCAG ATCAGAAAAT CTGATGGCAC
    56821 CCTACAGGAA CATGACGGTA TCTGCGAGAT CCATGTTGCT AAATATGCTG AAATATTCGG
    56881 ATTGACCTCT GCGGAAGCCA GTAAGGATAT ACGGCAGGCA TTGAAGAGTT TCGCGGGGAA
    56941 GGAAGTGGTT TTTTATCGCC CTGAAGAGGA TGCCGGCGAT GAAAAAGGCT ATGAATCTTT
    57001 TCCTTGGTTT ATCAAACGTG CGCACAGTCC ATCCAGAGGG CTTTACAGTG TACATATCAA
    57061 CCCATATCTC ATTCCCTTCT TTATCGGGTT ACAGAACCGG TTTACGCAGT TTCGGCTTAG
    57121 TGAAACAAAA GAAATCACCA ATCCGTATGC CATGCGTTTA TACGAATCCC TGTGTCAGTA
    57181 TCGTAAGCCG GATGGCTCAG GCATCGTGTC TCTGAAAATC GACTGGATCA TAGAGCGTTA
    57241 CCAGCTGCCT CAAAGTTACC AGCGTATGCC TGACTTCCGC CGCCGCTTCC TGCAGGTCTG
    57301 TGTTAATGAG ATCAACAGCA GAACTCCAAT GCGCCTCTCA TACATTGAGA AAAAGAAAGG
    57361 CCGCCAGACG ACTCATATCG TATTTTCCTT CCGCGATATC ACTTCCATGA CGACAGGATA
    57421 GTCTGAGGGT TATCTGTCAC AGATTTGAGG GTGGTTCGTC ACATTTGTTC TGACCTACTG
    57481 AGGGTAATTT GTCACAGTTT TGCTGTTTCC TTCAGCCTGC ATGGATTTTC TCATACTTTT
    57541 TGAACTGTAA TTTTTAAGGA AGCCAAATTT GAGGGCAGTT TGTCACAGTT GATTTCCTTC
    57601 TCTTTCCCTT CGTCATGTGA CCTGATATCG GGGGTTAGTT CGTCATCATT GATGAGGGTT
    57661 GATTATCACA GTTTATTACT CTGAATTGGC TATCCGCGTG TGTACCTCTA CCTGGAGTTT
    57721 TTCCCACGGT GGATATTTCT TCTTGCGCTG AGCGTAAGAG CTATCTGACA GAACAGTTCT
    57781 TCTTTGCTTC CTCGCCAGTT CGCTCGCTAT GCTCGGTTAC ACGGCTGCGG CGAGCGCTAG
    57841 TGATAATAAG TGACTGAGGT ATGTGGTGTT CTTATCTCCT TTTGTAGTGT TGCTCTTATT
    57901 TTAAACAACT TTGCGGTTTT TTGATGACTT TGCGATTTTG TTGTTGCTTT GCAGTAAATT
    57961 GCAAGATTTA ATAAAAAAAC GCAAAGCAAT GATTAAAGGA TGTTCAGAAT GAAACTCATG
    58021 GAAACACTTA ACCAGTGCAT AAACGCTGGT CATGAAATGA CGAAGGCTAT CGCCATTGCA
    58081 CAGTTTAATG ATGACAGCCC GGAAGCGAGG AAAATAACCC GGCGCTGGAG AATAGGTGAA
    58141 GCAGCGGATT TAGTTGGGGT TTCTTCTCAG GCTATCAGAG ATGCCGAGAA AGCAGGGCGA
    58201 CTACCGCACC CGGATATGGA AATTCGAGGA CGGGTTGAGC AACGTGTTGG TTATACAATT
    58261 GAACAAATTA ATCATATGCG TGATGTGTTT GGTACGCGAT TGCGACGTGC TGAGGACGTA
    58321 TTTCCACCGG TGATCGGGGT TGCTGCCCAT AAAGGTGGCG TTTACAAAAC CTCAGTTTCT
    58381 GTTCATCTTG CTCAGGATCT GGCTCTGAAG GGGCTACGTG TTTTGCTCGT GGAAGGTAAC
    58441 GACCCCCAGG GAACAGCCTC AATGTATCAC GGATGGGTAC CAGATCTTCA TATTCATGCA
    58501 GAAGATACTC TCCTGCCTTT CTATCTTGGG GAAAAGGACG ATGTCACTTA TGCAATAAAG
    58561 CCCACTTGCT GGCCGGGGCT TGACATTATT CCTTCCTGTC TGGCTCTGCA CCGTATTGAA
    58621 ACTGAGTTAA TGGGCAAATT TGATGAAGGT AAACTGCCCA CCGATCCACA CCTGATGCTC
    58681 CGACTGGCCA TTGAAACTGT TGCTCATGAC TATGATGTCA TAGTTATTGA CAGCGCGCCT
    58741 AACCTGGGTA TCGGCACGAT TAATGTCGTA TGTGCTGCTG ATGTGCTGAT TGTTCCCACG
    58801 CCTGCTGAGT TGTTTGACTA CACCTCCGCA CTGCAGTTTT TCGATATGCT TCGTGATCTG
    58861 CTCAAGAACG TTGATCTTAA AGGGTTCGAG CCTGATGTAC GTATTTTGCT TACCAAATAC
    58921 AGCAATAGTA ATGGCTCTCA GTCCCCGTGG ATGGAGGAGC AAATTCGGGA TGCCTGGGGA
    58981 AGCATGGTTC TAAAAAATGT TGTACGTGAA ACGGATGAAG TTGGTAAAGG TCAGATCCGG
    59041 ATGAGAACTG TTTTTGAACA GGCCATTGAT CAACGCAGTT CAACTGGTGC CTGGAGAAAT
    59101 GCTCTTTCTA TTTGGGAACC TGTCTGCAAT GAAATTTTCG ATCGTCTGAT TAAACCACGC
    59161 TGGGAGATTA GATAATGAAG CGTGCGCCTG TTATTCCAAA ACATACGCTC AATACTCAAC
    59221 CGGTTGAAGA TACTTCGTTA TCGACACCAG CTGCCCCGAT GGTGGATTCG TTAATTGCGC
    59281 GCGTAGGAGT AATGGCTCGC GGTAATGCCA TTACTTTGCC TGTATGTGGT CGGGATGTGA
    59341 AGTTTACTCT TGAAGTGCTC CGGGGTGATA GTGTTGAGAA AACCTCTCGG GTATGGTCAG
    59401 GTAATGAACG TGACCAGGAG CTGCTTACTG AGGACGCACT GGATGATCTC ATCCCTTCTT
    59461 TTCTACTGAC TGGTCAACAG ACACCGGCGT TCGGTCGAAG AGTATCTGGT GTCATAGAAA
    59521 TTGCCGATGG GAGTCGCCGT CGTAAAGCTG CTGCACTTAC CGAAAGTGAT TATCGTGTTC
    59581 TGGTTGGCGA GCTGGATGAT GAGCAGATGG CTGCATTATC CAGATTGGGT AACGATTATC
    59641 GCCCAACAAG TGCTTATGAA CGTGGTCAGC GTTATGCAAG CCGATTGCAG AATGAATTTG
    59701 CTGGAAATAT TTCTGCGCTG GCTGATGCGG AAAATATTTC ACGTAAGATT ATTACCCGCT
    59761 GTATCAACAC CGCCAAATTG CCTAAATCAG TTGTTGCTCT TTTTTCTCAC CCCGGTGAAC
    59821 TATCTGCCCG GTCAGGTGAT GCACTTCAAA AAGCCTTTAC AGATAAAGAG GAATTACTTA
    59881 AGCAGCAGGC ATCTAACCTT CATGAGCAGA AAAAAGCTGG GGTGATATTT GAAGCTGAAG
    59941 AAGTTATCAC TCTTTTAACT TCTGTGCTTA AAACGTCATC TGCATCAAGA ACTAGTTTAA
    60001 GCTCACGACA TCAGTTTGCT CCTGGAGCGA CAGTATTGTA TAAGGGCGAT AAAATGGTGC
    60061 TTAACCTGGA CAGGTCACGT GTTCCAACTG AGTGTATAGA GAAAATTGAG GCCATTCTTA
    60121 AGGAACTTGA AAAGCCAGCA CCCTGATGCG ACCACGTTTT AGTCTACGTT TATCTGTCTT
    60181 TACTTAATGT CCTTTGTTAC AGGCCAGAAA GCATAACTGG CCTGAATATT CTCTCTGGGC
    60241 CCACTGTTCC ACTTGTATCG TCGGTCTGAT AATCAGACTG GGACCACGGT CCCACTCGTA
    60301 TCGTCGGTCT GATTATTAGT CTGGGACCAC GGTCCCACTC GTATCGTCGG TCTGATTATT
    60361 AGTCTGGGAC CACGGTCCCA CTCGTATCGT CGGTCTGATA ATCAGACTGG GACCACGGTC
    60421 CCACTCGTAT CGTCGGTCTG ATTATTAGTC TGGGACCATG GTCCCACTCG TATCGTCGGT
    60481 CTGATTATTA GTCTGGGACC ACGGTCCCAC TCGTATCGTC GGTCTGATTA TTAGTCTGGA
    60541 ACCACGGTCC CACTCGTATC GTCGGTCTGA TTATTAGTCT GGGACCACGG TCCCACTCGT
    60601 ATCGTCGGTC TGATTATTAG TCTGGGACCA CGATCCCACT CGTGTTGTCG GTCTGATTAT
    60661 CGGTCTGGGA CCACGGTCCC ACTTGTATTG TCGATCAGAC TATCAGCGTG AGACTACGAT
    60721 TCCATCAATG CCTGTCAAGG GCAAGTATTG ACATGTCGTC GTAACCTGTA GAACGGAGTA
    60781 ACCTCGGTGT GCGGTTGTAT GCCTGCTGTG GATTGCTGCT GTGTCCTGCT TATCCACAAC
    60841 ATTTTGCGCA CGGTTATGTG GACAAAATAC CTGGTTACCC AGGCCGTGCC GGCACGTTAA
    60901 CCGGGCTGCA TCCGATGCAA GTGTGTCGCT GTCGACGCAA GCGGCCGCA 
//

LOCUS       pMOBG_A3I               7669 bp    DNA     circular     29-APR-2018
DEFINITION  Synthetic construct.
ACCESSION   POC1411
COMMENT     
FEATURES             Location/Qualifiers
     rep_origin      28..820
                     /label="ColE1"
     CDS             1183..1506
                     /label="LacZalpha"
     CDS             1728..2261
                     /label="GentR"
     rep_origin      2266..7656
                     /label="oriF"
ORIGIN      
        1 CACTCTGTGA AGACAATGCC TGAGACCTGT CAGACCAAGT TTACTCATAT ATACTTTAGA
       61 TTGATTTAAA ACTTCATTTT TAATTTAAAA GGATCTAGGT GAAGATCCTT TTTGATAATC
      121 TCATGACCAA AATCCCTTAA CGTGAGTTTT CGTTCCACTG AGCGTCAGAC CCCGTAGAAA
      181 AGATCAAAGG ATCTTCTTGA GATCCTTTTT TTCTGCGCGT AATCTGCTGC TTGCAAACAA
      241 AAAAACCACC GCTACCAGCG GTGGTTTGTT TGCCGGATCA AGAGCTACCA ACTCTTTTTC
      301 CGAAGGTAAC TGGCTTCAGC AGAGCGCAGA TACCAAATAC TGTCCTTCTA GTGTAGCCGT
      361 AGTTAGGCCA CCACTTCAAG AACTCTGTAG CACCGCCTAC ATACCTCGCT CTGCTAATCC
      421 TGTTACCAGT GGCTGCTGCC AGTGGCGATA AGTCGTGTCT TACCGGGTTG GACTCAAGAC
      481 GATAGTTACC GGATAAGGCG CAGCGGTCGG GCTGAACGGG GGGTTCGTGC ACACAGCCCA
      541 GCTTGGAGCG AACGACCTAC ACCGAACTGA GATACCTACA GCGTGAGCTA TGAGAAAGCG
      601 CCACGCTTCC CGAAGGGAGA AAGGCGGACA GGTATCCGGT AAGCGGCAGG GTCGGAACAG
      661 GAGAGCGCAC GAGGGAGCTT CCAGGGGGAA ACGCCTGGTA TCTTTATAGT CCTGTCGGGT
      721 TTCGCCACCT CTGACTTGAG CGTCGATTTT TGTGATGCTC GTCAGGGGGG CGGAGCCTAT
      781 GGAAAAACGC CAGCAACGCG GCCTTTTTAC GGTTCCTGGC CTTTTGCTGG CCTTTTGCTC
      841 ACATGTTCTT TCCTGCGTTA TCCCCTGATT CTGTGGATAA CCGTATTACC GCCTTTGAGT
      901 GAGCTGATAC CGCTCGCCGC AGCCGAACGA CCGAGCGCAG CGAGTCAGTG AGCGAGGAAG
      961 CGGATGAGCG CCCAATACGC AAACCGCCTC TCCCCGCGCG TTGGCCGATT CATTAATGCA
     1021 GCTGGCACGA CAGGTTTCCC GACTGGAAAG CGGGCAGTGA GCGCAACGCA ATTAATGTGA
     1081 GTTAGCTCAC TCATTAGGCA CCCCAGGCTT TACACTTTAT GCTTCCGGCT CGTATGTTGT
     1141 GTGGAATTGT GAGCGGATAA CAATTTCACA CAGGAAACAG CTATGACCAT GATTACGCCA
     1201 AGCTTGCATG CCTGCAGGTC GACTCTAGAG GATCCCCGGG TACCGAGCTC GAATTCACTG
     1261 GCCGTCGTTT TACAACGTCG TGACTGGGAA AACCCTGGCG TTACCCAACT TAATCGCCTT
     1321 GCAGCACATC CCCCTTTCGC CAGCTGGCGT AATAGCGAAG AGGCCCGCAC CGATCGCCCT
     1381 TCCCAACAGT TGCGCAGCCT GAATGGCGAA TGGCGCCTGA TGCGGTATTT TCTCCTTACG
     1441 CATCTGTGCG GTATTTCACA CCGCATATGG TGCACTCTCA GTACAATCTG CTCTGATGCC
     1501 GCATAGTTAA GCCAGCCCCG ACACCCGCCA ACACCCGCTG ACGCGCCCTG ACGGGCTTGT
     1561 CTGCTCCCGG CATCCGCTTA CAGACAAGCT GTGACGGTCT CACTTCTTGT CTTCACGAAG
     1621 TGTGCGGCCG CCTTCAGCGG CCGCACGAAT CCATGTGGGA GTTTATTCTT GACACAGATA
     1681 TTTATGATAT AATAACTGAG TAAGCTTAAC ATAAGGAGGA AAAACATATG TTACGCAGCA
     1741 GCAACGATGT TACGCAGCAG GGCAGTCGCC CTAAAACAAA GTTAGGTGGC TCAAGTATGG
     1801 GCATCATTCG CACATGTAGG CTCGGCCCTG ACCAAGTCAA ATCCATGCGG GCTGCTCTTG
     1861 ATCTTTTCGG TCGTGAGTTC GGAGACGTAG CCACCTACTC CCAACATCAG CCGGACTCCG
     1921 ATTACCTCGG GAACTTGCTC CGTAGTAAGA CATTCATCGC GCTTGCTGCC TTCGACCAAG
     1981 AAGCGGTTGT TGGCGCTCTC GCGGCTTACG TTCTGCCCAA GTTTGAGCAG CCGCGTAGTG
     2041 AGATCTATAT CTATGATCTC GCAGTCTCCG GCGAGCACCG GAGGCAGGGC ATTGCCACCG
     2101 CGCTCATCAA TCTCCTCAAG CATGAGGCCA ACGCGCTTGG TGCTTATGTG ATCTACGTGC
     2161 AAGCAGATTA CGGTGACGAT CCCGCAGTGG CTCTCTATAC AAAGTTGGGC ATACGGGAAG
     2221 AAGTGATGCA CTTTGATATC GACCCAAGTA CCGCCACCTA AGAGCTGGAG CGGCGTAACC
     2281 GTCGCACAGG AAGGACAGAG AAAGCGCGGA TCTGGGAAGT GACGGACAGA ACGGTCAGGA
     2341 CCTGGATTGG GGAGGCGGTT GCCGCCGCTG CTGCTGACGG TGTGACGTTC TCTGTTCCGG
     2401 TCACACCACA TACGTTCCGC CATTCCTATG CGATGCACAT GCTGTATGCC GGTATACCGC
     2461 TGAAAGTTCT GCAAAGCCTG ATGGGACATA AGTCCATCAG TTCAACGGAA GTCTACACGA
     2521 AGGTTTTTGC GCTGGATGTG GCTGCCCGGC TCCGGGTGCA GTTTGCGATG CCGGAGTCTG
     2581 ATGCGGTTGC GATGCTGAAA CAATTATCCT GAGAATAAAT GCCTTGGCCT TTATATGGAA
     2641 ATGTGGAACT GAGTGGATAT GCTGTTTTTG TCTGTTAAAC AGAGAAGCTG GCTGTTATCC
     2701 ACTGAGAAGC GAACGAAACA GTCGGGAAAA TCTCCCATTA TCGTAGAGAT CCGCATTATT
     2761 AATCTCAGGA GCCTGTGTAG CGTTTATAGG AAGTAGTGTT CTGTCATGAT GCCTGCAAGC
     2821 GGTAACGAAA ACGATTTGAA TATGCCTTCA GGAACAATAG AAATCTTCGT GCGGTGTTAC
     2881 GTTGAAGTGG AGCGGATTAT GTCAGCAATG GACAGAACAA CCTAATGAAC ACAGAACCAT
     2941 GATGTGGTCT GTCCTTTTAC AGCCAGTAGT GCTCGCCGCA GTCGAGCGAC AGGGCGAAGC
     3001 CCTCGAGTGA GCGAGGAAGC ACCAGGGAAC AGCACTTATA TATTCTGCTT ACACACGATG
     3061 CCTGAAAAAA CTTCCCTTGG GGTTATCCAC TTATCCACGG GGATATTTTT ATAATTATTT
     3121 TTTTTATAGT TTTTAGATCT TCTTTTTTAG AGCGCCTTGT AGGCCTTTAT CCATGCTGGT
     3181 TCTAGAGAAG GTGTTGTGAC AAATTGCCCT TTCAGTGTGA CAAATCACCC TCAAATGACA
     3241 GTCCTGTCTG TGACAAATTG CCCTTAACCC TGTGACAAAT TGCCCTCAGA AGAAGCTGTT
     3301 TTTTCACAAA GTTATCCCTG CTTATTGACT CTTTTTTATT TAGTGTGACA ATCTAAAAAC
     3361 TTGTCACACT TCACATGGAT CTGTCATGGC GGAAACAGCG GTTATCAATC ACAAGAAACG
     3421 TAAAAATAGC CCGCGAATCG TCCAGTCAAA CGACCTCACT GAGGCGGCAT ATAGTCTCTC
     3481 CCGGGATCAA AAACGTATGC TGTATCTGTT CGTTGACCAG ATCAGAAAAT CTGATGGCAC
     3541 CCTACAGGAA CATGACGGTA TCTGCGAGAT CCATGTTGCT AAATATGCTG AAATATTCGG
     3601 ATTGACCTCT GCGGAAGCCA GTAAGGATAT ACGGCAGGCA TTGAAGAGTT TCGCGGGGAA
     3661 GGAAGTGGTT TTTTATCGCC CTGAAGAGGA TGCCGGCGAT GAAAAAGGCT ATGAATCTTT
     3721 TCCTTGGTTT ATCAAACGTG CGCACAGTCC ATCCAGAGGG CTTTACAGTG TACATATCAA
     3781 CCCATATCTC ATTCCCTTCT TTATCGGGTT ACAGAACCGG TTTACGCAGT TTCGGCTTAG
     3841 TGAAACAAAA GAAATCACCA ATCCGTATGC CATGCGTTTA TACGAATCCC TGTGTCAGTA
     3901 TCGTAAGCCG GATGGCTCAG GCATCGTGTC TCTGAAAATC GACTGGATCA TAGAGCGTTA
     3961 CCAGCTGCCT CAAAGTTACC AGCGTATGCC TGACTTCCGC CGCCGCTTCC TGCAGGTCTG
     4021 TGTTAATGAG ATCAACAGCA GAACTCCAAT GCGCCTCTCA TACATTGAGA AAAAGAAAGG
     4081 CCGCCAGACG ACTCATATCG TATTTTCCTT CCGCGATATC ACTTCCATGA CGACAGGATA
     4141 GTCTGAGGGT TATCTGTCAC AGATTTGAGG GTGGTTCGTC ACATTTGTTC TGACCTACTG
     4201 AGGGTAATTT GTCACAGTTT TGCTGTTTCC TTCAGCCTGC ATGGATTTTC TCATACTTTT
     4261 TGAACTGTAA TTTTTAAGGA AGCCAAATTT GAGGGCAGTT TGTCACAGTT GATTTCCTTC
     4321 TCTTTCCCTT CGTCATGTGA CCTGATATCG GGGGTTAGTT CGTCATCATT GATGAGGGTT
     4381 GATTATCACA GTTTATTACT CTGAATTGGC TATCCGCGTG TGTACCTCTA CCTGGAGTTT
     4441 TTCCCACGGT GGATATTTCT TCTTGCGCTG AGCGTAAGAG CTATCTGACA GAACAGTTCT
     4501 TCTTTGCTTC CTCGCCAGTT CGCTCGCTAT GCTCGGTTAC ACGGCTGCGG CGAGCGCTAG
     4561 TGATAATAAG TGACTGAGGT ATGTGGTGTT CTTATCTCCT TTTGTAGTGT TGCTCTTATT
     4621 TTAAACAACT TTGCGGTTTT TTGATGACTT TGCGATTTTG TTGTTGCTTT GCAGTAAATT
     4681 GCAAGATTTA ATAAAAAAAC GCAAAGCAAT GATTAAAGGA TGTTCAGAAT GAAACTCATG
     4741 GAAACACTTA ACCAGTGCAT AAACGCTGGT CATGAAATGA CGAAGGCTAT CGCCATTGCA
     4801 CAGTTTAATG ATGACAGCCC GGAAGCGAGG AAAATAACCC GGCGCTGGAG AATAGGTGAA
     4861 GCAGCGGATT TAGTTGGGGT TTCTTCTCAG GCTATCAGAG ATGCCGAGAA AGCAGGGCGA
     4921 CTACCGCACC CGGATATGGA AATTCGAGGA CGGGTTGAGC AACGTGTTGG TTATACAATT
     4981 GAACAAATTA ATCATATGCG TGATGTGTTT GGTACGCGAT TGCGACGTGC TGAGGACGTA
     5041 TTTCCACCGG TGATCGGGGT TGCTGCCCAT AAAGGTGGCG TTTACAAAAC CTCAGTTTCT
     5101 GTTCATCTTG CTCAGGATCT GGCTCTGAAG GGGCTACGTG TTTTGCTCGT GGAAGGTAAC
     5161 GACCCCCAGG GAACAGCCTC AATGTATCAC GGATGGGTAC CAGATCTTCA TATTCATGCA
     5221 GAAGATACTC TCCTGCCTTT CTATCTTGGG GAAAAGGACG ATGTCACTTA TGCAATAAAG
     5281 CCCACTTGCT GGCCGGGGCT TGACATTATT CCTTCCTGTC TGGCTCTGCA CCGTATTGAA
     5341 ACTGAGTTAA TGGGCAAATT TGATGAAGGT AAACTGCCCA CCGATCCACA CCTGATGCTC
     5401 CGACTGGCCA TTGAAACTGT TGCTCATGAC TATGATGTCA TAGTTATTGA CAGCGCGCCT
     5461 AACCTGGGTA TCGGCACGAT TAATGTCGTA TGTGCTGCTG ATGTGCTGAT TGTTCCCACG
     5521 CCTGCTGAGT TGTTTGACTA CACCTCCGCA CTGCAGTTTT TCGATATGCT TCGTGATCTG
     5581 CTCAAGAACG TTGATCTTAA AGGGTTCGAG CCTGATGTAC GTATTTTGCT TACCAAATAC
     5641 AGCAATAGTA ATGGCTCTCA GTCCCCGTGG ATGGAGGAGC AAATTCGGGA TGCCTGGGGA
     5701 AGCATGGTTC TAAAAAATGT TGTACGTGAA ACGGATGAAG TTGGTAAAGG TCAGATCCGG
     5761 ATGAGAACTG TTTTTGAACA GGCCATTGAT CAACGCAGTT CAACTGGTGC CTGGAGAAAT
     5821 GCTCTTTCTA TTTGGGAACC TGTCTGCAAT GAAATTTTCG ATCGTCTGAT TAAACCACGC
     5881 TGGGAGATTA GATAATGAAG CGTGCGCCTG TTATTCCAAA ACATACGCTC AATACTCAAC
     5941 CGGTTGAAGA TACTTCGTTA TCGACACCAG CTGCCCCGAT GGTGGATTCG TTAATTGCGC
     6001 GCGTAGGAGT AATGGCTCGC GGTAATGCCA TTACTTTGCC TGTATGTGGT CGGGATGTGA
     6061 AGTTTACTCT TGAAGTGCTC CGGGGTGATA GTGTTGAGAA AACCTCTCGG GTATGGTCAG
     6121 GTAATGAACG TGACCAGGAG CTGCTTACTG AGGACGCACT GGATGATCTC ATCCCTTCTT
     6181 TTCTACTGAC TGGTCAACAG ACACCGGCGT TCGGTCGAAG AGTATCTGGT GTCATAGAAA
     6241 TTGCCGATGG GAGTCGCCGT CGTAAAGCTG CTGCACTTAC CGAAAGTGAT TATCGTGTTC
     6301 TGGTTGGCGA GCTGGATGAT GAGCAGATGG CTGCATTATC CAGATTGGGT AACGATTATC
     6361 GCCCAACAAG TGCTTATGAA CGTGGTCAGC GTTATGCAAG CCGATTGCAG AATGAATTTG
     6421 CTGGAAATAT TTCTGCGCTG GCTGATGCGG AAAATATTTC ACGTAAGATT ATTACCCGCT
     6481 GTATCAACAC CGCCAAATTG CCTAAATCAG TTGTTGCTCT TTTTTCTCAC CCCGGTGAAC
     6541 TATCTGCCCG GTCAGGTGAT GCACTTCAAA AAGCCTTTAC AGATAAAGAG GAATTACTTA
     6601 AGCAGCAGGC ATCTAACCTT CATGAGCAGA AAAAAGCTGG GGTGATATTT GAAGCTGAAG
     6661 AAGTTATCAC TCTTTTAACT TCTGTGCTTA AAACGTCATC TGCATCAAGA ACTAGTTTAA
     6721 GCTCACGACA TCAGTTTGCT CCTGGAGCGA CAGTATTGTA TAAGGGCGAT AAAATGGTGC
     6781 TTAACCTGGA CAGGTCACGT GTTCCAACTG AGTGTATAGA GAAAATTGAG GCCATTCTTA
     6841 AGGAACTTGA AAAGCCAGCA CCCTGATGCG ACCACGTTTT AGTCTACGTT TATCTGTCTT
     6901 TACTTAATGT CCTTTGTTAC AGGCCAGAAA GCATAACTGG CCTGAATATT CTCTCTGGGC
     6961 CCACTGTTCC ACTTGTATCG TCGGTCTGAT AATCAGACTG GGACCACGGT CCCACTCGTA
     7021 TCGTCGGTCT GATTATTAGT CTGGGACCAC GGTCCCACTC GTATCGTCGG TCTGATTATT
     7081 AGTCTGGGAC CACGGTCCCA CTCGTATCGT CGGTCTGATA ATCAGACTGG GACCACGGTC
     7141 CCACTCGTAT CGTCGGTCTG ATTATTAGTC TGGGACCATG GTCCCACTCG TATCGTCGGT
     7201 CTGATTATTA GTCTGGGACC ACGGTCCCAC TCGTATCGTC GGTCTGATTA TTAGTCTGGA
     7261 ACCACGGTCC CACTCGTATC GTCGGTCTGA TTATTAGTCT GGGACCACGG TCCCACTCGT
     7321 ATCGTCGGTC TGATTATTAG TCTGGGACCA CGATCCCACT CGTGTTGTCG GTCTGATTAT
     7381 CGGTCTGGGA CCACGGTCCC ACTTGTATTG TCGATCAGAC TATCAGCGTG AGACTACGAT
     7441 TCCATCAATG CCTGTCAAGG GCAAGTATTG ACATGTCGTC GTAACCTGTA GAACGGAGTA
     7501 ACCTCGGTGT GCGGTTGTAT GCCTGCTGTG GATTGCTGCT GTGTCCTGCT TATCCACAAC
     7561 ATTTTGCGCA CGGTTATGTG GACAAAATAC CTGGTTACCC AGGCCGTGCC GGCACGTTAA
     7621 CCGGGCTGCA TCCGATGCAA GTGTGTCGCT GTCGACGCAA GCGGCCGCA 
//

LOCUS       pMOBG_F3E               7669 bp    DNA     circular     29-APR-2018
DEFINITION  Synthetic construct.
ACCESSION   POC1414
COMMENT     
FEATURES             Location/Qualifiers
     rep_origin      28..820
                     /label="ColE1"
     CDS             1183..1506
                     /label="LacZalpha"
     CDS             1728..2261
                     /label="GentR"
     rep_origin      2266..7656
                     /label="oriF"
ORIGIN      
        1 CACTCTGTGA AGACAATGTG TGAGACCTGT CAGACCAAGT TTACTCATAT ATACTTTAGA
       61 TTGATTTAAA ACTTCATTTT TAATTTAAAA GGATCTAGGT GAAGATCCTT TTTGATAATC
      121 TCATGACCAA AATCCCTTAA CGTGAGTTTT CGTTCCACTG AGCGTCAGAC CCCGTAGAAA
      181 AGATCAAAGG ATCTTCTTGA GATCCTTTTT TTCTGCGCGT AATCTGCTGC TTGCAAACAA
      241 AAAAACCACC GCTACCAGCG GTGGTTTGTT TGCCGGATCA AGAGCTACCA ACTCTTTTTC
      301 CGAAGGTAAC TGGCTTCAGC AGAGCGCAGA TACCAAATAC TGTCCTTCTA GTGTAGCCGT
      361 AGTTAGGCCA CCACTTCAAG AACTCTGTAG CACCGCCTAC ATACCTCGCT CTGCTAATCC
      421 TGTTACCAGT GGCTGCTGCC AGTGGCGATA AGTCGTGTCT TACCGGGTTG GACTCAAGAC
      481 GATAGTTACC GGATAAGGCG CAGCGGTCGG GCTGAACGGG GGGTTCGTGC ACACAGCCCA
      541 GCTTGGAGCG AACGACCTAC ACCGAACTGA GATACCTACA GCGTGAGCTA TGAGAAAGCG
      601 CCACGCTTCC CGAAGGGAGA AAGGCGGACA GGTATCCGGT AAGCGGCAGG GTCGGAACAG
      661 GAGAGCGCAC GAGGGAGCTT CCAGGGGGAA ACGCCTGGTA TCTTTATAGT CCTGTCGGGT
      721 TTCGCCACCT CTGACTTGAG CGTCGATTTT TGTGATGCTC GTCAGGGGGG CGGAGCCTAT
      781 GGAAAAACGC CAGCAACGCG GCCTTTTTAC GGTTCCTGGC CTTTTGCTGG CCTTTTGCTC
      841 ACATGTTCTT TCCTGCGTTA TCCCCTGATT CTGTGGATAA CCGTATTACC GCCTTTGAGT
      901 GAGCTGATAC CGCTCGCCGC AGCCGAACGA CCGAGCGCAG CGAGTCAGTG AGCGAGGAAG
      961 CGGATGAGCG CCCAATACGC AAACCGCCTC TCCCCGCGCG TTGGCCGATT CATTAATGCA
     1021 GCTGGCACGA CAGGTTTCCC GACTGGAAAG CGGGCAGTGA GCGCAACGCA ATTAATGTGA
     1081 GTTAGCTCAC TCATTAGGCA CCCCAGGCTT TACACTTTAT GCTTCCGGCT CGTATGTTGT
     1141 GTGGAATTGT GAGCGGATAA CAATTTCACA CAGGAAACAG CTATGACCAT GATTACGCCA
     1201 AGCTTGCATG CCTGCAGGTC GACTCTAGAG GATCCCCGGG TACCGAGCTC GAATTCACTG
     1261 GCCGTCGTTT TACAACGTCG TGACTGGGAA AACCCTGGCG TTACCCAACT TAATCGCCTT
     1321 GCAGCACATC CCCCTTTCGC CAGCTGGCGT AATAGCGAAG AGGCCCGCAC CGATCGCCCT
     1381 TCCCAACAGT TGCGCAGCCT GAATGGCGAA TGGCGCCTGA TGCGGTATTT TCTCCTTACG
     1441 CATCTGTGCG GTATTTCACA CCGCATATGG TGCACTCTCA GTACAATCTG CTCTGATGCC
     1501 GCATAGTTAA GCCAGCCCCG ACACCCGCCA ACACCCGCTG ACGCGCCCTG ACGGGCTTGT
     1561 CTGCTCCCGG CATCCGCTTA CAGACAAGCT GTGACGGTCT CACAGATTGT CTTCACGAAG
     1621 TGTGCGGCCG CCTTCAGCGG CCGCACGAAT CCATGTGGGA GTTTATTCTT GACACAGATA
     1681 TTTATGATAT AATAACTGAG TAAGCTTAAC ATAAGGAGGA AAAACATATG TTACGCAGCA
     1741 GCAACGATGT TACGCAGCAG GGCAGTCGCC CTAAAACAAA GTTAGGTGGC TCAAGTATGG
     1801 GCATCATTCG CACATGTAGG CTCGGCCCTG ACCAAGTCAA ATCCATGCGG GCTGCTCTTG
     1861 ATCTTTTCGG TCGTGAGTTC GGAGACGTAG CCACCTACTC CCAACATCAG CCGGACTCCG
     1921 ATTACCTCGG GAACTTGCTC CGTAGTAAGA CATTCATCGC GCTTGCTGCC TTCGACCAAG
     1981 AAGCGGTTGT TGGCGCTCTC GCGGCTTACG TTCTGCCCAA GTTTGAGCAG CCGCGTAGTG
     2041 AGATCTATAT CTATGATCTC GCAGTCTCCG GCGAGCACCG GAGGCAGGGC ATTGCCACCG
     2101 CGCTCATCAA TCTCCTCAAG CATGAGGCCA ACGCGCTTGG TGCTTATGTG ATCTACGTGC
     2161 AAGCAGATTA CGGTGACGAT CCCGCAGTGG CTCTCTATAC AAAGTTGGGC ATACGGGAAG
     2221 AAGTGATGCA CTTTGATATC GACCCAAGTA CCGCCACCTA AGAGCTGGAG CGGCGTAACC
     2281 GTCGCACAGG AAGGACAGAG AAAGCGCGGA TCTGGGAAGT GACGGACAGA ACGGTCAGGA
     2341 CCTGGATTGG GGAGGCGGTT GCCGCCGCTG CTGCTGACGG TGTGACGTTC TCTGTTCCGG
     2401 TCACACCACA TACGTTCCGC CATTCCTATG CGATGCACAT GCTGTATGCC GGTATACCGC
     2461 TGAAAGTTCT GCAAAGCCTG ATGGGACATA AGTCCATCAG TTCAACGGAA GTCTACACGA
     2521 AGGTTTTTGC GCTGGATGTG GCTGCCCGGC TCCGGGTGCA GTTTGCGATG CCGGAGTCTG
     2581 ATGCGGTTGC GATGCTGAAA CAATTATCCT GAGAATAAAT GCCTTGGCCT TTATATGGAA
     2641 ATGTGGAACT GAGTGGATAT GCTGTTTTTG TCTGTTAAAC AGAGAAGCTG GCTGTTATCC
     2701 ACTGAGAAGC GAACGAAACA GTCGGGAAAA TCTCCCATTA TCGTAGAGAT CCGCATTATT
     2761 AATCTCAGGA GCCTGTGTAG CGTTTATAGG AAGTAGTGTT CTGTCATGAT GCCTGCAAGC
     2821 GGTAACGAAA ACGATTTGAA TATGCCTTCA GGAACAATAG AAATCTTCGT GCGGTGTTAC
     2881 GTTGAAGTGG AGCGGATTAT GTCAGCAATG GACAGAACAA CCTAATGAAC ACAGAACCAT
     2941 GATGTGGTCT GTCCTTTTAC AGCCAGTAGT GCTCGCCGCA GTCGAGCGAC AGGGCGAAGC
     3001 CCTCGAGTGA GCGAGGAAGC ACCAGGGAAC AGCACTTATA TATTCTGCTT ACACACGATG
     3061 CCTGAAAAAA CTTCCCTTGG GGTTATCCAC TTATCCACGG GGATATTTTT ATAATTATTT
     3121 TTTTTATAGT TTTTAGATCT TCTTTTTTAG AGCGCCTTGT AGGCCTTTAT CCATGCTGGT
     3181 TCTAGAGAAG GTGTTGTGAC AAATTGCCCT TTCAGTGTGA CAAATCACCC TCAAATGACA
     3241 GTCCTGTCTG TGACAAATTG CCCTTAACCC TGTGACAAAT TGCCCTCAGA AGAAGCTGTT
     3301 TTTTCACAAA GTTATCCCTG CTTATTGACT CTTTTTTATT TAGTGTGACA ATCTAAAAAC
     3361 TTGTCACACT TCACATGGAT CTGTCATGGC GGAAACAGCG GTTATCAATC ACAAGAAACG
     3421 TAAAAATAGC CCGCGAATCG TCCAGTCAAA CGACCTCACT GAGGCGGCAT ATAGTCTCTC
     3481 CCGGGATCAA AAACGTATGC TGTATCTGTT CGTTGACCAG ATCAGAAAAT CTGATGGCAC
     3541 CCTACAGGAA CATGACGGTA TCTGCGAGAT CCATGTTGCT AAATATGCTG AAATATTCGG
     3601 ATTGACCTCT GCGGAAGCCA GTAAGGATAT ACGGCAGGCA TTGAAGAGTT TCGCGGGGAA
     3661 GGAAGTGGTT TTTTATCGCC CTGAAGAGGA TGCCGGCGAT GAAAAAGGCT ATGAATCTTT
     3721 TCCTTGGTTT ATCAAACGTG CGCACAGTCC ATCCAGAGGG CTTTACAGTG TACATATCAA
     3781 CCCATATCTC ATTCCCTTCT TTATCGGGTT ACAGAACCGG TTTACGCAGT TTCGGCTTAG
     3841 TGAAACAAAA GAAATCACCA ATCCGTATGC CATGCGTTTA TACGAATCCC TGTGTCAGTA
     3901 TCGTAAGCCG GATGGCTCAG GCATCGTGTC TCTGAAAATC GACTGGATCA TAGAGCGTTA
     3961 CCAGCTGCCT CAAAGTTACC AGCGTATGCC TGACTTCCGC CGCCGCTTCC TGCAGGTCTG
     4021 TGTTAATGAG ATCAACAGCA GAACTCCAAT GCGCCTCTCA TACATTGAGA AAAAGAAAGG
     4081 CCGCCAGACG ACTCATATCG TATTTTCCTT CCGCGATATC ACTTCCATGA CGACAGGATA
     4141 GTCTGAGGGT TATCTGTCAC AGATTTGAGG GTGGTTCGTC ACATTTGTTC TGACCTACTG
     4201 AGGGTAATTT GTCACAGTTT TGCTGTTTCC TTCAGCCTGC ATGGATTTTC TCATACTTTT
     4261 TGAACTGTAA TTTTTAAGGA AGCCAAATTT GAGGGCAGTT TGTCACAGTT GATTTCCTTC
     4321 TCTTTCCCTT CGTCATGTGA CCTGATATCG GGGGTTAGTT CGTCATCATT GATGAGGGTT
     4381 GATTATCACA GTTTATTACT CTGAATTGGC TATCCGCGTG TGTACCTCTA CCTGGAGTTT
     4441 TTCCCACGGT GGATATTTCT TCTTGCGCTG AGCGTAAGAG CTATCTGACA GAACAGTTCT
     4501 TCTTTGCTTC CTCGCCAGTT CGCTCGCTAT GCTCGGTTAC ACGGCTGCGG CGAGCGCTAG
     4561 TGATAATAAG TGACTGAGGT ATGTGGTGTT CTTATCTCCT TTTGTAGTGT TGCTCTTATT
     4621 TTAAACAACT TTGCGGTTTT TTGATGACTT TGCGATTTTG TTGTTGCTTT GCAGTAAATT
     4681 GCAAGATTTA ATAAAAAAAC GCAAAGCAAT GATTAAAGGA TGTTCAGAAT GAAACTCATG
     4741 GAAACACTTA ACCAGTGCAT AAACGCTGGT CATGAAATGA CGAAGGCTAT CGCCATTGCA
     4801 CAGTTTAATG ATGACAGCCC GGAAGCGAGG AAAATAACCC GGCGCTGGAG AATAGGTGAA
     4861 GCAGCGGATT TAGTTGGGGT TTCTTCTCAG GCTATCAGAG ATGCCGAGAA AGCAGGGCGA
     4921 CTACCGCACC CGGATATGGA AATTCGAGGA CGGGTTGAGC AACGTGTTGG TTATACAATT
     4981 GAACAAATTA ATCATATGCG TGATGTGTTT GGTACGCGAT TGCGACGTGC TGAGGACGTA
     5041 TTTCCACCGG TGATCGGGGT TGCTGCCCAT AAAGGTGGCG TTTACAAAAC CTCAGTTTCT
     5101 GTTCATCTTG CTCAGGATCT GGCTCTGAAG GGGCTACGTG TTTTGCTCGT GGAAGGTAAC
     5161 GACCCCCAGG GAACAGCCTC AATGTATCAC GGATGGGTAC CAGATCTTCA TATTCATGCA
     5221 GAAGATACTC TCCTGCCTTT CTATCTTGGG GAAAAGGACG ATGTCACTTA TGCAATAAAG
     5281 CCCACTTGCT GGCCGGGGCT TGACATTATT CCTTCCTGTC TGGCTCTGCA CCGTATTGAA
     5341 ACTGAGTTAA TGGGCAAATT TGATGAAGGT AAACTGCCCA CCGATCCACA CCTGATGCTC
     5401 CGACTGGCCA TTGAAACTGT TGCTCATGAC TATGATGTCA TAGTTATTGA CAGCGCGCCT
     5461 AACCTGGGTA TCGGCACGAT TAATGTCGTA TGTGCTGCTG ATGTGCTGAT TGTTCCCACG
     5521 CCTGCTGAGT TGTTTGACTA CACCTCCGCA CTGCAGTTTT TCGATATGCT TCGTGATCTG
     5581 CTCAAGAACG TTGATCTTAA AGGGTTCGAG CCTGATGTAC GTATTTTGCT TACCAAATAC
     5641 AGCAATAGTA ATGGCTCTCA GTCCCCGTGG ATGGAGGAGC AAATTCGGGA TGCCTGGGGA
     5701 AGCATGGTTC TAAAAAATGT TGTACGTGAA ACGGATGAAG TTGGTAAAGG TCAGATCCGG
     5761 ATGAGAACTG TTTTTGAACA GGCCATTGAT CAACGCAGTT CAACTGGTGC CTGGAGAAAT
     5821 GCTCTTTCTA TTTGGGAACC TGTCTGCAAT GAAATTTTCG ATCGTCTGAT TAAACCACGC
     5881 TGGGAGATTA GATAATGAAG CGTGCGCCTG TTATTCCAAA ACATACGCTC AATACTCAAC
     5941 CGGTTGAAGA TACTTCGTTA TCGACACCAG CTGCCCCGAT GGTGGATTCG TTAATTGCGC
     6001 GCGTAGGAGT AATGGCTCGC GGTAATGCCA TTACTTTGCC TGTATGTGGT CGGGATGTGA
     6061 AGTTTACTCT TGAAGTGCTC CGGGGTGATA GTGTTGAGAA AACCTCTCGG GTATGGTCAG
     6121 GTAATGAACG TGACCAGGAG CTGCTTACTG AGGACGCACT GGATGATCTC ATCCCTTCTT
     6181 TTCTACTGAC TGGTCAACAG ACACCGGCGT TCGGTCGAAG AGTATCTGGT GTCATAGAAA
     6241 TTGCCGATGG GAGTCGCCGT CGTAAAGCTG CTGCACTTAC CGAAAGTGAT TATCGTGTTC
     6301 TGGTTGGCGA GCTGGATGAT GAGCAGATGG CTGCATTATC CAGATTGGGT AACGATTATC
     6361 GCCCAACAAG TGCTTATGAA CGTGGTCAGC GTTATGCAAG CCGATTGCAG AATGAATTTG
     6421 CTGGAAATAT TTCTGCGCTG GCTGATGCGG AAAATATTTC ACGTAAGATT ATTACCCGCT
     6481 GTATCAACAC CGCCAAATTG CCTAAATCAG TTGTTGCTCT TTTTTCTCAC CCCGGTGAAC
     6541 TATCTGCCCG GTCAGGTGAT GCACTTCAAA AAGCCTTTAC AGATAAAGAG GAATTACTTA
     6601 AGCAGCAGGC ATCTAACCTT CATGAGCAGA AAAAAGCTGG GGTGATATTT GAAGCTGAAG
     6661 AAGTTATCAC TCTTTTAACT TCTGTGCTTA AAACGTCATC TGCATCAAGA ACTAGTTTAA
     6721 GCTCACGACA TCAGTTTGCT CCTGGAGCGA CAGTATTGTA TAAGGGCGAT AAAATGGTGC
     6781 TTAACCTGGA CAGGTCACGT GTTCCAACTG AGTGTATAGA GAAAATTGAG GCCATTCTTA
     6841 AGGAACTTGA AAAGCCAGCA CCCTGATGCG ACCACGTTTT AGTCTACGTT TATCTGTCTT
     6901 TACTTAATGT CCTTTGTTAC AGGCCAGAAA GCATAACTGG CCTGAATATT CTCTCTGGGC
     6961 CCACTGTTCC ACTTGTATCG TCGGTCTGAT AATCAGACTG GGACCACGGT CCCACTCGTA
     7021 TCGTCGGTCT GATTATTAGT CTGGGACCAC GGTCCCACTC GTATCGTCGG TCTGATTATT
     7081 AGTCTGGGAC CACGGTCCCA CTCGTATCGT CGGTCTGATA ATCAGACTGG GACCACGGTC
     7141 CCACTCGTAT CGTCGGTCTG ATTATTAGTC TGGGACCATG GTCCCACTCG TATCGTCGGT
     7201 CTGATTATTA GTCTGGGACC ACGGTCCCAC TCGTATCGTC GGTCTGATTA TTAGTCTGGA
     7261 ACCACGGTCC CACTCGTATC GTCGGTCTGA TTATTAGTCT GGGACCACGG TCCCACTCGT
     7321 ATCGTCGGTC TGATTATTAG TCTGGGACCA CGATCCCACT CGTGTTGTCG GTCTGATTAT
     7381 CGGTCTGGGA CCACGGTCCC ACTTGTATTG TCGATCAGAC TATCAGCGTG AGACTACGAT
     7441 TCCATCAATG CCTGTCAAGG GCAAGTATTG ACATGTCGTC GTAACCTGTA GAACGGAGTA
     7501 ACCTCGGTGT GCGGTTGTAT GCCTGCTGTG GATTGCTGCT GTGTCCTGCT TATCCACAAC
     7561 ATTTTGCGCA CGGTTATGTG GACAAAATAC CTGGTTACCC AGGCCGTGCC GGCACGTTAA
     7621 CCGGGCTGCA TCCGATGCAA GTGTGTCGCT GTCGACGCAA GCGGCCGCA 
//

LOCUS       pMOBG_G3F               7669 bp    DNA     circular     29-APR-2018
DEFINITION  Synthetic construct.
ACCESSION   POC1413
COMMENT     
FEATURES             Location/Qualifiers
     rep_origin      28..820
                     /label="ColE1"
     CDS             1183..1506
                     /label="LacZalpha"
     CDS             1728..2261
                     /label="GentR"
     rep_origin      2266..7656
                     /label="oriF"
ORIGIN      
        1 CACTCTGTGA AGACAAGAGC TGAGACCTGT CAGACCAAGT TTACTCATAT ATACTTTAGA
       61 TTGATTTAAA ACTTCATTTT TAATTTAAAA GGATCTAGGT GAAGATCCTT TTTGATAATC
      121 TCATGACCAA AATCCCTTAA CGTGAGTTTT CGTTCCACTG AGCGTCAGAC CCCGTAGAAA
      181 AGATCAAAGG ATCTTCTTGA GATCCTTTTT TTCTGCGCGT AATCTGCTGC TTGCAAACAA
      241 AAAAACCACC GCTACCAGCG GTGGTTTGTT TGCCGGATCA AGAGCTACCA ACTCTTTTTC
      301 CGAAGGTAAC TGGCTTCAGC AGAGCGCAGA TACCAAATAC TGTCCTTCTA GTGTAGCCGT
      361 AGTTAGGCCA CCACTTCAAG AACTCTGTAG CACCGCCTAC ATACCTCGCT CTGCTAATCC
      421 TGTTACCAGT GGCTGCTGCC AGTGGCGATA AGTCGTGTCT TACCGGGTTG GACTCAAGAC
      481 GATAGTTACC GGATAAGGCG CAGCGGTCGG GCTGAACGGG GGGTTCGTGC ACACAGCCCA
      541 GCTTGGAGCG AACGACCTAC ACCGAACTGA GATACCTACA GCGTGAGCTA TGAGAAAGCG
      601 CCACGCTTCC CGAAGGGAGA AAGGCGGACA GGTATCCGGT AAGCGGCAGG GTCGGAACAG
      661 GAGAGCGCAC GAGGGAGCTT CCAGGGGGAA ACGCCTGGTA TCTTTATAGT CCTGTCGGGT
      721 TTCGCCACCT CTGACTTGAG CGTCGATTTT TGTGATGCTC GTCAGGGGGG CGGAGCCTAT
      781 GGAAAAACGC CAGCAACGCG GCCTTTTTAC GGTTCCTGGC CTTTTGCTGG CCTTTTGCTC
      841 ACATGTTCTT TCCTGCGTTA TCCCCTGATT CTGTGGATAA CCGTATTACC GCCTTTGAGT
      901 GAGCTGATAC CGCTCGCCGC AGCCGAACGA CCGAGCGCAG CGAGTCAGTG AGCGAGGAAG
      961 CGGATGAGCG CCCAATACGC AAACCGCCTC TCCCCGCGCG TTGGCCGATT CATTAATGCA
     1021 GCTGGCACGA CAGGTTTCCC GACTGGAAAG CGGGCAGTGA GCGCAACGCA ATTAATGTGA
     1081 GTTAGCTCAC TCATTAGGCA CCCCAGGCTT TACACTTTAT GCTTCCGGCT CGTATGTTGT
     1141 GTGGAATTGT GAGCGGATAA CAATTTCACA CAGGAAACAG CTATGACCAT GATTACGCCA
     1201 AGCTTGCATG CCTGCAGGTC GACTCTAGAG GATCCCCGGG TACCGAGCTC GAATTCACTG
     1261 GCCGTCGTTT TACAACGTCG TGACTGGGAA AACCCTGGCG TTACCCAACT TAATCGCCTT
     1321 GCAGCACATC CCCCTTTCGC CAGCTGGCGT AATAGCGAAG AGGCCCGCAC CGATCGCCCT
     1381 TCCCAACAGT TGCGCAGCCT GAATGGCGAA TGGCGCCTGA TGCGGTATTT TCTCCTTACG
     1441 CATCTGTGCG GTATTTCACA CCGCATATGG TGCACTCTCA GTACAATCTG CTCTGATGCC
     1501 GCATAGTTAA GCCAGCCCCG ACACCCGCCA ACACCCGCTG ACGCGCCCTG ACGGGCTTGT
     1561 CTGCTCCCGG CATCCGCTTA CAGACAAGCT GTGACGGTCT CATGTGTTGT CTTCACGAAG
     1621 TGTGCGGCCG CCTTCAGCGG CCGCACGAAT CCATGTGGGA GTTTATTCTT GACACAGATA
     1681 TTTATGATAT AATAACTGAG TAAGCTTAAC ATAAGGAGGA AAAACATATG TTACGCAGCA
     1741 GCAACGATGT TACGCAGCAG GGCAGTCGCC CTAAAACAAA GTTAGGTGGC TCAAGTATGG
     1801 GCATCATTCG CACATGTAGG CTCGGCCCTG ACCAAGTCAA ATCCATGCGG GCTGCTCTTG
     1861 ATCTTTTCGG TCGTGAGTTC GGAGACGTAG CCACCTACTC CCAACATCAG CCGGACTCCG
     1921 ATTACCTCGG GAACTTGCTC CGTAGTAAGA CATTCATCGC GCTTGCTGCC TTCGACCAAG
     1981 AAGCGGTTGT TGGCGCTCTC GCGGCTTACG TTCTGCCCAA GTTTGAGCAG CCGCGTAGTG
     2041 AGATCTATAT CTATGATCTC GCAGTCTCCG GCGAGCACCG GAGGCAGGGC ATTGCCACCG
     2101 CGCTCATCAA TCTCCTCAAG CATGAGGCCA ACGCGCTTGG TGCTTATGTG ATCTACGTGC
     2161 AAGCAGATTA CGGTGACGAT CCCGCAGTGG CTCTCTATAC AAAGTTGGGC ATACGGGAAG
     2221 AAGTGATGCA CTTTGATATC GACCCAAGTA CCGCCACCTA AGAGCTGGAG CGGCGTAACC
     2281 GTCGCACAGG AAGGACAGAG AAAGCGCGGA TCTGGGAAGT GACGGACAGA ACGGTCAGGA
     2341 CCTGGATTGG GGAGGCGGTT GCCGCCGCTG CTGCTGACGG TGTGACGTTC TCTGTTCCGG
     2401 TCACACCACA TACGTTCCGC CATTCCTATG CGATGCACAT GCTGTATGCC GGTATACCGC
     2461 TGAAAGTTCT GCAAAGCCTG ATGGGACATA AGTCCATCAG TTCAACGGAA GTCTACACGA
     2521 AGGTTTTTGC GCTGGATGTG GCTGCCCGGC TCCGGGTGCA GTTTGCGATG CCGGAGTCTG
     2581 ATGCGGTTGC GATGCTGAAA CAATTATCCT GAGAATAAAT GCCTTGGCCT TTATATGGAA
     2641 ATGTGGAACT GAGTGGATAT GCTGTTTTTG TCTGTTAAAC AGAGAAGCTG GCTGTTATCC
     2701 ACTGAGAAGC GAACGAAACA GTCGGGAAAA TCTCCCATTA TCGTAGAGAT CCGCATTATT
     2761 AATCTCAGGA GCCTGTGTAG CGTTTATAGG AAGTAGTGTT CTGTCATGAT GCCTGCAAGC
     2821 GGTAACGAAA ACGATTTGAA TATGCCTTCA GGAACAATAG AAATCTTCGT GCGGTGTTAC
     2881 GTTGAAGTGG AGCGGATTAT GTCAGCAATG GACAGAACAA CCTAATGAAC ACAGAACCAT
     2941 GATGTGGTCT GTCCTTTTAC AGCCAGTAGT GCTCGCCGCA GTCGAGCGAC AGGGCGAAGC
     3001 CCTCGAGTGA GCGAGGAAGC ACCAGGGAAC AGCACTTATA TATTCTGCTT ACACACGATG
     3061 CCTGAAAAAA CTTCCCTTGG GGTTATCCAC TTATCCACGG GGATATTTTT ATAATTATTT
     3121 TTTTTATAGT TTTTAGATCT TCTTTTTTAG AGCGCCTTGT AGGCCTTTAT CCATGCTGGT
     3181 TCTAGAGAAG GTGTTGTGAC AAATTGCCCT TTCAGTGTGA CAAATCACCC TCAAATGACA
     3241 GTCCTGTCTG TGACAAATTG CCCTTAACCC TGTGACAAAT TGCCCTCAGA AGAAGCTGTT
     3301 TTTTCACAAA GTTATCCCTG CTTATTGACT CTTTTTTATT TAGTGTGACA ATCTAAAAAC
     3361 TTGTCACACT TCACATGGAT CTGTCATGGC GGAAACAGCG GTTATCAATC ACAAGAAACG
     3421 TAAAAATAGC CCGCGAATCG TCCAGTCAAA CGACCTCACT GAGGCGGCAT ATAGTCTCTC
     3481 CCGGGATCAA AAACGTATGC TGTATCTGTT CGTTGACCAG ATCAGAAAAT CTGATGGCAC
     3541 CCTACAGGAA CATGACGGTA TCTGCGAGAT CCATGTTGCT AAATATGCTG AAATATTCGG
     3601 ATTGACCTCT GCGGAAGCCA GTAAGGATAT ACGGCAGGCA TTGAAGAGTT TCGCGGGGAA
     3661 GGAAGTGGTT TTTTATCGCC CTGAAGAGGA TGCCGGCGAT GAAAAAGGCT ATGAATCTTT
     3721 TCCTTGGTTT ATCAAACGTG CGCACAGTCC ATCCAGAGGG CTTTACAGTG TACATATCAA
     3781 CCCATATCTC ATTCCCTTCT TTATCGGGTT ACAGAACCGG TTTACGCAGT TTCGGCTTAG
     3841 TGAAACAAAA GAAATCACCA ATCCGTATGC CATGCGTTTA TACGAATCCC TGTGTCAGTA
     3901 TCGTAAGCCG GATGGCTCAG GCATCGTGTC TCTGAAAATC GACTGGATCA TAGAGCGTTA
     3961 CCAGCTGCCT CAAAGTTACC AGCGTATGCC TGACTTCCGC CGCCGCTTCC TGCAGGTCTG
     4021 TGTTAATGAG ATCAACAGCA GAACTCCAAT GCGCCTCTCA TACATTGAGA AAAAGAAAGG
     4081 CCGCCAGACG ACTCATATCG TATTTTCCTT CCGCGATATC ACTTCCATGA CGACAGGATA
     4141 GTCTGAGGGT TATCTGTCAC AGATTTGAGG GTGGTTCGTC ACATTTGTTC TGACCTACTG
     4201 AGGGTAATTT GTCACAGTTT TGCTGTTTCC TTCAGCCTGC ATGGATTTTC TCATACTTTT
     4261 TGAACTGTAA TTTTTAAGGA AGCCAAATTT GAGGGCAGTT TGTCACAGTT GATTTCCTTC
     4321 TCTTTCCCTT CGTCATGTGA CCTGATATCG GGGGTTAGTT CGTCATCATT GATGAGGGTT
     4381 GATTATCACA GTTTATTACT CTGAATTGGC TATCCGCGTG TGTACCTCTA CCTGGAGTTT
     4441 TTCCCACGGT GGATATTTCT TCTTGCGCTG AGCGTAAGAG CTATCTGACA GAACAGTTCT
     4501 TCTTTGCTTC CTCGCCAGTT CGCTCGCTAT GCTCGGTTAC ACGGCTGCGG CGAGCGCTAG
     4561 TGATAATAAG TGACTGAGGT ATGTGGTGTT CTTATCTCCT TTTGTAGTGT TGCTCTTATT
     4621 TTAAACAACT TTGCGGTTTT TTGATGACTT TGCGATTTTG TTGTTGCTTT GCAGTAAATT
     4681 GCAAGATTTA ATAAAAAAAC GCAAAGCAAT GATTAAAGGA TGTTCAGAAT GAAACTCATG
     4741 GAAACACTTA ACCAGTGCAT AAACGCTGGT CATGAAATGA CGAAGGCTAT CGCCATTGCA
     4801 CAGTTTAATG ATGACAGCCC GGAAGCGAGG AAAATAACCC GGCGCTGGAG AATAGGTGAA
     4861 GCAGCGGATT TAGTTGGGGT TTCTTCTCAG GCTATCAGAG ATGCCGAGAA AGCAGGGCGA
     4921 CTACCGCACC CGGATATGGA AATTCGAGGA CGGGTTGAGC AACGTGTTGG TTATACAATT
     4981 GAACAAATTA ATCATATGCG TGATGTGTTT GGTACGCGAT TGCGACGTGC TGAGGACGTA
     5041 TTTCCACCGG TGATCGGGGT TGCTGCCCAT AAAGGTGGCG TTTACAAAAC CTCAGTTTCT
     5101 GTTCATCTTG CTCAGGATCT GGCTCTGAAG GGGCTACGTG TTTTGCTCGT GGAAGGTAAC
     5161 GACCCCCAGG GAACAGCCTC AATGTATCAC GGATGGGTAC CAGATCTTCA TATTCATGCA
     5221 GAAGATACTC TCCTGCCTTT CTATCTTGGG GAAAAGGACG ATGTCACTTA TGCAATAAAG
     5281 CCCACTTGCT GGCCGGGGCT TGACATTATT CCTTCCTGTC TGGCTCTGCA CCGTATTGAA
     5341 ACTGAGTTAA TGGGCAAATT TGATGAAGGT AAACTGCCCA CCGATCCACA CCTGATGCTC
     5401 CGACTGGCCA TTGAAACTGT TGCTCATGAC TATGATGTCA TAGTTATTGA CAGCGCGCCT
     5461 AACCTGGGTA TCGGCACGAT TAATGTCGTA TGTGCTGCTG ATGTGCTGAT TGTTCCCACG
     5521 CCTGCTGAGT TGTTTGACTA CACCTCCGCA CTGCAGTTTT TCGATATGCT TCGTGATCTG
     5581 CTCAAGAACG TTGATCTTAA AGGGTTCGAG CCTGATGTAC GTATTTTGCT TACCAAATAC
     5641 AGCAATAGTA ATGGCTCTCA GTCCCCGTGG ATGGAGGAGC AAATTCGGGA TGCCTGGGGA
     5701 AGCATGGTTC TAAAAAATGT TGTACGTGAA ACGGATGAAG TTGGTAAAGG TCAGATCCGG
     5761 ATGAGAACTG TTTTTGAACA GGCCATTGAT CAACGCAGTT CAACTGGTGC CTGGAGAAAT
     5821 GCTCTTTCTA TTTGGGAACC TGTCTGCAAT GAAATTTTCG ATCGTCTGAT TAAACCACGC
     5881 TGGGAGATTA GATAATGAAG CGTGCGCCTG TTATTCCAAA ACATACGCTC AATACTCAAC
     5941 CGGTTGAAGA TACTTCGTTA TCGACACCAG CTGCCCCGAT GGTGGATTCG TTAATTGCGC
     6001 GCGTAGGAGT AATGGCTCGC GGTAATGCCA TTACTTTGCC TGTATGTGGT CGGGATGTGA
     6061 AGTTTACTCT TGAAGTGCTC CGGGGTGATA GTGTTGAGAA AACCTCTCGG GTATGGTCAG
     6121 GTAATGAACG TGACCAGGAG CTGCTTACTG AGGACGCACT GGATGATCTC ATCCCTTCTT
     6181 TTCTACTGAC TGGTCAACAG ACACCGGCGT TCGGTCGAAG AGTATCTGGT GTCATAGAAA
     6241 TTGCCGATGG GAGTCGCCGT CGTAAAGCTG CTGCACTTAC CGAAAGTGAT TATCGTGTTC
     6301 TGGTTGGCGA GCTGGATGAT GAGCAGATGG CTGCATTATC CAGATTGGGT AACGATTATC
     6361 GCCCAACAAG TGCTTATGAA CGTGGTCAGC GTTATGCAAG CCGATTGCAG AATGAATTTG
     6421 CTGGAAATAT TTCTGCGCTG GCTGATGCGG AAAATATTTC ACGTAAGATT ATTACCCGCT
     6481 GTATCAACAC CGCCAAATTG CCTAAATCAG TTGTTGCTCT TTTTTCTCAC CCCGGTGAAC
     6541 TATCTGCCCG GTCAGGTGAT GCACTTCAAA AAGCCTTTAC AGATAAAGAG GAATTACTTA
     6601 AGCAGCAGGC ATCTAACCTT CATGAGCAGA AAAAAGCTGG GGTGATATTT GAAGCTGAAG
     6661 AAGTTATCAC TCTTTTAACT TCTGTGCTTA AAACGTCATC TGCATCAAGA ACTAGTTTAA
     6721 GCTCACGACA TCAGTTTGCT CCTGGAGCGA CAGTATTGTA TAAGGGCGAT AAAATGGTGC
     6781 TTAACCTGGA CAGGTCACGT GTTCCAACTG AGTGTATAGA GAAAATTGAG GCCATTCTTA
     6841 AGGAACTTGA AAAGCCAGCA CCCTGATGCG ACCACGTTTT AGTCTACGTT TATCTGTCTT
     6901 TACTTAATGT CCTTTGTTAC AGGCCAGAAA GCATAACTGG CCTGAATATT CTCTCTGGGC
     6961 CCACTGTTCC ACTTGTATCG TCGGTCTGAT AATCAGACTG GGACCACGGT CCCACTCGTA
     7021 TCGTCGGTCT GATTATTAGT CTGGGACCAC GGTCCCACTC GTATCGTCGG TCTGATTATT
     7081 AGTCTGGGAC CACGGTCCCA CTCGTATCGT CGGTCTGATA ATCAGACTGG GACCACGGTC
     7141 CCACTCGTAT CGTCGGTCTG ATTATTAGTC TGGGACCATG GTCCCACTCG TATCGTCGGT
     7201 CTGATTATTA GTCTGGGACC ACGGTCCCAC TCGTATCGTC GGTCTGATTA TTAGTCTGGA
     7261 ACCACGGTCC CACTCGTATC GTCGGTCTGA TTATTAGTCT GGGACCACGG TCCCACTCGT
     7321 ATCGTCGGTC TGATTATTAG TCTGGGACCA CGATCCCACT CGTGTTGTCG GTCTGATTAT
     7381 CGGTCTGGGA CCACGGTCCC ACTTGTATTG TCGATCAGAC TATCAGCGTG AGACTACGAT
     7441 TCCATCAATG CCTGTCAAGG GCAAGTATTG ACATGTCGTC GTAACCTGTA GAACGGAGTA
     7501 ACCTCGGTGT GCGGTTGTAT GCCTGCTGTG GATTGCTGCT GTGTCCTGCT TATCCACAAC
     7561 ATTTTGCGCA CGGTTATGTG GACAAAATAC CTGGTTACCC AGGCCGTGCC GGCACGTTAA
     7621 CCGGGCTGCA TCCGATGCAA GTGTGTCGCT GTCGACGCAA GCGGCCGCA 
//

LOCUS       pMOBG_I3G               7669 bp    DNA     circular     29-APR-2018
DEFINITION  Synthetic construct.
ACCESSION   POC1412
COMMENT     
FEATURES             Location/Qualifiers
     rep_origin      28..820
                     /label="ColE1"
     CDS             1183..1506
                     /label="LacZalpha"
     CDS             1728..2261
                     /label="GentR"
     rep_origin      2266..7656
                     /label="oriF"
ORIGIN      
        1 CACTCTGTGA AGACAACTTC TGAGACCTGT CAGACCAAGT TTACTCATAT ATACTTTAGA
       61 TTGATTTAAA ACTTCATTTT TAATTTAAAA GGATCTAGGT GAAGATCCTT TTTGATAATC
      121 TCATGACCAA AATCCCTTAA CGTGAGTTTT CGTTCCACTG AGCGTCAGAC CCCGTAGAAA
      181 AGATCAAAGG ATCTTCTTGA GATCCTTTTT TTCTGCGCGT AATCTGCTGC TTGCAAACAA
      241 AAAAACCACC GCTACCAGCG GTGGTTTGTT TGCCGGATCA AGAGCTACCA ACTCTTTTTC
      301 CGAAGGTAAC TGGCTTCAGC AGAGCGCAGA TACCAAATAC TGTCCTTCTA GTGTAGCCGT
      361 AGTTAGGCCA CCACTTCAAG AACTCTGTAG CACCGCCTAC ATACCTCGCT CTGCTAATCC
      421 TGTTACCAGT GGCTGCTGCC AGTGGCGATA AGTCGTGTCT TACCGGGTTG GACTCAAGAC
      481 GATAGTTACC GGATAAGGCG CAGCGGTCGG GCTGAACGGG GGGTTCGTGC ACACAGCCCA
      541 GCTTGGAGCG AACGACCTAC ACCGAACTGA GATACCTACA GCGTGAGCTA TGAGAAAGCG
      601 CCACGCTTCC CGAAGGGAGA AAGGCGGACA GGTATCCGGT AAGCGGCAGG GTCGGAACAG
      661 GAGAGCGCAC GAGGGAGCTT CCAGGGGGAA ACGCCTGGTA TCTTTATAGT CCTGTCGGGT
      721 TTCGCCACCT CTGACTTGAG CGTCGATTTT TGTGATGCTC GTCAGGGGGG CGGAGCCTAT
      781 GGAAAAACGC CAGCAACGCG GCCTTTTTAC GGTTCCTGGC CTTTTGCTGG CCTTTTGCTC
      841 ACATGTTCTT TCCTGCGTTA TCCCCTGATT CTGTGGATAA CCGTATTACC GCCTTTGAGT
      901 GAGCTGATAC CGCTCGCCGC AGCCGAACGA CCGAGCGCAG CGAGTCAGTG AGCGAGGAAG
      961 CGGATGAGCG CCCAATACGC AAACCGCCTC TCCCCGCGCG TTGGCCGATT CATTAATGCA
     1021 GCTGGCACGA CAGGTTTCCC GACTGGAAAG CGGGCAGTGA GCGCAACGCA ATTAATGTGA
     1081 GTTAGCTCAC TCATTAGGCA CCCCAGGCTT TACACTTTAT GCTTCCGGCT CGTATGTTGT
     1141 GTGGAATTGT GAGCGGATAA CAATTTCACA CAGGAAACAG CTATGACCAT GATTACGCCA
     1201 AGCTTGCATG CCTGCAGGTC GACTCTAGAG GATCCCCGGG TACCGAGCTC GAATTCACTG
     1261 GCCGTCGTTT TACAACGTCG TGACTGGGAA AACCCTGGCG TTACCCAACT TAATCGCCTT
     1321 GCAGCACATC CCCCTTTCGC CAGCTGGCGT AATAGCGAAG AGGCCCGCAC CGATCGCCCT
     1381 TCCCAACAGT TGCGCAGCCT GAATGGCGAA TGGCGCCTGA TGCGGTATTT TCTCCTTACG
     1441 CATCTGTGCG GTATTTCACA CCGCATATGG TGCACTCTCA GTACAATCTG CTCTGATGCC
     1501 GCATAGTTAA GCCAGCCCCG ACACCCGCCA ACACCCGCTG ACGCGCCCTG ACGGGCTTGT
     1561 CTGCTCCCGG CATCCGCTTA CAGACAAGCT GTGACGGTCT CAGAGCTTGT CTTCACGAAG
     1621 TGTGCGGCCG CCTTCAGCGG CCGCACGAAT CCATGTGGGA GTTTATTCTT GACACAGATA
     1681 TTTATGATAT AATAACTGAG TAAGCTTAAC ATAAGGAGGA AAAACATATG TTACGCAGCA
     1741 GCAACGATGT TACGCAGCAG GGCAGTCGCC CTAAAACAAA GTTAGGTGGC TCAAGTATGG
     1801 GCATCATTCG CACATGTAGG CTCGGCCCTG ACCAAGTCAA ATCCATGCGG GCTGCTCTTG
     1861 ATCTTTTCGG TCGTGAGTTC GGAGACGTAG CCACCTACTC CCAACATCAG CCGGACTCCG
     1921 ATTACCTCGG GAACTTGCTC CGTAGTAAGA CATTCATCGC GCTTGCTGCC TTCGACCAAG
     1981 AAGCGGTTGT TGGCGCTCTC GCGGCTTACG TTCTGCCCAA GTTTGAGCAG CCGCGTAGTG
     2041 AGATCTATAT CTATGATCTC GCAGTCTCCG GCGAGCACCG GAGGCAGGGC ATTGCCACCG
     2101 CGCTCATCAA TCTCCTCAAG CATGAGGCCA ACGCGCTTGG TGCTTATGTG ATCTACGTGC
     2161 AAGCAGATTA CGGTGACGAT CCCGCAGTGG CTCTCTATAC AAAGTTGGGC ATACGGGAAG
     2221 AAGTGATGCA CTTTGATATC GACCCAAGTA CCGCCACCTA AGAGCTGGAG CGGCGTAACC
     2281 GTCGCACAGG AAGGACAGAG AAAGCGCGGA TCTGGGAAGT GACGGACAGA ACGGTCAGGA
     2341 CCTGGATTGG GGAGGCGGTT GCCGCCGCTG CTGCTGACGG TGTGACGTTC TCTGTTCCGG
     2401 TCACACCACA TACGTTCCGC CATTCCTATG CGATGCACAT GCTGTATGCC GGTATACCGC
     2461 TGAAAGTTCT GCAAAGCCTG ATGGGACATA AGTCCATCAG TTCAACGGAA GTCTACACGA
     2521 AGGTTTTTGC GCTGGATGTG GCTGCCCGGC TCCGGGTGCA GTTTGCGATG CCGGAGTCTG
     2581 ATGCGGTTGC GATGCTGAAA CAATTATCCT GAGAATAAAT GCCTTGGCCT TTATATGGAA
     2641 ATGTGGAACT GAGTGGATAT GCTGTTTTTG TCTGTTAAAC AGAGAAGCTG GCTGTTATCC
     2701 ACTGAGAAGC GAACGAAACA GTCGGGAAAA TCTCCCATTA TCGTAGAGAT CCGCATTATT
     2761 AATCTCAGGA GCCTGTGTAG CGTTTATAGG AAGTAGTGTT CTGTCATGAT GCCTGCAAGC
     2821 GGTAACGAAA ACGATTTGAA TATGCCTTCA GGAACAATAG AAATCTTCGT GCGGTGTTAC
     2881 GTTGAAGTGG AGCGGATTAT GTCAGCAATG GACAGAACAA CCTAATGAAC ACAGAACCAT
     2941 GATGTGGTCT GTCCTTTTAC AGCCAGTAGT GCTCGCCGCA GTCGAGCGAC AGGGCGAAGC
     3001 CCTCGAGTGA GCGAGGAAGC ACCAGGGAAC AGCACTTATA TATTCTGCTT ACACACGATG
     3061 CCTGAAAAAA CTTCCCTTGG GGTTATCCAC TTATCCACGG GGATATTTTT ATAATTATTT
     3121 TTTTTATAGT TTTTAGATCT TCTTTTTTAG AGCGCCTTGT AGGCCTTTAT CCATGCTGGT
     3181 TCTAGAGAAG GTGTTGTGAC AAATTGCCCT TTCAGTGTGA CAAATCACCC TCAAATGACA
     3241 GTCCTGTCTG TGACAAATTG CCCTTAACCC TGTGACAAAT TGCCCTCAGA AGAAGCTGTT
     3301 TTTTCACAAA GTTATCCCTG CTTATTGACT CTTTTTTATT TAGTGTGACA ATCTAAAAAC
     3361 TTGTCACACT TCACATGGAT CTGTCATGGC GGAAACAGCG GTTATCAATC ACAAGAAACG
     3421 TAAAAATAGC CCGCGAATCG TCCAGTCAAA CGACCTCACT GAGGCGGCAT ATAGTCTCTC
     3481 CCGGGATCAA AAACGTATGC TGTATCTGTT CGTTGACCAG ATCAGAAAAT CTGATGGCAC
     3541 CCTACAGGAA CATGACGGTA TCTGCGAGAT CCATGTTGCT AAATATGCTG AAATATTCGG
     3601 ATTGACCTCT GCGGAAGCCA GTAAGGATAT ACGGCAGGCA TTGAAGAGTT TCGCGGGGAA
     3661 GGAAGTGGTT TTTTATCGCC CTGAAGAGGA TGCCGGCGAT GAAAAAGGCT ATGAATCTTT
     3721 TCCTTGGTTT ATCAAACGTG CGCACAGTCC ATCCAGAGGG CTTTACAGTG TACATATCAA
     3781 CCCATATCTC ATTCCCTTCT TTATCGGGTT ACAGAACCGG TTTACGCAGT TTCGGCTTAG
     3841 TGAAACAAAA GAAATCACCA ATCCGTATGC CATGCGTTTA TACGAATCCC TGTGTCAGTA
     3901 TCGTAAGCCG GATGGCTCAG GCATCGTGTC TCTGAAAATC GACTGGATCA TAGAGCGTTA
     3961 CCAGCTGCCT CAAAGTTACC AGCGTATGCC TGACTTCCGC CGCCGCTTCC TGCAGGTCTG
     4021 TGTTAATGAG ATCAACAGCA GAACTCCAAT GCGCCTCTCA TACATTGAGA AAAAGAAAGG
     4081 CCGCCAGACG ACTCATATCG TATTTTCCTT CCGCGATATC ACTTCCATGA CGACAGGATA
     4141 GTCTGAGGGT TATCTGTCAC AGATTTGAGG GTGGTTCGTC ACATTTGTTC TGACCTACTG
     4201 AGGGTAATTT GTCACAGTTT TGCTGTTTCC TTCAGCCTGC ATGGATTTTC TCATACTTTT
     4261 TGAACTGTAA TTTTTAAGGA AGCCAAATTT GAGGGCAGTT TGTCACAGTT GATTTCCTTC
     4321 TCTTTCCCTT CGTCATGTGA CCTGATATCG GGGGTTAGTT CGTCATCATT GATGAGGGTT
     4381 GATTATCACA GTTTATTACT CTGAATTGGC TATCCGCGTG TGTACCTCTA CCTGGAGTTT
     4441 TTCCCACGGT GGATATTTCT TCTTGCGCTG AGCGTAAGAG CTATCTGACA GAACAGTTCT
     4501 TCTTTGCTTC CTCGCCAGTT CGCTCGCTAT GCTCGGTTAC ACGGCTGCGG CGAGCGCTAG
     4561 TGATAATAAG TGACTGAGGT ATGTGGTGTT CTTATCTCCT TTTGTAGTGT TGCTCTTATT
     4621 TTAAACAACT TTGCGGTTTT TTGATGACTT TGCGATTTTG TTGTTGCTTT GCAGTAAATT
     4681 GCAAGATTTA ATAAAAAAAC GCAAAGCAAT GATTAAAGGA TGTTCAGAAT GAAACTCATG
     4741 GAAACACTTA ACCAGTGCAT AAACGCTGGT CATGAAATGA CGAAGGCTAT CGCCATTGCA
     4801 CAGTTTAATG ATGACAGCCC GGAAGCGAGG AAAATAACCC GGCGCTGGAG AATAGGTGAA
     4861 GCAGCGGATT TAGTTGGGGT TTCTTCTCAG GCTATCAGAG ATGCCGAGAA AGCAGGGCGA
     4921 CTACCGCACC CGGATATGGA AATTCGAGGA CGGGTTGAGC AACGTGTTGG TTATACAATT
     4981 GAACAAATTA ATCATATGCG TGATGTGTTT GGTACGCGAT TGCGACGTGC TGAGGACGTA
     5041 TTTCCACCGG TGATCGGGGT TGCTGCCCAT AAAGGTGGCG TTTACAAAAC CTCAGTTTCT
     5101 GTTCATCTTG CTCAGGATCT GGCTCTGAAG GGGCTACGTG TTTTGCTCGT GGAAGGTAAC
     5161 GACCCCCAGG GAACAGCCTC AATGTATCAC GGATGGGTAC CAGATCTTCA TATTCATGCA
     5221 GAAGATACTC TCCTGCCTTT CTATCTTGGG GAAAAGGACG ATGTCACTTA TGCAATAAAG
     5281 CCCACTTGCT GGCCGGGGCT TGACATTATT CCTTCCTGTC TGGCTCTGCA CCGTATTGAA
     5341 ACTGAGTTAA TGGGCAAATT TGATGAAGGT AAACTGCCCA CCGATCCACA CCTGATGCTC
     5401 CGACTGGCCA TTGAAACTGT TGCTCATGAC TATGATGTCA TAGTTATTGA CAGCGCGCCT
     5461 AACCTGGGTA TCGGCACGAT TAATGTCGTA TGTGCTGCTG ATGTGCTGAT TGTTCCCACG
     5521 CCTGCTGAGT TGTTTGACTA CACCTCCGCA CTGCAGTTTT TCGATATGCT TCGTGATCTG
     5581 CTCAAGAACG TTGATCTTAA AGGGTTCGAG CCTGATGTAC GTATTTTGCT TACCAAATAC
     5641 AGCAATAGTA ATGGCTCTCA GTCCCCGTGG ATGGAGGAGC AAATTCGGGA TGCCTGGGGA
     5701 AGCATGGTTC TAAAAAATGT TGTACGTGAA ACGGATGAAG TTGGTAAAGG TCAGATCCGG
     5761 ATGAGAACTG TTTTTGAACA GGCCATTGAT CAACGCAGTT CAACTGGTGC CTGGAGAAAT
     5821 GCTCTTTCTA TTTGGGAACC TGTCTGCAAT GAAATTTTCG ATCGTCTGAT TAAACCACGC
     5881 TGGGAGATTA GATAATGAAG CGTGCGCCTG TTATTCCAAA ACATACGCTC AATACTCAAC
     5941 CGGTTGAAGA TACTTCGTTA TCGACACCAG CTGCCCCGAT GGTGGATTCG TTAATTGCGC
     6001 GCGTAGGAGT AATGGCTCGC GGTAATGCCA TTACTTTGCC TGTATGTGGT CGGGATGTGA
     6061 AGTTTACTCT TGAAGTGCTC CGGGGTGATA GTGTTGAGAA AACCTCTCGG GTATGGTCAG
     6121 GTAATGAACG TGACCAGGAG CTGCTTACTG AGGACGCACT GGATGATCTC ATCCCTTCTT
     6181 TTCTACTGAC TGGTCAACAG ACACCGGCGT TCGGTCGAAG AGTATCTGGT GTCATAGAAA
     6241 TTGCCGATGG GAGTCGCCGT CGTAAAGCTG CTGCACTTAC CGAAAGTGAT TATCGTGTTC
     6301 TGGTTGGCGA GCTGGATGAT GAGCAGATGG CTGCATTATC CAGATTGGGT AACGATTATC
     6361 GCCCAACAAG TGCTTATGAA CGTGGTCAGC GTTATGCAAG CCGATTGCAG AATGAATTTG
     6421 CTGGAAATAT TTCTGCGCTG GCTGATGCGG AAAATATTTC ACGTAAGATT ATTACCCGCT
     6481 GTATCAACAC CGCCAAATTG CCTAAATCAG TTGTTGCTCT TTTTTCTCAC CCCGGTGAAC
     6541 TATCTGCCCG GTCAGGTGAT GCACTTCAAA AAGCCTTTAC AGATAAAGAG GAATTACTTA
     6601 AGCAGCAGGC ATCTAACCTT CATGAGCAGA AAAAAGCTGG GGTGATATTT GAAGCTGAAG
     6661 AAGTTATCAC TCTTTTAACT TCTGTGCTTA AAACGTCATC TGCATCAAGA ACTAGTTTAA
     6721 GCTCACGACA TCAGTTTGCT CCTGGAGCGA CAGTATTGTA TAAGGGCGAT AAAATGGTGC
     6781 TTAACCTGGA CAGGTCACGT GTTCCAACTG AGTGTATAGA GAAAATTGAG GCCATTCTTA
     6841 AGGAACTTGA AAAGCCAGCA CCCTGATGCG ACCACGTTTT AGTCTACGTT TATCTGTCTT
     6901 TACTTAATGT CCTTTGTTAC AGGCCAGAAA GCATAACTGG CCTGAATATT CTCTCTGGGC
     6961 CCACTGTTCC ACTTGTATCG TCGGTCTGAT AATCAGACTG GGACCACGGT CCCACTCGTA
     7021 TCGTCGGTCT GATTATTAGT CTGGGACCAC GGTCCCACTC GTATCGTCGG TCTGATTATT
     7081 AGTCTGGGAC CACGGTCCCA CTCGTATCGT CGGTCTGATA ATCAGACTGG GACCACGGTC
     7141 CCACTCGTAT CGTCGGTCTG ATTATTAGTC TGGGACCATG GTCCCACTCG TATCGTCGGT
     7201 CTGATTATTA GTCTGGGACC ACGGTCCCAC TCGTATCGTC GGTCTGATTA TTAGTCTGGA
     7261 ACCACGGTCC CACTCGTATC GTCGGTCTGA TTATTAGTCT GGGACCACGG TCCCACTCGT
     7321 ATCGTCGGTC TGATTATTAG TCTGGGACCA CGATCCCACT CGTGTTGTCG GTCTGATTAT
     7381 CGGTCTGGGA CCACGGTCCC ACTTGTATTG TCGATCAGAC TATCAGCGTG AGACTACGAT
     7441 TCCATCAATG CCTGTCAAGG GCAAGTATTG ACATGTCGTC GTAACCTGTA GAACGGAGTA
     7501 ACCTCGGTGT GCGGTTGTAT GCCTGCTGTG GATTGCTGCT GTGTCCTGCT TATCCACAAC
     7561 ATTTTGCGCA CGGTTATGTG GACAAAATAC CTGGTTACCC AGGCCGTGCC GGCACGTTAA
     7621 CCGGGCTGCA TCCGATGCAA GTGTGTCGCT GTCGACGCAA GCGGCCGCA 
//

LOCUS       pMOBK-zeo-arsb-M2Nme    9829 bp    DNA     circular     29-APR-2018
DEFINITION  Synthetic construct.
ACCESSION   POC1403
COMMENT     
FEATURES             Location/Qualifiers
     promoter        1109..1143
                     /label="J23100"
     CDS             1169..1819
                     /label="M2.NmeMC58II"
     CDS             2012..2386
                     /label="ZeoR"
     CDS             3627..4421
                     /label="KanR"
     rep_origin      4426..9816
                     /label="oriF"
ORIGIN      
        1 CACTCTGTGA AGACAATGCC TTCTGTTACC CATCCAATTG TTCAAAATTC TTGCTGATGA
       61 AACCCGTCTG GGCATCGTTT TACTGCTCAG CGAACTGGGA GAGTTATGCG TCTGCGATCT
      121 CTGCACTGCT CTCGACCAGT CGCAGCCCAA GATCTCCCGC CACCTGGCAT TGCTGCGTGA
      181 AAGCGGGCTA TTGCTGGACC GCAAGCAAGG TAAGTGGGTT CATTACCGCT TATCACCGCA
      241 TATTCCAGCA TGGGCGGCGA AAATTATTGA TGAGGCCTGG CGATGTGAAC AGGAAAAGGT
      301 TCAGGCGATT GTCCGCAACC TGGCTCGACA AAACTGTTCC GGGGACAGTA AGAACATTTG
      361 CAGTTAAAAA TTTAGCTAAA CACATATGAA TTTTCAGATG TGTTTTATCC GGGAGGCATT
      421 ATGTTACTGG CAGGCGCTAT CTTTGTCCTG ACCATCGTAT TGGTTATCTG GCAGCCGAAA
      481 GGTTTAGGCA TCGGCTGGAG TGCAACGCTC GGCGCAGTAC TGGCGTTAGT TACGGGCGTG
      541 GTCCATCCGG GTGATATTCC GGTGGTGTGG AATATCGTCT GGAACGCGAC GGCTGCGTTT
      601 ATCGCCGTCA TTATCATCAG CCTGCTGCTG GATGAGTCCG GCTTTTTTGA ATGGGCGGCG
      661 CTGCACGTCT CACGCTGGGG TAATGGTCGT GGTCGCTTGC TGTTTACCTG GATTGTCCTG
      721 CTCGGTGCTG CCGTTGCCGC CCTGTTTGCC AATGATGGCG CGGCGCTTAT TTTGACACCG
      781 ATTGTCATCG CCATGCTGCT GGCTTTAGGG TTCAGTAAAG GCACTACGCT GGCGTTCGTG
      841 ATGGCGGCCG GATTCATTGC CGATACCGCC AGCCTGCCGC TTATTGTCTC CAACCTGGTG
      901 AATATCGTTT CCGCTGATTT CTTTGGCCTC GGCTTTCGCG AATACGCCTC GGTGATGGTG
      961 CCGGTGGATA TCGCCGCGAT TGTTGCCACG CTGGTGATGT TACATCTCTA TTTTCGCAAA
     1021 GATATTCCGC AGAACTACGA TATGGCGCTG CTGAAATCTC CCGCAGAAGC GATCAAAGAT
     1081 CCTGCTACGT TCAAAACTGG GCAAGGAGTT GACGGCTAGC TCAGTCCTAG GTACAGTGCT
     1141 AGCTACTAGA GAAAGAGGAG AAATACATAT GATCACAATC TCAAACGAAG ATAATATGAT
     1201 CCTGATGAGT CGCTATCCAG ACAAGTACTT TGACCTGGCC ATTGTTGACC CCCCTTATGG
     1261 AATCTTGAAC AAAACTAAAC GCGGTGGAGA TTATAAATTC AACATGAACG AATACAGCCA
     1321 GTGGGATATT AAACCTGACC AGACCTACTT CAACGAGTTA TTTCGCGTTA GCAAGAATCA
     1381 GATTATTTGG GGGGGCAACT ATTTTGGAGA ATTGTGGTTA CGTAGCGAAT ATAATAAGGG
     1441 CTTCATTATC TGGGACAAGA ACCAACCGGA AACCTTAAAC AATTTTTCGA TGGCAGAAAT
     1501 GGCCTGGTCA AGTTTCGATC GCCCATCGAA GATTTTTCGC TTCAGTGTTC GTAAAAACCG
     1561 CAACAAGACA CATCCGACGC AGAAGCCAGT AGAGCTTTAC CAATGGTTAT TGAAGATGTA
     1621 CGCAAAACAG GGTGATAAAA TTTTGGATAC ACACCTGGGA TCTGGGACTT TAGCGATTGC
     1681 ATGTTGTATT GCCCAATTTG ATTTAACAGC GTGTGAGATT AACTCTGATT ATTACCAGCA
     1741 GTCCATCGAG AAGATTAAGA ACAACTTGCC CGAAGCACGC ATTTCCTTTG GCCACCCTGG
     1801 CTACTGTATC ATCGAATAAC GCTACTAACT GTCTATGCCT GGGAAAGGGT GGGCAGGAGA
     1861 TGGGGCAGTG CAGGAAAAGT GGCACTATGA ACCCTGCAGC CCTAGTTTGA CAATTAATCA
     1921 TTGGCATAGT ATATCTGCAT AGTATAATAC AACTCACTAT AGCAATTGTA CTAACCTTCT
     1981 TCTCTTTCCT CTCCTGACAG GAGGAGCCAT CATGGCCAAG TTGACCAGTG CCGTTCCGGT
     2041 GCTCACCGCG CGCGACGTCG CCGGAGCGGT CGAGTTCTGG ACCGACCGGC TCGGGTTCTC
     2101 CCGGGACTTC GTGGAGGACG ACTTCGCCGG TGTGGTCCGG GACGACGTGA CCCTGTTCAT
     2161 CAGCGCGGTC CAGGACCAGG TGGTGCCGGA CAACACCCTG GCCTGGGTGT GGGTGCGCGG
     2221 CCTGGACGAG CTGTACGCCG AGTGGTCGGA GGTCGTGTCC ACGAACTTCC GGGACGCCTC
     2281 CGGGCCGGCC ATGACCGAGA TCGGCGAGCA GCCGTGGGGG CGGGAGTTCG CCCTGCGCGA
     2341 CCCGGCCGGC AACTGCGTGC ACTTTGTGGC AGAGGAGCAG GACTGATTAC CTGTAACAGA
     2401 GCATTAGCGC AAGGTGATTT TTGTCTTCTT GCGCTAATTT TTTCTGGGTT GTTTTACTGC
     2461 TTCTGCTGGT GGGATTTTTC GTCCTGGAAC CGCTCGGCAT TCCGGTGAGC GCCATTGCAG
     2521 CTGTGGGCGC GCTGATATTA TTTGTCGTCG CTAAACGCGG TCATGCGATT AATACGGGTA
     2581 AAGTCCTGCG CGGTGCCCCC TGGCAGATTG TCATCTTCTC GCTCGGCATG TATCTGGTGG
     2641 TTTATGGCCT GCGCAATGCC GGATTAACGG AATATCTTTC TGGCGTACTC AACGTGCTGG
     2701 CGGATAACGG CCTGTGGGCC GCGACGCTCG GCACCGGATT CCTCACCGCC TTCCTCTCTT
     2761 CTATTATGAA CAATATGCCG ACGGTACTGG TTGGCGCGTT GTCCATTGAT GGCAGCACGG
     2821 CATCTGGCGT TATCAAAGAA GCGATGGTTT ATGCCAATGT GATTGGCTGC GATTTGGGAC
     2881 CGAAAATTAC CCCAATTGGT AGCCTGGCTA CGCTACTCTG GCTGCACGTA CTTTCGCAGA
     2941 AGAATATGAC TATCAGCTGG GGATATTACT TCCGTACAGG GATTATCATG ACCCTGCCTG
     3001 TGCTGTTTGT GACGCTGGCT GCGCTGGCGC TACGTCTCTC TTTCACTTTG TAATGAGATA
     3061 CTGATATGAG CAACATTACC ATTTATCACA ACCCGGCCTG CGGCACGTCG CGTAATACGC
     3121 TGGAGATGAT CCGCAACAGC GGCACAGAAC CGACTATTAT CCATTATCTG GAAACTCCGC
     3181 CAACGCGCGA TGAACTGGTC AAACTCATTG CCGATATGGG GATTTCCGTA CGCGCGCTGC
     3241 TGCGTAAAAA CGTCGAACCG TATGAGGAGC TGGGCCTTGC GGAAGATAAA TTTACTGACG
     3301 ATCGGTTAAT CGACTTTATG CTTCAGCACC CGATTCTGAT TAATCGCCCG ATTGTGGTGA
     3361 CGCCGCTGGG AACTCGCCTG TGCCGCCCTT CAGAAGTGGT GCTGGAAATT CTGCCAGATG
     3421 CGCAAAAAGG CGCATTCTCC AAGGAAGATG GCGAGAAAGT GGTTGATGAA GCGGGTAAGC
     3481 GCCTGCAGAT TGTCTTCACG AAGTGTGCGG CCGCCTTCGT GCGCGGAACC CCTATTTGTT
     3541 TATTTTTCTA AATACATTCA AATATGTATC CGCTCATGAG ACAATAACCC TGATAAATGC
     3601 TTCAATAATA TTGAAAAAGG AAGAGTATGG CTAAAATGAG AATATCACCG GAATTGAAAA
     3661 AACTGATCGA AAAATACCGC TGCGTAAAAG ATACGGAAGG AATGTCTCCT GCTAAGGTAT
     3721 ATAAGCTGGT GGGAGAAAAT GAAAACCTAT ATTTAAAAAT GACGGACAGC CGGTATAAAG
     3781 GGACCACCTA TGATGTGGAA CGGGAAAAGG ACATGATGCT ATGGCTGGAA GGAAAGCTGC
     3841 CTGTTCCAAA GGTCCTGCAC TTTGAACGGC ATGATGGCTG GAGCAATCTG CTCATGAGTG
     3901 AGGCCGATGG CGTCCTTTGC TCGGAAGAGT ATGAAGATGA ACAAAGCCCT GAAAAGATTA
     3961 TCGAGCTGTA TGCGGAGTGC ATCAGGCTCT TTCACTCCAT CGACATATCG GATTGTCCCT
     4021 ATACGAATAG CTTAGACAGC CGCTTAGCCG AATTGGATTA CTTACTGAAT AACGATCTGG
     4081 CCGATGTGGA TTGCGAAAAC TGGGAAGAGG ACACTCCATT TAAAGATCCG CGCGAGCTGT
     4141 ATGATTTTTT AAAGACGGAA AAGCCCGAAG AGGAACTTGT CTTTTCCCAC GGCGACCTGG
     4201 GAGACAGCAA CATCTTTGTG AAAGATGGCA AAGTAAGTGG CTTTATTGAT CTTGGGAGAA
     4261 GCGGCAGGGC GGACAAGTGG TATGACATTG CCTTCTGCGT CCGGTCGCTC AGGGAGGATA
     4321 TCGGGGAAGA ACAGTATGTC GAGCTATTTT TTGACTTACT GGGGATCAAG CCTGATTGGG
     4381 AGAAAATAAA ATATTATATT TTACTGGATG AATTGTTTTA GGAGCTGGAG CGGCGTAACC
     4441 GTCGCACAGG AAGGACAGAG AAAGCGCGGA TCTGGGAAGT GACGGACAGA ACGGTCAGGA
     4501 CCTGGATTGG GGAGGCGGTT GCCGCCGCTG CTGCTGACGG TGTGACGTTC TCTGTTCCGG
     4561 TCACACCACA TACGTTCCGC CATTCCTATG CGATGCACAT GCTGTATGCC GGTATACCGC
     4621 TGAAAGTTCT GCAAAGCCTG ATGGGACATA AGTCCATCAG TTCAACGGAA GTCTACACGA
     4681 AGGTTTTTGC GCTGGATGTG GCTGCCCGGC TCCGGGTGCA GTTTGCGATG CCGGAGTCTG
     4741 ATGCGGTTGC GATGCTGAAA CAATTATCCT GAGAATAAAT GCCTTGGCCT TTATATGGAA
     4801 ATGTGGAACT GAGTGGATAT GCTGTTTTTG TCTGTTAAAC AGAGAAGCTG GCTGTTATCC
     4861 ACTGAGAAGC GAACGAAACA GTCGGGAAAA TCTCCCATTA TCGTAGAGAT CCGCATTATT
     4921 AATCTCAGGA GCCTGTGTAG CGTTTATAGG AAGTAGTGTT CTGTCATGAT GCCTGCAAGC
     4981 GGTAACGAAA ACGATTTGAA TATGCCTTCA GGAACAATAG AAATCTTCGT GCGGTGTTAC
     5041 GTTGAAGTGG AGCGGATTAT GTCAGCAATG GACAGAACAA CCTAATGAAC ACAGAACCAT
     5101 GATGTGGTCT GTCCTTTTAC AGCCAGTAGT GCTCGCCGCA GTCGAGCGAC AGGGCGAAGC
     5161 CCTCGAGTGA GCGAGGAAGC ACCAGGGAAC AGCACTTATA TATTCTGCTT ACACACGATG
     5221 CCTGAAAAAA CTTCCCTTGG GGTTATCCAC TTATCCACGG GGATATTTTT ATAATTATTT
     5281 TTTTTATAGT TTTTAGATCT TCTTTTTTAG AGCGCCTTGT AGGCCTTTAT CCATGCTGGT
     5341 TCTAGAGAAG GTGTTGTGAC AAATTGCCCT TTCAGTGTGA CAAATCACCC TCAAATGACA
     5401 GTCCTGTCTG TGACAAATTG CCCTTAACCC TGTGACAAAT TGCCCTCAGA AGAAGCTGTT
     5461 TTTTCACAAA GTTATCCCTG CTTATTGACT CTTTTTTATT TAGTGTGACA ATCTAAAAAC
     5521 TTGTCACACT TCACATGGAT CTGTCATGGC GGAAACAGCG GTTATCAATC ACAAGAAACG
     5581 TAAAAATAGC CCGCGAATCG TCCAGTCAAA CGACCTCACT GAGGCGGCAT ATAGTCTCTC
     5641 CCGGGATCAA AAACGTATGC TGTATCTGTT CGTTGACCAG ATCAGAAAAT CTGATGGCAC
     5701 CCTACAGGAA CATGACGGTA TCTGCGAGAT CCATGTTGCT AAATATGCTG AAATATTCGG
     5761 ATTGACCTCT GCGGAAGCCA GTAAGGATAT ACGGCAGGCA TTGAAGAGTT TCGCGGGGAA
     5821 GGAAGTGGTT TTTTATCGCC CTGAAGAGGA TGCCGGCGAT GAAAAAGGCT ATGAATCTTT
     5881 TCCTTGGTTT ATCAAACGTG CGCACAGTCC ATCCAGAGGG CTTTACAGTG TACATATCAA
     5941 CCCATATCTC ATTCCCTTCT TTATCGGGTT ACAGAACCGG TTTACGCAGT TTCGGCTTAG
     6001 TGAAACAAAA GAAATCACCA ATCCGTATGC CATGCGTTTA TACGAATCCC TGTGTCAGTA
     6061 TCGTAAGCCG GATGGCTCAG GCATCGTGTC TCTGAAAATC GACTGGATCA TAGAGCGTTA
     6121 CCAGCTGCCT CAAAGTTACC AGCGTATGCC TGACTTCCGC CGCCGCTTCC TGCAGGTCTG
     6181 TGTTAATGAG ATCAACAGCA GAACTCCAAT GCGCCTCTCA TACATTGAGA AAAAGAAAGG
     6241 CCGCCAGACG ACTCATATCG TATTTTCCTT CCGCGATATC ACTTCCATGA CGACAGGATA
     6301 GTCTGAGGGT TATCTGTCAC AGATTTGAGG GTGGTTCGTC ACATTTGTTC TGACCTACTG
     6361 AGGGTAATTT GTCACAGTTT TGCTGTTTCC TTCAGCCTGC ATGGATTTTC TCATACTTTT
     6421 TGAACTGTAA TTTTTAAGGA AGCCAAATTT GAGGGCAGTT TGTCACAGTT GATTTCCTTC
     6481 TCTTTCCCTT CGTCATGTGA CCTGATATCG GGGGTTAGTT CGTCATCATT GATGAGGGTT
     6541 GATTATCACA GTTTATTACT CTGAATTGGC TATCCGCGTG TGTACCTCTA CCTGGAGTTT
     6601 TTCCCACGGT GGATATTTCT TCTTGCGCTG AGCGTAAGAG CTATCTGACA GAACAGTTCT
     6661 TCTTTGCTTC CTCGCCAGTT CGCTCGCTAT GCTCGGTTAC ACGGCTGCGG CGAGCGCTAG
     6721 TGATAATAAG TGACTGAGGT ATGTGGTGTT CTTATCTCCT TTTGTAGTGT TGCTCTTATT
     6781 TTAAACAACT TTGCGGTTTT TTGATGACTT TGCGATTTTG TTGTTGCTTT GCAGTAAATT
     6841 GCAAGATTTA ATAAAAAAAC GCAAAGCAAT GATTAAAGGA TGTTCAGAAT GAAACTCATG
     6901 GAAACACTTA ACCAGTGCAT AAACGCTGGT CATGAAATGA CGAAGGCTAT CGCCATTGCA
     6961 CAGTTTAATG ATGACAGCCC GGAAGCGAGG AAAATAACCC GGCGCTGGAG AATAGGTGAA
     7021 GCAGCGGATT TAGTTGGGGT TTCTTCTCAG GCTATCAGAG ATGCCGAGAA AGCAGGGCGA
     7081 CTACCGCACC CGGATATGGA AATTCGAGGA CGGGTTGAGC AACGTGTTGG TTATACAATT
     7141 GAACAAATTA ATCATATGCG TGATGTGTTT GGTACGCGAT TGCGACGTGC TGAGGACGTA
     7201 TTTCCACCGG TGATCGGGGT TGCTGCCCAT AAAGGTGGCG TTTACAAAAC CTCAGTTTCT
     7261 GTTCATCTTG CTCAGGATCT GGCTCTGAAG GGGCTACGTG TTTTGCTCGT GGAAGGTAAC
     7321 GACCCCCAGG GAACAGCCTC AATGTATCAC GGATGGGTAC CAGATCTTCA TATTCATGCA
     7381 GAAGATACTC TCCTGCCTTT CTATCTTGGG GAAAAGGACG ATGTCACTTA TGCAATAAAG
     7441 CCCACTTGCT GGCCGGGGCT TGACATTATT CCTTCCTGTC TGGCTCTGCA CCGTATTGAA
     7501 ACTGAGTTAA TGGGCAAATT TGATGAAGGT AAACTGCCCA CCGATCCACA CCTGATGCTC
     7561 CGACTGGCCA TTGAAACTGT TGCTCATGAC TATGATGTCA TAGTTATTGA CAGCGCGCCT
     7621 AACCTGGGTA TCGGCACGAT TAATGTCGTA TGTGCTGCTG ATGTGCTGAT TGTTCCCACG
     7681 CCTGCTGAGT TGTTTGACTA CACCTCCGCA CTGCAGTTTT TCGATATGCT TCGTGATCTG
     7741 CTCAAGAACG TTGATCTTAA AGGGTTCGAG CCTGATGTAC GTATTTTGCT TACCAAATAC
     7801 AGCAATAGTA ATGGCTCTCA GTCCCCGTGG ATGGAGGAGC AAATTCGGGA TGCCTGGGGA
     7861 AGCATGGTTC TAAAAAATGT TGTACGTGAA ACGGATGAAG TTGGTAAAGG TCAGATCCGG
     7921 ATGAGAACTG TTTTTGAACA GGCCATTGAT CAACGCAGTT CAACTGGTGC CTGGAGAAAT
     7981 GCTCTTTCTA TTTGGGAACC TGTCTGCAAT GAAATTTTCG ATCGTCTGAT TAAACCACGC
     8041 TGGGAGATTA GATAATGAAG CGTGCGCCTG TTATTCCAAA ACATACGCTC AATACTCAAC
     8101 CGGTTGAAGA TACTTCGTTA TCGACACCAG CTGCCCCGAT GGTGGATTCG TTAATTGCGC
     8161 GCGTAGGAGT AATGGCTCGC GGTAATGCCA TTACTTTGCC TGTATGTGGT CGGGATGTGA
     8221 AGTTTACTCT TGAAGTGCTC CGGGGTGATA GTGTTGAGAA AACCTCTCGG GTATGGTCAG
     8281 GTAATGAACG TGACCAGGAG CTGCTTACTG AGGACGCACT GGATGATCTC ATCCCTTCTT
     8341 TTCTACTGAC TGGTCAACAG ACACCGGCGT TCGGTCGAAG AGTATCTGGT GTCATAGAAA
     8401 TTGCCGATGG GAGTCGCCGT CGTAAAGCTG CTGCACTTAC CGAAAGTGAT TATCGTGTTC
     8461 TGGTTGGCGA GCTGGATGAT GAGCAGATGG CTGCATTATC CAGATTGGGT AACGATTATC
     8521 GCCCAACAAG TGCTTATGAA CGTGGTCAGC GTTATGCAAG CCGATTGCAG AATGAATTTG
     8581 CTGGAAATAT TTCTGCGCTG GCTGATGCGG AAAATATTTC ACGTAAGATT ATTACCCGCT
     8641 GTATCAACAC CGCCAAATTG CCTAAATCAG TTGTTGCTCT TTTTTCTCAC CCCGGTGAAC
     8701 TATCTGCCCG GTCAGGTGAT GCACTTCAAA AAGCCTTTAC AGATAAAGAG GAATTACTTA
     8761 AGCAGCAGGC ATCTAACCTT CATGAGCAGA AAAAAGCTGG GGTGATATTT GAAGCTGAAG
     8821 AAGTTATCAC TCTTTTAACT TCTGTGCTTA AAACGTCATC TGCATCAAGA ACTAGTTTAA
     8881 GCTCACGACA TCAGTTTGCT CCTGGAGCGA CAGTATTGTA TAAGGGCGAT AAAATGGTGC
     8941 TTAACCTGGA CAGGTCACGT GTTCCAACTG AGTGTATAGA GAAAATTGAG GCCATTCTTA
     9001 AGGAACTTGA AAAGCCAGCA CCCTGATGCG ACCACGTTTT AGTCTACGTT TATCTGTCTT
     9061 TACTTAATGT CCTTTGTTAC AGGCCAGAAA GCATAACTGG CCTGAATATT CTCTCTGGGC
     9121 CCACTGTTCC ACTTGTATCG TCGGTCTGAT AATCAGACTG GGACCACGGT CCCACTCGTA
     9181 TCGTCGGTCT GATTATTAGT CTGGGACCAC GGTCCCACTC GTATCGTCGG TCTGATTATT
     9241 AGTCTGGGAC CACGGTCCCA CTCGTATCGT CGGTCTGATA ATCAGACTGG GACCACGGTC
     9301 CCACTCGTAT CGTCGGTCTG ATTATTAGTC TGGGACCATG GTCCCACTCG TATCGTCGGT
     9361 CTGATTATTA GTCTGGGACC ACGGTCCCAC TCGTATCGTC GGTCTGATTA TTAGTCTGGA
     9421 ACCACGGTCC CACTCGTATC GTCGGTCTGA TTATTAGTCT GGGACCACGG TCCCACTCGT
     9481 ATCGTCGGTC TGATTATTAG TCTGGGACCA CGATCCCACT CGTGTTGTCG GTCTGATTAT
     9541 CGGTCTGGGA CCACGGTCCC ACTTGTATTG TCGATCAGAC TATCAGCGTG AGACTACGAT
     9601 TCCATCAATG CCTGTCAAGG GCAAGTATTG ACATGTCGTC GTAACCTGTA GAACGGAGTA
     9661 ACCTCGGTGT GCGGTTGTAT GCCTGCTGTG GATTGCTGCT GTGTCCTGCT TATCCACAAC
     9721 ATTTTGCGCA CGGTTATGTG GACAAAATAC CTGGTTACCC AGGCCGTGCC GGCACGTTAA
     9781 CCGGGCTGCA TCCGATGCAA GTGTGTCGCT GTCGACGCAA GCGGCCGCA 
//

LOCUS       pMOBK-zeo-arsb-MOsp    10246 bp    DNA     circular     29-APR-2018
DEFINITION  Synthetic construct.
ACCESSION   POC1402
COMMENT     
FEATURES             Location/Qualifiers
     promoter        1109..1143
                     /label="J23100"
     CDS             1169..2236
                     /label="M.Osp807II"
     CDS             2429..2803
                     /label="ZeoR"
     CDS             4044..4838
                     /label="KanR"
     rep_origin      4843..10233
                     /label="oriF"
ORIGIN      
        1 CACTCTGTGA AGACAATGCC TTCTGTTACC CATCCAATTG TTCAAAATTC TTGCTGATGA
       61 AACCCGTCTG GGCATCGTTT TACTGCTCAG CGAACTGGGA GAGTTATGCG TCTGCGATCT
      121 CTGCACTGCT CTCGACCAGT CGCAGCCCAA GATCTCCCGC CACCTGGCAT TGCTGCGTGA
      181 AAGCGGGCTA TTGCTGGACC GCAAGCAAGG TAAGTGGGTT CATTACCGCT TATCACCGCA
      241 TATTCCAGCA TGGGCGGCGA AAATTATTGA TGAGGCCTGG CGATGTGAAC AGGAAAAGGT
      301 TCAGGCGATT GTCCGCAACC TGGCTCGACA AAACTGTTCC GGGGACAGTA AGAACATTTG
      361 CAGTTAAAAA TTTAGCTAAA CACATATGAA TTTTCAGATG TGTTTTATCC GGGAGGCATT
      421 ATGTTACTGG CAGGCGCTAT CTTTGTCCTG ACCATCGTAT TGGTTATCTG GCAGCCGAAA
      481 GGTTTAGGCA TCGGCTGGAG TGCAACGCTC GGCGCAGTAC TGGCGTTAGT TACGGGCGTG
      541 GTCCATCCGG GTGATATTCC GGTGGTGTGG AATATCGTCT GGAACGCGAC GGCTGCGTTT
      601 ATCGCCGTCA TTATCATCAG CCTGCTGCTG GATGAGTCCG GCTTTTTTGA ATGGGCGGCG
      661 CTGCACGTCT CACGCTGGGG TAATGGTCGT GGTCGCTTGC TGTTTACCTG GATTGTCCTG
      721 CTCGGTGCTG CCGTTGCCGC CCTGTTTGCC AATGATGGCG CGGCGCTTAT TTTGACACCG
      781 ATTGTCATCG CCATGCTGCT GGCTTTAGGG TTCAGTAAAG GCACTACGCT GGCGTTCGTG
      841 ATGGCGGCCG GATTCATTGC CGATACCGCC AGCCTGCCGC TTATTGTCTC CAACCTGGTG
      901 AATATCGTTT CCGCTGATTT CTTTGGCCTC GGCTTTCGCG AATACGCCTC GGTGATGGTG
      961 CCGGTGGATA TCGCCGCGAT TGTTGCCACG CTGGTGATGT TACATCTCTA TTTTCGCAAA
     1021 GATATTCCGC AGAACTACGA TATGGCGCTG CTGAAATCTC CCGCAGAAGC GATCAAAGAT
     1081 CCTGCTACGT TCAAAACTGG GCAAGGAGTT GACGGCTAGC TCAGTCCTAG GTACAGTGCT
     1141 AGCTACTAGA GAAAGAGGAG AAATACATAT GGCAAAGAAG GACACAAACC TTAAGCTTTC
     1201 CCACCTTTAT AAGGGTAACG TATCGGAAGT CTACGGGCGC TGGCCTAGTC CGGACTTAAT
     1261 TGTATCGGAT GGGGCATACG GTGTTCGTGG ATTTCGCGGG GACACCGTTG ACGCTGCCGG
     1321 GTTGACGGAC TGGTATAAGC CACACGTGCT GGCGTGGGCC AAAGCGGCCA AGCCTTCCAC
     1381 TTCTTTGTGG TTTTGGAACA CAGAAGTAGG CTGGGCCACG GTCCACCCTT TATTATTGTC
     1441 CACCGGATGG GAATACGTGC AGTTAGCTGT CTGGGATAAA GGACTGGCGC ACATTGCCGG
     1501 CAATGTTAAC GGGAAAACAA TCCGTCAATT GCCCGTGGTA ACAGAGGTGG CGGCCCTTTA
     1561 TCGCCGTACG GTGTACCTGG AAACTGGAGA CGGACTTACA TTAAACGCAA AGTCATGGTT
     1621 GCGCGCAGAG TGGCGTCGCT CGGGCCTGTC CCTTTCAAAG TCGAATGAAG CGTGTGGTGT
     1681 GAAGAACGCT GCGACCCGTA AATATTTGAC AGCAGACTGG CTGTGGTACT GGCCGCCTGG
     1741 TGACGCGGTC CAAAAGATGG CGGAGTACTG CATGCAATAT GGTAAAAAAA CTTCTTGGCC
     1801 CTATTTCAGT CTGGATGGCA AAACTATGAT TTCAGCTCAT GATTGGGATA GTTTACGCAC
     1861 TACATGGAAT CACCGCAATG GAGTCACAAA CGTGTGGAGC CGTCCGCCGT TGGCCGATAG
     1921 TGAGCGTTTG AAAGGGACAA TGGAACGCTC CGCACCTCGC ACGTATAAAC CCACCAAACA
     1981 GTCAGCAGCA CATCTGAACC AAAAGCCCCT GGACCTGATG CTTACTCAGG TAGCAGCAGC
     2041 CAGTAATGTC GGCGATACAG TCTGGGAACC ATTTGGAGGT CTGTGCTCGG CTAGTGTGGC
     2101 ATCGTCATTA CTTGGTCGCC GCAGTTACGC TGCAGAAATT GACGACACAT TTTACAAGTT
     2161 AGCAGCGGCC CGCCTGAATG AGGCAAATGC CTATTTTGAA TCGAACGGTG TTTACGAGTT
     2221 TAAAGAAGGG GAATAACGCT ACTAACTGTC TATGCCTGGG AAAGGGTGGG CAGGAGATGG
     2281 GGCAGTGCAG GAAAAGTGGC ACTATGAACC CTGCAGCCCT AGTTTGACAA TTAATCATTG
     2341 GCATAGTATA TCTGCATAGT ATAATACAAC TCACTATAGC AATTGTACTA ACCTTCTTCT
     2401 CTTTCCTCTC CTGACAGGAG GAGCCATCAT GGCCAAGTTG ACCAGTGCCG TTCCGGTGCT
     2461 CACCGCGCGC GACGTCGCCG GAGCGGTCGA GTTCTGGACC GACCGGCTCG GGTTCTCCCG
     2521 GGACTTCGTG GAGGACGACT TCGCCGGTGT GGTCCGGGAC GACGTGACCC TGTTCATCAG
     2581 CGCGGTCCAG GACCAGGTGG TGCCGGACAA CACCCTGGCC TGGGTGTGGG TGCGCGGCCT
     2641 GGACGAGCTG TACGCCGAGT GGTCGGAGGT CGTGTCCACG AACTTCCGGG ACGCCTCCGG
     2701 GCCGGCCATG ACCGAGATCG GCGAGCAGCC GTGGGGGCGG GAGTTCGCCC TGCGCGACCC
     2761 GGCCGGCAAC TGCGTGCACT TTGTGGCAGA GGAGCAGGAC TGATTACCTG TAACAGAGCA
     2821 TTAGCGCAAG GTGATTTTTG TCTTCTTGCG CTAATTTTTT CTGGGTTGTT TTACTGCTTC
     2881 TGCTGGTGGG ATTTTTCGTC CTGGAACCGC TCGGCATTCC GGTGAGCGCC ATTGCAGCTG
     2941 TGGGCGCGCT GATATTATTT GTCGTCGCTA AACGCGGTCA TGCGATTAAT ACGGGTAAAG
     3001 TCCTGCGCGG TGCCCCCTGG CAGATTGTCA TCTTCTCGCT CGGCATGTAT CTGGTGGTTT
     3061 ATGGCCTGCG CAATGCCGGA TTAACGGAAT ATCTTTCTGG CGTACTCAAC GTGCTGGCGG
     3121 ATAACGGCCT GTGGGCCGCG ACGCTCGGCA CCGGATTCCT CACCGCCTTC CTCTCTTCTA
     3181 TTATGAACAA TATGCCGACG GTACTGGTTG GCGCGTTGTC CATTGATGGC AGCACGGCAT
     3241 CTGGCGTTAT CAAAGAAGCG ATGGTTTATG CCAATGTGAT TGGCTGCGAT TTGGGACCGA
     3301 AAATTACCCC AATTGGTAGC CTGGCTACGC TACTCTGGCT GCACGTACTT TCGCAGAAGA
     3361 ATATGACTAT CAGCTGGGGA TATTACTTCC GTACAGGGAT TATCATGACC CTGCCTGTGC
     3421 TGTTTGTGAC GCTGGCTGCG CTGGCGCTAC GTCTCTCTTT CACTTTGTAA TGAGATACTG
     3481 ATATGAGCAA CATTACCATT TATCACAACC CGGCCTGCGG CACGTCGCGT AATACGCTGG
     3541 AGATGATCCG CAACAGCGGC ACAGAACCGA CTATTATCCA TTATCTGGAA ACTCCGCCAA
     3601 CGCGCGATGA ACTGGTCAAA CTCATTGCCG ATATGGGGAT TTCCGTACGC GCGCTGCTGC
     3661 GTAAAAACGT CGAACCGTAT GAGGAGCTGG GCCTTGCGGA AGATAAATTT ACTGACGATC
     3721 GGTTAATCGA CTTTATGCTT CAGCACCCGA TTCTGATTAA TCGCCCGATT GTGGTGACGC
     3781 CGCTGGGAAC TCGCCTGTGC CGCCCTTCAG AAGTGGTGCT GGAAATTCTG CCAGATGCGC
     3841 AAAAAGGCGC ATTCTCCAAG GAAGATGGCG AGAAAGTGGT TGATGAAGCG GGTAAGCGCC
     3901 TGCAGATTGT CTTCACGAAG TGTGCGGCCG CCTTCGTGCG CGGAACCCCT ATTTGTTTAT
     3961 TTTTCTAAAT ACATTCAAAT ATGTATCCGC TCATGAGACA ATAACCCTGA TAAATGCTTC
     4021 AATAATATTG AAAAAGGAAG AGTATGGCTA AAATGAGAAT ATCACCGGAA TTGAAAAAAC
     4081 TGATCGAAAA ATACCGCTGC GTAAAAGATA CGGAAGGAAT GTCTCCTGCT AAGGTATATA
     4141 AGCTGGTGGG AGAAAATGAA AACCTATATT TAAAAATGAC GGACAGCCGG TATAAAGGGA
     4201 CCACCTATGA TGTGGAACGG GAAAAGGACA TGATGCTATG GCTGGAAGGA AAGCTGCCTG
     4261 TTCCAAAGGT CCTGCACTTT GAACGGCATG ATGGCTGGAG CAATCTGCTC ATGAGTGAGG
     4321 CCGATGGCGT CCTTTGCTCG GAAGAGTATG AAGATGAACA AAGCCCTGAA AAGATTATCG
     4381 AGCTGTATGC GGAGTGCATC AGGCTCTTTC ACTCCATCGA CATATCGGAT TGTCCCTATA
     4441 CGAATAGCTT AGACAGCCGC TTAGCCGAAT TGGATTACTT ACTGAATAAC GATCTGGCCG
     4501 ATGTGGATTG CGAAAACTGG GAAGAGGACA CTCCATTTAA AGATCCGCGC GAGCTGTATG
     4561 ATTTTTTAAA GACGGAAAAG CCCGAAGAGG AACTTGTCTT TTCCCACGGC GACCTGGGAG
     4621 ACAGCAACAT CTTTGTGAAA GATGGCAAAG TAAGTGGCTT TATTGATCTT GGGAGAAGCG
     4681 GCAGGGCGGA CAAGTGGTAT GACATTGCCT TCTGCGTCCG GTCGCTCAGG GAGGATATCG
     4741 GGGAAGAACA GTATGTCGAG CTATTTTTTG ACTTACTGGG GATCAAGCCT GATTGGGAGA
     4801 AAATAAAATA TTATATTTTA CTGGATGAAT TGTTTTAGGA GCTGGAGCGG CGTAACCGTC
     4861 GCACAGGAAG GACAGAGAAA GCGCGGATCT GGGAAGTGAC GGACAGAACG GTCAGGACCT
     4921 GGATTGGGGA GGCGGTTGCC GCCGCTGCTG CTGACGGTGT GACGTTCTCT GTTCCGGTCA
     4981 CACCACATAC GTTCCGCCAT TCCTATGCGA TGCACATGCT GTATGCCGGT ATACCGCTGA
     5041 AAGTTCTGCA AAGCCTGATG GGACATAAGT CCATCAGTTC AACGGAAGTC TACACGAAGG
     5101 TTTTTGCGCT GGATGTGGCT GCCCGGCTCC GGGTGCAGTT TGCGATGCCG GAGTCTGATG
     5161 CGGTTGCGAT GCTGAAACAA TTATCCTGAG AATAAATGCC TTGGCCTTTA TATGGAAATG
     5221 TGGAACTGAG TGGATATGCT GTTTTTGTCT GTTAAACAGA GAAGCTGGCT GTTATCCACT
     5281 GAGAAGCGAA CGAAACAGTC GGGAAAATCT CCCATTATCG TAGAGATCCG CATTATTAAT
     5341 CTCAGGAGCC TGTGTAGCGT TTATAGGAAG TAGTGTTCTG TCATGATGCC TGCAAGCGGT
     5401 AACGAAAACG ATTTGAATAT GCCTTCAGGA ACAATAGAAA TCTTCGTGCG GTGTTACGTT
     5461 GAAGTGGAGC GGATTATGTC AGCAATGGAC AGAACAACCT AATGAACACA GAACCATGAT
     5521 GTGGTCTGTC CTTTTACAGC CAGTAGTGCT CGCCGCAGTC GAGCGACAGG GCGAAGCCCT
     5581 CGAGTGAGCG AGGAAGCACC AGGGAACAGC ACTTATATAT TCTGCTTACA CACGATGCCT
     5641 GAAAAAACTT CCCTTGGGGT TATCCACTTA TCCACGGGGA TATTTTTATA ATTATTTTTT
     5701 TTATAGTTTT TAGATCTTCT TTTTTAGAGC GCCTTGTAGG CCTTTATCCA TGCTGGTTCT
     5761 AGAGAAGGTG TTGTGACAAA TTGCCCTTTC AGTGTGACAA ATCACCCTCA AATGACAGTC
     5821 CTGTCTGTGA CAAATTGCCC TTAACCCTGT GACAAATTGC CCTCAGAAGA AGCTGTTTTT
     5881 TCACAAAGTT ATCCCTGCTT ATTGACTCTT TTTTATTTAG TGTGACAATC TAAAAACTTG
     5941 TCACACTTCA CATGGATCTG TCATGGCGGA AACAGCGGTT ATCAATCACA AGAAACGTAA
     6001 AAATAGCCCG CGAATCGTCC AGTCAAACGA CCTCACTGAG GCGGCATATA GTCTCTCCCG
     6061 GGATCAAAAA CGTATGCTGT ATCTGTTCGT TGACCAGATC AGAAAATCTG ATGGCACCCT
     6121 ACAGGAACAT GACGGTATCT GCGAGATCCA TGTTGCTAAA TATGCTGAAA TATTCGGATT
     6181 GACCTCTGCG GAAGCCAGTA AGGATATACG GCAGGCATTG AAGAGTTTCG CGGGGAAGGA
     6241 AGTGGTTTTT TATCGCCCTG AAGAGGATGC CGGCGATGAA AAAGGCTATG AATCTTTTCC
     6301 TTGGTTTATC AAACGTGCGC ACAGTCCATC CAGAGGGCTT TACAGTGTAC ATATCAACCC
     6361 ATATCTCATT CCCTTCTTTA TCGGGTTACA GAACCGGTTT ACGCAGTTTC GGCTTAGTGA
     6421 AACAAAAGAA ATCACCAATC CGTATGCCAT GCGTTTATAC GAATCCCTGT GTCAGTATCG
     6481 TAAGCCGGAT GGCTCAGGCA TCGTGTCTCT GAAAATCGAC TGGATCATAG AGCGTTACCA
     6541 GCTGCCTCAA AGTTACCAGC GTATGCCTGA CTTCCGCCGC CGCTTCCTGC AGGTCTGTGT
     6601 TAATGAGATC AACAGCAGAA CTCCAATGCG CCTCTCATAC ATTGAGAAAA AGAAAGGCCG
     6661 CCAGACGACT CATATCGTAT TTTCCTTCCG CGATATCACT TCCATGACGA CAGGATAGTC
     6721 TGAGGGTTAT CTGTCACAGA TTTGAGGGTG GTTCGTCACA TTTGTTCTGA CCTACTGAGG
     6781 GTAATTTGTC ACAGTTTTGC TGTTTCCTTC AGCCTGCATG GATTTTCTCA TACTTTTTGA
     6841 ACTGTAATTT TTAAGGAAGC CAAATTTGAG GGCAGTTTGT CACAGTTGAT TTCCTTCTCT
     6901 TTCCCTTCGT CATGTGACCT GATATCGGGG GTTAGTTCGT CATCATTGAT GAGGGTTGAT
     6961 TATCACAGTT TATTACTCTG AATTGGCTAT CCGCGTGTGT ACCTCTACCT GGAGTTTTTC
     7021 CCACGGTGGA TATTTCTTCT TGCGCTGAGC GTAAGAGCTA TCTGACAGAA CAGTTCTTCT
     7081 TTGCTTCCTC GCCAGTTCGC TCGCTATGCT CGGTTACACG GCTGCGGCGA GCGCTAGTGA
     7141 TAATAAGTGA CTGAGGTATG TGGTGTTCTT ATCTCCTTTT GTAGTGTTGC TCTTATTTTA
     7201 AACAACTTTG CGGTTTTTTG ATGACTTTGC GATTTTGTTG TTGCTTTGCA GTAAATTGCA
     7261 AGATTTAATA AAAAAACGCA AAGCAATGAT TAAAGGATGT TCAGAATGAA ACTCATGGAA
     7321 ACACTTAACC AGTGCATAAA CGCTGGTCAT GAAATGACGA AGGCTATCGC CATTGCACAG
     7381 TTTAATGATG ACAGCCCGGA AGCGAGGAAA ATAACCCGGC GCTGGAGAAT AGGTGAAGCA
     7441 GCGGATTTAG TTGGGGTTTC TTCTCAGGCT ATCAGAGATG CCGAGAAAGC AGGGCGACTA
     7501 CCGCACCCGG ATATGGAAAT TCGAGGACGG GTTGAGCAAC GTGTTGGTTA TACAATTGAA
     7561 CAAATTAATC ATATGCGTGA TGTGTTTGGT ACGCGATTGC GACGTGCTGA GGACGTATTT
     7621 CCACCGGTGA TCGGGGTTGC TGCCCATAAA GGTGGCGTTT ACAAAACCTC AGTTTCTGTT
     7681 CATCTTGCTC AGGATCTGGC TCTGAAGGGG CTACGTGTTT TGCTCGTGGA AGGTAACGAC
     7741 CCCCAGGGAA CAGCCTCAAT GTATCACGGA TGGGTACCAG ATCTTCATAT TCATGCAGAA
     7801 GATACTCTCC TGCCTTTCTA TCTTGGGGAA AAGGACGATG TCACTTATGC AATAAAGCCC
     7861 ACTTGCTGGC CGGGGCTTGA CATTATTCCT TCCTGTCTGG CTCTGCACCG TATTGAAACT
     7921 GAGTTAATGG GCAAATTTGA TGAAGGTAAA CTGCCCACCG ATCCACACCT GATGCTCCGA
     7981 CTGGCCATTG AAACTGTTGC TCATGACTAT GATGTCATAG TTATTGACAG CGCGCCTAAC
     8041 CTGGGTATCG GCACGATTAA TGTCGTATGT GCTGCTGATG TGCTGATTGT TCCCACGCCT
     8101 GCTGAGTTGT TTGACTACAC CTCCGCACTG CAGTTTTTCG ATATGCTTCG TGATCTGCTC
     8161 AAGAACGTTG ATCTTAAAGG GTTCGAGCCT GATGTACGTA TTTTGCTTAC CAAATACAGC
     8221 AATAGTAATG GCTCTCAGTC CCCGTGGATG GAGGAGCAAA TTCGGGATGC CTGGGGAAGC
     8281 ATGGTTCTAA AAAATGTTGT ACGTGAAACG GATGAAGTTG GTAAAGGTCA GATCCGGATG
     8341 AGAACTGTTT TTGAACAGGC CATTGATCAA CGCAGTTCAA CTGGTGCCTG GAGAAATGCT
     8401 CTTTCTATTT GGGAACCTGT CTGCAATGAA ATTTTCGATC GTCTGATTAA ACCACGCTGG
     8461 GAGATTAGAT AATGAAGCGT GCGCCTGTTA TTCCAAAACA TACGCTCAAT ACTCAACCGG
     8521 TTGAAGATAC TTCGTTATCG ACACCAGCTG CCCCGATGGT GGATTCGTTA ATTGCGCGCG
     8581 TAGGAGTAAT GGCTCGCGGT AATGCCATTA CTTTGCCTGT ATGTGGTCGG GATGTGAAGT
     8641 TTACTCTTGA AGTGCTCCGG GGTGATAGTG TTGAGAAAAC CTCTCGGGTA TGGTCAGGTA
     8701 ATGAACGTGA CCAGGAGCTG CTTACTGAGG ACGCACTGGA TGATCTCATC CCTTCTTTTC
     8761 TACTGACTGG TCAACAGACA CCGGCGTTCG GTCGAAGAGT ATCTGGTGTC ATAGAAATTG
     8821 CCGATGGGAG TCGCCGTCGT AAAGCTGCTG CACTTACCGA AAGTGATTAT CGTGTTCTGG
     8881 TTGGCGAGCT GGATGATGAG CAGATGGCTG CATTATCCAG ATTGGGTAAC GATTATCGCC
     8941 CAACAAGTGC TTATGAACGT GGTCAGCGTT ATGCAAGCCG ATTGCAGAAT GAATTTGCTG
     9001 GAAATATTTC TGCGCTGGCT GATGCGGAAA ATATTTCACG TAAGATTATT ACCCGCTGTA
     9061 TCAACACCGC CAAATTGCCT AAATCAGTTG TTGCTCTTTT TTCTCACCCC GGTGAACTAT
     9121 CTGCCCGGTC AGGTGATGCA CTTCAAAAAG CCTTTACAGA TAAAGAGGAA TTACTTAAGC
     9181 AGCAGGCATC TAACCTTCAT GAGCAGAAAA AAGCTGGGGT GATATTTGAA GCTGAAGAAG
     9241 TTATCACTCT TTTAACTTCT GTGCTTAAAA CGTCATCTGC ATCAAGAACT AGTTTAAGCT
     9301 CACGACATCA GTTTGCTCCT GGAGCGACAG TATTGTATAA GGGCGATAAA ATGGTGCTTA
     9361 ACCTGGACAG GTCACGTGTT CCAACTGAGT GTATAGAGAA AATTGAGGCC ATTCTTAAGG
     9421 AACTTGAAAA GCCAGCACCC TGATGCGACC ACGTTTTAGT CTACGTTTAT CTGTCTTTAC
     9481 TTAATGTCCT TTGTTACAGG CCAGAAAGCA TAACTGGCCT GAATATTCTC TCTGGGCCCA
     9541 CTGTTCCACT TGTATCGTCG GTCTGATAAT CAGACTGGGA CCACGGTCCC ACTCGTATCG
     9601 TCGGTCTGAT TATTAGTCTG GGACCACGGT CCCACTCGTA TCGTCGGTCT GATTATTAGT
     9661 CTGGGACCAC GGTCCCACTC GTATCGTCGG TCTGATAATC AGACTGGGAC CACGGTCCCA
     9721 CTCGTATCGT CGGTCTGATT ATTAGTCTGG GACCATGGTC CCACTCGTAT CGTCGGTCTG
     9781 ATTATTAGTC TGGGACCACG GTCCCACTCG TATCGTCGGT CTGATTATTA GTCTGGAACC
     9841 ACGGTCCCAC TCGTATCGTC GGTCTGATTA TTAGTCTGGG ACCACGGTCC CACTCGTATC
     9901 GTCGGTCTGA TTATTAGTCT GGGACCACGA TCCCACTCGT GTTGTCGGTC TGATTATCGG
     9961 TCTGGGACCA CGGTCCCACT TGTATTGTCG ATCAGACTAT CAGCGTGAGA CTACGATTCC
    10021 ATCAATGCCT GTCAAGGGCA AGTATTGACA TGTCGTCGTA ACCTGTAGAA CGGAGTAACC
    10081 TCGGTGTGCG GTTGTATGCC TGCTGTGGAT TGCTGCTGTG TCCTGCTTAT CCACAACATT
    10141 TTGCGCACGG TTATGTGGAC AAAATACCTG GTTACCCAGG CCGTGCCGGC ACGTTAACCG
    10201 GGCTGCATCC GATGCAAGTG TGTCGCTGTC GACGCAAGCG GCCGCA 
//

LOCUS       pMOBK-zeo-arsb-MXmnI   11041 bp    DNA     circular     29-APR-2018
DEFINITION  Synthetic construct.
ACCESSION   POC1404
COMMENT     
FEATURES             Location/Qualifiers
     promoter        1109..1143
                     /label="J23100"
     CDS             1169..3031
                     /label="M.XmnI"
     CDS             3224..3598
                     /label="ZeoR"
     CDS             4839..5633
                     /label="KanR"
     rep_origin      5638..11028
                     /label="oriF"
ORIGIN      
        1 CACTCTGTGA AGACAATGCC TTCTGTTACC CATCCAATTG TTCAAAATTC TTGCTGATGA
       61 AACCCGTCTG GGCATCGTTT TACTGCTCAG CGAACTGGGA GAGTTATGCG TCTGCGATCT
      121 CTGCACTGCT CTCGACCAGT CGCAGCCCAA GATCTCCCGC CACCTGGCAT TGCTGCGTGA
      181 AAGCGGGCTA TTGCTGGACC GCAAGCAAGG TAAGTGGGTT CATTACCGCT TATCACCGCA
      241 TATTCCAGCA TGGGCGGCGA AAATTATTGA TGAGGCCTGG CGATGTGAAC AGGAAAAGGT
      301 TCAGGCGATT GTCCGCAACC TGGCTCGACA AAACTGTTCC GGGGACAGTA AGAACATTTG
      361 CAGTTAAAAA TTTAGCTAAA CACATATGAA TTTTCAGATG TGTTTTATCC GGGAGGCATT
      421 ATGTTACTGG CAGGCGCTAT CTTTGTCCTG ACCATCGTAT TGGTTATCTG GCAGCCGAAA
      481 GGTTTAGGCA TCGGCTGGAG TGCAACGCTC GGCGCAGTAC TGGCGTTAGT TACGGGCGTG
      541 GTCCATCCGG GTGATATTCC GGTGGTGTGG AATATCGTCT GGAACGCGAC GGCTGCGTTT
      601 ATCGCCGTCA TTATCATCAG CCTGCTGCTG GATGAGTCCG GCTTTTTTGA ATGGGCGGCG
      661 CTGCACGTCT CACGCTGGGG TAATGGTCGT GGTCGCTTGC TGTTTACCTG GATTGTCCTG
      721 CTCGGTGCTG CCGTTGCCGC CCTGTTTGCC AATGATGGCG CGGCGCTTAT TTTGACACCG
      781 ATTGTCATCG CCATGCTGCT GGCTTTAGGG TTCAGTAAAG GCACTACGCT GGCGTTCGTG
      841 ATGGCGGCCG GATTCATTGC CGATACCGCC AGCCTGCCGC TTATTGTCTC CAACCTGGTG
      901 AATATCGTTT CCGCTGATTT CTTTGGCCTC GGCTTTCGCG AATACGCCTC GGTGATGGTG
      961 CCGGTGGATA TCGCCGCGAT TGTTGCCACG CTGGTGATGT TACATCTCTA TTTTCGCAAA
     1021 GATATTCCGC AGAACTACGA TATGGCGCTG CTGAAATCTC CCGCAGAAGC GATCAAAGAT
     1081 CCTGCTACGT TCAAAACTGG GCAAGGAGTT GACGGCTAGC TCAGTCCTAG GTACAGTGCT
     1141 AGCTACTAGA GAAAGAGGAG AAATACATAT GCGTGATCTT GCTAGTACTT ATCGTCGTGC
     1201 CCACAATACC ATGCGCAATT TAGATGGACT TCAACCGCAA GAGGCGTTTG AGGAACTGCT
     1261 GAAGTTCTTA TTCTTAAAGC AAATGTCCGA GGAAGATGGT ATCGCCCCTA CAACGGGAAG
     1321 CGCGATTCGC AAACGCTTTG CATTCCACCT GTCCCGCCAC AGTAGTTGGA GCACGAGTTT
     1381 ATGGCGCGAT CGTGACTTTC ACCTTTCAGA CCAGTGCTTA GAACAATTGA ACGCTCTGTT
     1441 CAGCGGGATT AATTTCACAC AGATCGATTA TGATATTCGT TCGGCGGCTC TTCGTGAGTT
     1501 TTTGACACCA GAAGTACGCA AGGGACTTGG GATCTTTCTG ACTCCTGATG AAGTCGTACG
     1561 TGAGGTAGTC TCGTTTGTAG ACCCGCCCAG CTCTGCTAAA TGCCTGGATC CTGCGTGCGG
     1621 ATCGGGGACC TTTTTAATTG AAGTGATCAA GAAGTGGCGT AAGGAAAATG CGCAGAAGAT
     1681 CAGTGTCTGG GGGGCGGATA AGAACCCTCG TATGCTTTTA ATTGGAGAAC TTAACCTTGG
     1741 TCACTTCCCT GGCTTAACGT TTAATCGCGC CCTGATGGAC TCGCTTGTCG AACCGGGCAA
     1801 ACGCCATTCT AAACCCTGGT GTCGCTACGG CTACTTCGAT TTTATTCTTA CCAATCCTCC
     1861 ATTCGGCGTA ACAGTCGAAG CCTCGGGTGC GGCTTACTCG GGGTACGATA TCGCGTTTAC
     1921 AGCAAATGGA GAGCCACGCG CCCGCCAAAG CTCAGAATGG TTATTTGTTG AACAATCGCT
     1981 TCGCTGGCTG AAGCCTGGCG GAACTTTGGC TGTAGTGTTG CCTCGCAGCG TTCTGACGAA
     2041 CCCATCGTCA GCGTACGAAC GTAGCTTGTT GGCGAAACTT GGCTACCTGA AGGCTGTCAT
     2101 TCAATTGCCA CCGGAAACGT TCTTGGTGAC CGGGGCGCAG ACAAACACAG TGGTAGCCTT
     2161 CATTGAGAAA TACGCTTCTG ATAAGGACCG TGAAAAGAAA GTAGGAGTAG TCCAGGCGAC
     2221 CTTATCGAAT GTCGGATACG ACAGCACAGG ACGCCCGCGT CAAGGGTCGC AACTTGATGG
     2281 TTTAGCCAAG CATATGCGCG ACCCAAAAGG TTCACCCTGT GATTATGTTT CTGTCCTGGC
     2341 TCCCCAGAAG GCTGACCGCA CCTTCGAGGC ACTGTCTGCG AAGTCCGCGT CAAAACGTCG
     2401 CTCGAACCTT GGTGTTCCTT TAGGTGATTT GGCCAGCGAG ATTCGCACCG GACGTACGCC
     2461 ACCTCGTGCA GCATATAGTG AGAATGGCGG TCTTTTTCTT ATCAAGGTAG GCAACTTGAC
     2521 TGGGAGTGGA ATTAACTGGA TTGCTCGCGA CCGTAACTTT ATTGATACGT CAACGATGAC
     2581 TAGTCGCAAA CTTGGGGGCA TTCAATTGGT CAAAAACGGC GACATCGTCT TAACTAGTAG
     2641 CGCACACAGT CCAGTCTATA TTGCAAAGAA AGTTGACATT ATCACCAAAG TTCCAGAATG
     2701 GGTAGGCGGC CGTGCATCAT TTGTGGGAGA AGTAATGTTG GTGCGCCCAA AGCAAGAACG
     2761 CATTGCACCT ATGTTACTGC TGGCCTACTT ACGCCAACCG ACAGTGGCCT CTCAGATCCA
     2821 GGAAATGGTG CGCGGTCAGA CGGCGCACTT ACACGCAGAT GATCTTGCGG CTCTGATGGT
     2881 CCCTACATCA GTGCTGGATG CTTCCGATGA CTGGCGTGAG GTGCAGGAAT TGCTGGTCGA
     2941 AGAGGTAGCC TTAAATGACC GCCTGAACGA GATCGCACGT TTACAACAGA GTATCGCGAA
     3001 CAAGTTAAGC GATGGTTTGC GCGCCGGGTA ACGCTACTAA CTGTCTATGC CTGGGAAAGG
     3061 GTGGGCAGGA GATGGGGCAG TGCAGGAAAA GTGGCACTAT GAACCCTGCA GCCCTAGTTT
     3121 GACAATTAAT CATTGGCATA GTATATCTGC ATAGTATAAT ACAACTCACT ATAGCAATTG
     3181 TACTAACCTT CTTCTCTTTC CTCTCCTGAC AGGAGGAGCC ATCATGGCCA AGTTGACCAG
     3241 TGCCGTTCCG GTGCTCACCG CGCGCGACGT CGCCGGAGCG GTCGAGTTCT GGACCGACCG
     3301 GCTCGGGTTC TCCCGGGACT TCGTGGAGGA CGACTTCGCC GGTGTGGTCC GGGACGACGT
     3361 GACCCTGTTC ATCAGCGCGG TCCAGGACCA GGTGGTGCCG GACAACACCC TGGCCTGGGT
     3421 GTGGGTGCGC GGCCTGGACG AGCTGTACGC CGAGTGGTCG GAGGTCGTGT CCACGAACTT
     3481 CCGGGACGCC TCCGGGCCGG CCATGACCGA GATCGGCGAG CAGCCGTGGG GGCGGGAGTT
     3541 CGCCCTGCGC GACCCGGCCG GCAACTGCGT GCACTTTGTG GCAGAGGAGC AGGACTGATT
     3601 ACCTGTAACA GAGCATTAGC GCAAGGTGAT TTTTGTCTTC TTGCGCTAAT TTTTTCTGGG
     3661 TTGTTTTACT GCTTCTGCTG GTGGGATTTT TCGTCCTGGA ACCGCTCGGC ATTCCGGTGA
     3721 GCGCCATTGC AGCTGTGGGC GCGCTGATAT TATTTGTCGT CGCTAAACGC GGTCATGCGA
     3781 TTAATACGGG TAAAGTCCTG CGCGGTGCCC CCTGGCAGAT TGTCATCTTC TCGCTCGGCA
     3841 TGTATCTGGT GGTTTATGGC CTGCGCAATG CCGGATTAAC GGAATATCTT TCTGGCGTAC
     3901 TCAACGTGCT GGCGGATAAC GGCCTGTGGG CCGCGACGCT CGGCACCGGA TTCCTCACCG
     3961 CCTTCCTCTC TTCTATTATG AACAATATGC CGACGGTACT GGTTGGCGCG TTGTCCATTG
     4021 ATGGCAGCAC GGCATCTGGC GTTATCAAAG AAGCGATGGT TTATGCCAAT GTGATTGGCT
     4081 GCGATTTGGG ACCGAAAATT ACCCCAATTG GTAGCCTGGC TACGCTACTC TGGCTGCACG
     4141 TACTTTCGCA GAAGAATATG ACTATCAGCT GGGGATATTA CTTCCGTACA GGGATTATCA
     4201 TGACCCTGCC TGTGCTGTTT GTGACGCTGG CTGCGCTGGC GCTACGTCTC TCTTTCACTT
     4261 TGTAATGAGA TACTGATATG AGCAACATTA CCATTTATCA CAACCCGGCC TGCGGCACGT
     4321 CGCGTAATAC GCTGGAGATG ATCCGCAACA GCGGCACAGA ACCGACTATT ATCCATTATC
     4381 TGGAAACTCC GCCAACGCGC GATGAACTGG TCAAACTCAT TGCCGATATG GGGATTTCCG
     4441 TACGCGCGCT GCTGCGTAAA AACGTCGAAC CGTATGAGGA GCTGGGCCTT GCGGAAGATA
     4501 AATTTACTGA CGATCGGTTA ATCGACTTTA TGCTTCAGCA CCCGATTCTG ATTAATCGCC
     4561 CGATTGTGGT GACGCCGCTG GGAACTCGCC TGTGCCGCCC TTCAGAAGTG GTGCTGGAAA
     4621 TTCTGCCAGA TGCGCAAAAA GGCGCATTCT CCAAGGAAGA TGGCGAGAAA GTGGTTGATG
     4681 AAGCGGGTAA GCGCCTGCAG ATTGTCTTCA CGAAGTGTGC GGCCGCCTTC GTGCGCGGAA
     4741 CCCCTATTTG TTTATTTTTC TAAATACATT CAAATATGTA TCCGCTCATG AGACAATAAC
     4801 CCTGATAAAT GCTTCAATAA TATTGAAAAA GGAAGAGTAT GGCTAAAATG AGAATATCAC
     4861 CGGAATTGAA AAAACTGATC GAAAAATACC GCTGCGTAAA AGATACGGAA GGAATGTCTC
     4921 CTGCTAAGGT ATATAAGCTG GTGGGAGAAA ATGAAAACCT ATATTTAAAA ATGACGGACA
     4981 GCCGGTATAA AGGGACCACC TATGATGTGG AACGGGAAAA GGACATGATG CTATGGCTGG
     5041 AAGGAAAGCT GCCTGTTCCA AAGGTCCTGC ACTTTGAACG GCATGATGGC TGGAGCAATC
     5101 TGCTCATGAG TGAGGCCGAT GGCGTCCTTT GCTCGGAAGA GTATGAAGAT GAACAAAGCC
     5161 CTGAAAAGAT TATCGAGCTG TATGCGGAGT GCATCAGGCT CTTTCACTCC ATCGACATAT
     5221 CGGATTGTCC CTATACGAAT AGCTTAGACA GCCGCTTAGC CGAATTGGAT TACTTACTGA
     5281 ATAACGATCT GGCCGATGTG GATTGCGAAA ACTGGGAAGA GGACACTCCA TTTAAAGATC
     5341 CGCGCGAGCT GTATGATTTT TTAAAGACGG AAAAGCCCGA AGAGGAACTT GTCTTTTCCC
     5401 ACGGCGACCT GGGAGACAGC AACATCTTTG TGAAAGATGG CAAAGTAAGT GGCTTTATTG
     5461 ATCTTGGGAG AAGCGGCAGG GCGGACAAGT GGTATGACAT TGCCTTCTGC GTCCGGTCGC
     5521 TCAGGGAGGA TATCGGGGAA GAACAGTATG TCGAGCTATT TTTTGACTTA CTGGGGATCA
     5581 AGCCTGATTG GGAGAAAATA AAATATTATA TTTTACTGGA TGAATTGTTT TAGGAGCTGG
     5641 AGCGGCGTAA CCGTCGCACA GGAAGGACAG AGAAAGCGCG GATCTGGGAA GTGACGGACA
     5701 GAACGGTCAG GACCTGGATT GGGGAGGCGG TTGCCGCCGC TGCTGCTGAC GGTGTGACGT
     5761 TCTCTGTTCC GGTCACACCA CATACGTTCC GCCATTCCTA TGCGATGCAC ATGCTGTATG
     5821 CCGGTATACC GCTGAAAGTT CTGCAAAGCC TGATGGGACA TAAGTCCATC AGTTCAACGG
[truncated: 1,444,688 more chars]
